# Supplementary material for: Is soil management system really important? comparison of microbial community diversity and structure in soils managed under organic and conventional regimes with some view on soil properties
Source: PLoS One. 2021 Sep 9;16(9):e0256969. doi: 10.1371/journal.pone.0256969 (PMC8428661; doi:10.1371/journal.pone.0256969)
Supplement: S1 Map — (MHTML) [file pone.0256969.s001.mhtml]

From: <Saved by Blink>
Snapshot-Content-Location: https://www.mapcustomizer.com/map/Location%20information%20%20-%20soil%20samples
Subject: View map | Mapcustomizer.com
Date: Wed, 18 Aug 2021 11:47:50 -0000
MIME-Version: 1.0
Content-Type: multipart/related;
	type="text/html";
	boundary="----MultipartBoundary--Zns2hD25Aka8pwzMME3ST6O97g07v7P6M1Y25Lm4vl----"


------MultipartBoundary--Zns2hD25Aka8pwzMME3ST6O97g07v7P6M1Y25Lm4vl----
Content-Type: text/html
Content-ID: <frame-C7F2BB9C9C4DB6DA4786B2F5D91FC1AD@mhtml.blink>
Content-Transfer-Encoding: quoted-printable
Content-Location: https://www.mapcustomizer.com/map/Location%20information%20%20-%20soil%20samples

<!DOCTYPE html><html lang=3D"en"><head><meta http-equiv=3D"Content-Type" co=
ntent=3D"text/html; charset=3DUTF-8">

<meta http-equiv=3D"X-UA-Compatible" content=3D"IE=3Dedge">
<meta name=3D"viewport" content=3D"width=3Ddevice-width, initial-scale=3D1"=
>
<meta property=3D"fb:app_id" content=3D"240333322826240">
<meta property=3D"og:type" content=3D"website">
<meta property=3D"og:url" content=3D"https://www.mapcustomizer.com/map/Loca=
tion%20information%20%20-%20soil%20samples">
<meta property=3D"og:title" content=3D"Location information  - soil samples=
 | MapCustomizer.com: Plot multiple locations on Google Maps">
<meta property=3D"og:image" content=3D"https://www.mapcustomizer.com/map/Lo=
cation%20information%20%20-%20soil%20samples/image">
<meta name=3D"csrf-token" content=3D"6795e8127e7a96a79d7dcd0fcb692de798326d=
91-1629287150578-9aabac961ae9db0bc6f02839">
<meta property=3D"og:description" content=3D"Plot multiple locations on Goo=
gle Maps">
<title>View map | Mapcustomizer.com</title>
<link rel=3D"stylesheet" href=3D"https://stackpath.bootstrapcdn.com/bootstr=
ap/3.3.4/css/bootstrap.min.css">
<link rel=3D"stylesheet" href=3D"https://stackpath.bootstrapcdn.com/font-aw=
esome/4.6.3/css/font-awesome.min.css">
<link rel=3D"stylesheet" href=3D"https://unpkg.com/leaflet@1.3.1/dist/leafl=
et.css" crossorigin=3D"">
<link rel=3D"stylesheet" href=3D"https://www.mapcustomizer.com/s/0b75b5a1/s=
tylesheets/main.css">
<link rel=3D"stylesheet" href=3D"https://www.mapcustomizer.com/s/0b75b5a1/s=
tylesheets/print.css" media=3D"print">


<!--[if lt IE 10]>
    <script type=3D"text/javascript">
      window.oldIE =3D true;
    </script>
    <script src=3D"https://oss.maxcdn.com/libs/html5shiv/3.7.0/html5shiv.js=
"></script>
    <script src=3D"https://oss.maxcdn.com/libs/respond.js/1.4.2/respond.min=
.js"></script>
  <![endif]-->
<!--[if lte IE 9]>
    <script src=3D"https://cdnjs.cloudflare.com/ajax/libs/Base64/0.3.0/base=
64.min.js"></script>
  <![endif]-->


<meta http-equiv=3D"origin-trial" content=3D"A88otRz1Fd3Nt567e2IYshC18LL3KG=
VXpVJW9oTCId4RYaygt23pbb4JqrbdIO/bwZPWEmRjBIRBu/bZbDR7Pg4AAABueyJvcmlnaW4iO=
iJodHRwczovL2ltYXNkay5nb29nbGVhcGlzLmNvbTo0NDMiLCJmZWF0dXJlIjoiVHJ1c3RUb2tl=
bnMiLCJleHBpcnkiOjE2MzQwODMxOTksImlzVGhpcmRQYXJ0eSI6dHJ1ZX0=3D"><meta http-=
equiv=3D"origin-trial" content=3D"A0gCLbXCcL0R1Oc8tFPDs0G4Elz17w3zHp+Zst66+=
D17veE2o7fUcPsA114QtSTRqfVJLMeTSdeWOom0CcyCsgYAAAB7eyJvcmlnaW4iOiJodHRwczov=
L2RvdWJsZWNsaWNrLm5ldDo0NDMiLCJmZWF0dXJlIjoiVHJ1c3RUb2tlbnMiLCJleHBpcnkiOjE=
2MzQwODMxOTksImlzU3ViZG9tYWluIjp0cnVlLCJpc1RoaXJkUGFydHkiOnRydWV9"><meta ht=
tp-equiv=3D"origin-trial" content=3D"A9RQ+LxFazAousxUwSCzaihJjHLO1UyjQp0teZ=
KHl7WdbVjPDfHSKMd6D/ZI5MTjqClFycbl70EFd7cBJWXqKQEAAACBeyJvcmlnaW4iOiJodHRwc=
zovL2dvb2dsZXRhZ3NlcnZpY2VzLmNvbTo0NDMiLCJmZWF0dXJlIjoiVHJ1c3RUb2tlbnMiLCJl=
eHBpcnkiOjE2MzQwODMxOTksImlzU3ViZG9tYWluIjp0cnVlLCJpc1RoaXJkUGFydHkiOnRydWV=
9"><meta http-equiv=3D"origin-trial" content=3D"A6WKeWsdn1Ct+ZPqS9NCxxaiBoQ=
7wdTkK2/gE69Yu0gfBKJfo1gOvgkGmf5/xaIajT/RUb9AbnF1FsSZ47cCcQcAAACBeyJvcmlnaW=
4iOiJodHRwczovL2dvb2dsZXN5bmRpY2F0aW9uLmNvbTo0NDMiLCJmZWF0dXJlIjoiVHJ1c3RUb=
2tlbnMiLCJleHBpcnkiOjE2MzQwODMxOTksImlzU3ViZG9tYWluIjp0cnVlLCJpc1RoaXJkUGFy=
dHkiOnRydWV9"><meta http-equiv=3D"origin-trial" content=3D"A04ZCu7yjrHgwQJK=
5ISHhH1DSg0qqowEay3n70KO6wV3D2Mj+OX3Kw20aSMitzgdG1xfrN7sOJV/dZIk+RvCzA4AAAB=
2eyJvcmlnaW4iOiJodHRwczovL2dvb2dsZS5jb206NDQzIiwiZmVhdHVyZSI6IlRydXN0VG9rZW=
5zIiwiZXhwaXJ5IjoxNjM0MDgzMTk5LCJpc1N1YmRvbWFpbiI6dHJ1ZSwiaXNUaGlyZFBhcnR5I=
jp0cnVlfQ=3D=3D"><meta http-equiv=3D"origin-trial" content=3D"A2YAd4xOntTGy=
gIDjApOTtXOgVI3IWsd5OnOGq3RbRkIQwyqYWNl1JGRAcvtm6VOHDj4n07T/J19VqLuJn3MmQ8A=
AACWeyJvcmlnaW4iOiJodHRwczovL2RvdWJsZWNsaWNrLm5ldDo0NDMiLCJmZWF0dXJlIjoiQ29=
udmVyc2lvbk1lYXN1cmVtZW50IiwiZXhwaXJ5IjoxNjMxNjYzOTk5LCJpc1N1YmRvbWFpbiI6dH=
J1ZSwiaXNUaGlyZFBhcnR5Ijp0cnVlLCJ1c2FnZSI6InN1YnNldCJ9"><meta http-equiv=3D=
"origin-trial" content=3D"A2c5Ux+hivdkLh/KbZUGr6f7SCR0mZrBVfPJ+/OuDVHNwiYv+=
Lo83b9z5qL8sod78bQl0pSLtbvRWURo+xRl7AIAAACceyJvcmlnaW4iOiJodHRwczovL2dvb2ds=
ZXN5bmRpY2F0aW9uLmNvbTo0NDMiLCJmZWF0dXJlIjoiQ29udmVyc2lvbk1lYXN1cmVtZW50Iiw=
iZXhwaXJ5IjoxNjMxNjYzOTk5LCJpc1N1YmRvbWFpbiI6dHJ1ZSwiaXNUaGlyZFBhcnR5Ijp0cn=
VlLCJ1c2FnZSI6InN1YnNldCJ9"><meta http-equiv=3D"origin-trial" content=3D"Az=
NJ4sd3tVurolpdvWYZ4cmP9Po7RJhEHSqmC3pgxW9fFVZvchhtcMUgHAs97npxMD1jhXHO8s6q6=
Wy1MMLxKgEAAACceyJvcmlnaW4iOiJodHRwczovL2dvb2dsZXRhZ3NlcnZpY2VzLmNvbTo0NDMi=
LCJmZWF0dXJlIjoiQ29udmVyc2lvbk1lYXN1cmVtZW50IiwiZXhwaXJ5IjoxNjMxNjYzOTk5LCJ=
pc1N1YmRvbWFpbiI6dHJ1ZSwiaXNUaGlyZFBhcnR5Ijp0cnVlLCJ1c2FnZSI6InN1YnNldCJ9">=
<meta http-equiv=3D"origin-trial" content=3D"AwfG8hAcHnPa/kJ1Co0EvG/K0F9l1s=
2JZGiDLt2mhC3QI5Fh4qmsmSwrWObZFbRC9ieDaSLU6lHRxhGUF/i9sgoAAACBeyJvcmlnaW4iO=
iJodHRwczovL2RvdWJsZWNsaWNrLm5ldDo0NDMiLCJmZWF0dXJlIjoiSW50ZXJlc3RDb2hvcnRB=
UEkiLCJleHBpcnkiOjE2MjYyMjA3OTksImlzU3ViZG9tYWluIjp0cnVlLCJpc1RoaXJkUGFydHk=
iOnRydWV9"><meta http-equiv=3D"origin-trial" content=3D"AwQ7dCmHkvR6FuOFxAu=
NnktYSQrGbL4dF+eBkrwNLALc69Wr//PnO1yzns3pjUoCaYbKHtVcnng2hU+8OUm0PAYAAACHey=
JvcmlnaW4iOiJodHRwczovL2dvb2dsZXN5bmRpY2F0aW9uLmNvbTo0NDMiLCJmZWF0dXJlIjoiS=
W50ZXJlc3RDb2hvcnRBUEkiLCJleHBpcnkiOjE2MjYyMjA3OTksImlzU3ViZG9tYWluIjp0cnVl=
LCJpc1RoaXJkUGFydHkiOnRydWV9"><meta http-equiv=3D"origin-trial" content=3D"=
AysVDPGQTLD/Scn78x4mLwB1tMfje5jwUpAAzGRpWsr1NzoN7MTFhT3ClmImi2svDZA7V6nWGIV=
8YTPsSRTe0wYAAACHeyJvcmlnaW4iOiJodHRwczovL2dvb2dsZXRhZ3NlcnZpY2VzLmNvbTo0ND=
MiLCJmZWF0dXJlIjoiSW50ZXJlc3RDb2hvcnRBUEkiLCJleHBpcnkiOjE2MjYyMjA3OTksImlzU=
3ViZG9tYWluIjp0cnVlLCJpc1RoaXJkUGFydHkiOnRydWV9"><meta http-equiv=3D"origin=
-trial" content=3D"A88otRz1Fd3Nt567e2IYshC18LL3KGVXpVJW9oTCId4RYaygt23pbb4J=
qrbdIO/bwZPWEmRjBIRBu/bZbDR7Pg4AAABueyJvcmlnaW4iOiJodHRwczovL2ltYXNkay5nb29=
nbGVhcGlzLmNvbTo0NDMiLCJmZWF0dXJlIjoiVHJ1c3RUb2tlbnMiLCJleHBpcnkiOjE2MzQwOD=
MxOTksImlzVGhpcmRQYXJ0eSI6dHJ1ZX0=3D"><meta http-equiv=3D"origin-trial" con=
tent=3D"A0gCLbXCcL0R1Oc8tFPDs0G4Elz17w3zHp+Zst66+D17veE2o7fUcPsA114QtSTRqfV=
JLMeTSdeWOom0CcyCsgYAAAB7eyJvcmlnaW4iOiJodHRwczovL2RvdWJsZWNsaWNrLm5ldDo0ND=
MiLCJmZWF0dXJlIjoiVHJ1c3RUb2tlbnMiLCJleHBpcnkiOjE2MzQwODMxOTksImlzU3ViZG9tY=
WluIjp0cnVlLCJpc1RoaXJkUGFydHkiOnRydWV9"><meta http-equiv=3D"origin-trial" =
content=3D"A9RQ+LxFazAousxUwSCzaihJjHLO1UyjQp0teZKHl7WdbVjPDfHSKMd6D/ZI5MTj=
qClFycbl70EFd7cBJWXqKQEAAACBeyJvcmlnaW4iOiJodHRwczovL2dvb2dsZXRhZ3NlcnZpY2V=
zLmNvbTo0NDMiLCJmZWF0dXJlIjoiVHJ1c3RUb2tlbnMiLCJleHBpcnkiOjE2MzQwODMxOTksIm=
lzU3ViZG9tYWluIjp0cnVlLCJpc1RoaXJkUGFydHkiOnRydWV9"><meta http-equiv=3D"ori=
gin-trial" content=3D"A6WKeWsdn1Ct+ZPqS9NCxxaiBoQ7wdTkK2/gE69Yu0gfBKJfo1gOv=
gkGmf5/xaIajT/RUb9AbnF1FsSZ47cCcQcAAACBeyJvcmlnaW4iOiJodHRwczovL2dvb2dsZXN5=
bmRpY2F0aW9uLmNvbTo0NDMiLCJmZWF0dXJlIjoiVHJ1c3RUb2tlbnMiLCJleHBpcnkiOjE2MzQ=
wODMxOTksImlzU3ViZG9tYWluIjp0cnVlLCJpc1RoaXJkUGFydHkiOnRydWV9"><meta http-e=
quiv=3D"origin-trial" content=3D"A04ZCu7yjrHgwQJK5ISHhH1DSg0qqowEay3n70KO6w=
V3D2Mj+OX3Kw20aSMitzgdG1xfrN7sOJV/dZIk+RvCzA4AAAB2eyJvcmlnaW4iOiJodHRwczovL=
2dvb2dsZS5jb206NDQzIiwiZmVhdHVyZSI6IlRydXN0VG9rZW5zIiwiZXhwaXJ5IjoxNjM0MDgz=
MTk5LCJpc1N1YmRvbWFpbiI6dHJ1ZSwiaXNUaGlyZFBhcnR5Ijp0cnVlfQ=3D=3D"><meta htt=
p-equiv=3D"origin-trial" content=3D"A2YAd4xOntTGygIDjApOTtXOgVI3IWsd5OnOGq3=
RbRkIQwyqYWNl1JGRAcvtm6VOHDj4n07T/J19VqLuJn3MmQ8AAACWeyJvcmlnaW4iOiJodHRwcz=
ovL2RvdWJsZWNsaWNrLm5ldDo0NDMiLCJmZWF0dXJlIjoiQ29udmVyc2lvbk1lYXN1cmVtZW50I=
iwiZXhwaXJ5IjoxNjMxNjYzOTk5LCJpc1N1YmRvbWFpbiI6dHJ1ZSwiaXNUaGlyZFBhcnR5Ijp0=
cnVlLCJ1c2FnZSI6InN1YnNldCJ9"><meta http-equiv=3D"origin-trial" content=3D"=
A2c5Ux+hivdkLh/KbZUGr6f7SCR0mZrBVfPJ+/OuDVHNwiYv+Lo83b9z5qL8sod78bQl0pSLtbv=
RWURo+xRl7AIAAACceyJvcmlnaW4iOiJodHRwczovL2dvb2dsZXN5bmRpY2F0aW9uLmNvbTo0ND=
MiLCJmZWF0dXJlIjoiQ29udmVyc2lvbk1lYXN1cmVtZW50IiwiZXhwaXJ5IjoxNjMxNjYzOTk5L=
CJpc1N1YmRvbWFpbiI6dHJ1ZSwiaXNUaGlyZFBhcnR5Ijp0cnVlLCJ1c2FnZSI6InN1YnNldCJ9=
"><meta http-equiv=3D"origin-trial" content=3D"AzNJ4sd3tVurolpdvWYZ4cmP9Po7=
RJhEHSqmC3pgxW9fFVZvchhtcMUgHAs97npxMD1jhXHO8s6q6Wy1MMLxKgEAAACceyJvcmlnaW4=
iOiJodHRwczovL2dvb2dsZXRhZ3NlcnZpY2VzLmNvbTo0NDMiLCJmZWF0dXJlIjoiQ29udmVyc2=
lvbk1lYXN1cmVtZW50IiwiZXhwaXJ5IjoxNjMxNjYzOTk5LCJpc1N1YmRvbWFpbiI6dHJ1ZSwia=
XNUaGlyZFBhcnR5Ijp0cnVlLCJ1c2FnZSI6InN1YnNldCJ9"><meta http-equiv=3D"origin=
-trial" content=3D"AwfG8hAcHnPa/kJ1Co0EvG/K0F9l1s2JZGiDLt2mhC3QI5Fh4qmsmSwr=
WObZFbRC9ieDaSLU6lHRxhGUF/i9sgoAAACBeyJvcmlnaW4iOiJodHRwczovL2RvdWJsZWNsaWN=
rLm5ldDo0NDMiLCJmZWF0dXJlIjoiSW50ZXJlc3RDb2hvcnRBUEkiLCJleHBpcnkiOjE2MjYyMj=
A3OTksImlzU3ViZG9tYWluIjp0cnVlLCJpc1RoaXJkUGFydHkiOnRydWV9"><meta http-equi=
v=3D"origin-trial" content=3D"AwQ7dCmHkvR6FuOFxAuNnktYSQrGbL4dF+eBkrwNLALc6=
9Wr//PnO1yzns3pjUoCaYbKHtVcnng2hU+8OUm0PAYAAACHeyJvcmlnaW4iOiJodHRwczovL2dv=
b2dsZXN5bmRpY2F0aW9uLmNvbTo0NDMiLCJmZWF0dXJlIjoiSW50ZXJlc3RDb2hvcnRBUEkiLCJ=
leHBpcnkiOjE2MjYyMjA3OTksImlzU3ViZG9tYWluIjp0cnVlLCJpc1RoaXJkUGFydHkiOnRydW=
V9"><meta http-equiv=3D"origin-trial" content=3D"AysVDPGQTLD/Scn78x4mLwB1tM=
fje5jwUpAAzGRpWsr1NzoN7MTFhT3ClmImi2svDZA7V6nWGIV8YTPsSRTe0wYAAACHeyJvcmlna=
W4iOiJodHRwczovL2dvb2dsZXRhZ3NlcnZpY2VzLmNvbTo0NDMiLCJmZWF0dXJlIjoiSW50ZXJl=
c3RDb2hvcnRBUEkiLCJleHBpcnkiOjE2MjYyMjA3OTksImlzU3ViZG9tYWluIjp0cnVlLCJpc1R=
oaXJkUGFydHkiOnRydWV9"><link rel=3D"preload" href=3D"https://adservice.goog=
le.pl/adsid/integrator.js?domain=3Dwww.mapcustomizer.com" as=3D"script"><li=
nk rel=3D"preload" href=3D"https://adservice.google.com/adsid/integrator.js=
?domain=3Dwww.mapcustomizer.com" as=3D"script"><link rel=3D"preload" href=
=3D"https://adservice.google.pl/adsid/integrator.js?domain=3Dwww.mapcustomi=
zer.com" as=3D"script"><link rel=3D"preload" href=3D"https://adservice.goog=
le.com/adsid/integrator.js?domain=3Dwww.mapcustomizer.com" as=3D"script"></=
head>
<body data-ld-user=3D"{&quot;key&quot;:&quot;539cd898-8343-4129-9008-5b38c9=
72b0c4&quot;,&quot;anonymous&quot;:true}" cfapps-selector=3D"body">
<div class=3D"navbar navbar-inverse navbar-fixed-top" role=3D"navigation">
<div class=3D"container">
<div class=3D"navbar-header">
<button type=3D"button" class=3D"navbar-toggle" data-toggle=3D"collapse" da=
ta-target=3D".navbar-collapse">
<span class=3D"sr-only">Toggle navigation</span>
<span class=3D"icon-bar"></span>
<span class=3D"icon-bar"></span>
<span class=3D"icon-bar"></span>
</button>
<a class=3D"navbar-brand" href=3D"https://www.mapcustomizer.com/"><span cla=
ss=3D"glyphicon glyphicon-map-marker"></span> MapCustomizer</a>
</div>
<div class=3D"collapse navbar-collapse">
<ul class=3D"nav navbar-nav">
<li>
<a href=3D"https://www.mapcustomizer.com/">
<i class=3D"fa fa-file"></i> New map
</a>
</li>
<li>
<a href=3D"https://www.mapcustomizer.com/my-maps">
<i class=3D"fa fa-folder-open"></i> My Maps
</a>
</li>
<li class=3D"dropdown">
<a href=3D"https://www.mapcustomizer.com/map/Location%20information%20%20-%=
20soil%20samples#" class=3D"dropdown-toggle" data-toggle=3D"dropdown" role=
=3D"button" aria-expanded=3D"false">
About <span class=3D"caret"></span>
</a>
<ul class=3D"dropdown-menu" role=3D"menu">
<li><a href=3D"https://www.mapcustomizer.com/faq">Frequently asked question=
s</a></li>
<li><a href=3D"https://www.mapcustomizer.com/about">About this site</a></li=
>
<li><a href=3D"https://www.mapcustomizer.com/privacy">Privacy</a></li>
</ul>
</li>

<li>
<a href=3D"https://www.mapcustomizer.com/map/Location%20information%20%20-%=
20soil%20samples#" class=3D"print" data-toggle=3D"modal" data-target=3D"#pr=
intModal">
<i class=3D"fa fa-print"></i>
Print
</a>
</li>
<li class=3D"dropdown share-menu">
<a href=3D"https://www.mapcustomizer.com/map/Location%20information%20%20-%=
20soil%20samples#" class=3D"dropdown-toggle" data-toggle=3D"dropdown" role=
=3D"button" aria-expanded=3D"false">
<i class=3D"fa fa-share-alt"></i>
Share <span class=3D"caret"></span>
</a>
<ul class=3D"dropdown-menu" role=3D"menu">
<li>
<div class=3D"share-item facebook">
<div class=3D"fb-like" data-href=3D"https://www.mapcustomizer.com/map/Locat=
ion%20information%20%20-%20soil%20samples?utm_source=3Dshare&amp;utm_medium=
=3Dfacebook" data-layout=3D"button_count" data-action=3D"like" data-show-fa=
ces=3D"false" data-share=3D"true"></div>
</div>
</li>
<li>
<div class=3D"share-item pinterest">
<a href=3D"https://www.pinterest.com/pin/create/button/?url=3Dhttps%3A%2F%2=
Fwww.mapcustomizer.com%2Fmap%2FLocation%2520information%2520%2520-%2520soil=
%2520samples%3Futm_source%3Dshare%26utm_medium%3Dpinterest&amp;media=3Dhttp=
s%3A%2F%2Fwww.mapcustomizer.com%2Fmap%2FLocation%2520information%2520%2520-=
%2520soil%2520samples%2Fimage&amp;description=3DLocation+information++-+soi=
l+samples+%7C+MapCustomizer.com%3A+Plot+multiple+locations+on+Google+Maps" =
data-pin-do=3D"buttonPin" data-pin-config=3D"beside">
<img src=3D"https://assets.pinterest.com/images/pidgets/pin_it_button.png">
</a>
</div>
</li>
<li>
<div class=3D"share-item twitter">
<a class=3D"twitter-share-button" data-url=3D"https://www.mapcustomizer.com=
/map/Location%20information%20%20-%20soil%20samples?utm_source=3Dshare&amp;=
utm_medium=3Dtwitter" data-counturl=3D"https://www.mapcustomizer.com/map/Lo=
cation%20information%20%20-%20soil%20samples?utm_source=3Dshare&amp;utm_med=
ium=3Dtwitter" data-text=3D"Location information  - soil samples | MapCusto=
mizer.com: Plot multiple locations on Google Maps" data-related=3D"pkaeding=
:MapCustomizer.com Creator" data-dnt=3D"true" href=3D"https://twitter.com/s=
hare">Tweet</a>
</div>
</li>
<li>
<div class=3D"share-item gplus">
<g:plusone class=3D"g-plusone" data-size=3D"standard" data-href=3D"https://=
www.mapcustomizer.com/map/Location%20information%20%20-%20soil%20samples?ut=
m_source=3Dshare&amp;utm_medium=3Dgplus" data-annotation=3D"bubble" data-re=
commendations=3D"false" data-expandto=3D"right"></g:plusone>
</div>
</li>
<li>
<div class=3D"share-item email">
<a href=3D"mailto:?subject=3DLocation+information++-+soil+samples+%7C+MapCu=
stomizer.com%3A+Plot+multiple+locations+on+Google+Maps&amp;body=3DHi%21%0A%=
0DCheck+out+this+map+I+created%3A+https%3A%2F%2Fwww.mapcustomizer.com%2Fmap=
%2FLocation%2520information%2520%2520-%2520soil%2520samples%3Futm_source%3D=
share%26utm_medium%3Demail">
<span class=3D"glyphicon glyphicon-envelope"></span> Email
</a>
</div>
</li>
</ul>
</li>
</ul>
<ul class=3D"nav navbar-nav pull-right">
<li>
<a href=3D"https://www.mapcustomizer.com/auth/login">
<i class=3D"fa fa-sign-in"></i> Login
</a>
</li>
<li>
<a href=3D"https://www.mapcustomizer.com/auth/signup">
<i class=3D"fa fa-user-plus"></i> Signup
</a>
</li>
</ul>
</div>
</div>
</div>


<div id=3D"map-wrapper" class=3D"saved-map with-ad" data-module=3D"saved-ma=
p">
<div id=3D"map" class=3D"leaflet-container leaflet-fade-anim leaflet-grab l=
eaflet-touch-drag" tabindex=3D"0" style=3D"position: relative;"><div class=
=3D"leaflet-pane leaflet-map-pane" style=3D"transform: translate3d(0px, 0px=
, 0px);"><div class=3D"leaflet-pane leaflet-tile-pane"><div class=3D"leafle=
t-layer " style=3D"z-index: 1; opacity: 1;"><div class=3D"leaflet-tile-cont=
ainer leaflet-zoom-animated" style=3D"z-index: 18; transform: translate3d(0=
px, 0px, 0px) scale(1);"><img alt=3D"" role=3D"presentation" src=3D"https:/=
/a.tile.openstreetmap.org/11/1153/683.png" class=3D"leaflet-tile leaflet-ti=
le-loaded" style=3D"width: 256px; height: 256px; transform: translate3d(763=
px, 230px, 0px); opacity: 1;"><img alt=3D"" role=3D"presentation" src=3D"ht=
tps://b.tile.openstreetmap.org/11/1153/684.png" class=3D"leaflet-tile leafl=
et-tile-loaded" style=3D"width: 256px; height: 256px; transform: translate3=
d(763px, 486px, 0px); opacity: 1;"><img alt=3D"" role=3D"presentation" src=
=3D"https://c.tile.openstreetmap.org/11/1152/683.png" class=3D"leaflet-tile=
 leaflet-tile-loaded" style=3D"width: 256px; height: 256px; transform: tran=
slate3d(507px, 230px, 0px); opacity: 1;"><img alt=3D"" role=3D"presentation=
" src=3D"https://b.tile.openstreetmap.org/11/1154/683.png" class=3D"leaflet=
-tile leaflet-tile-loaded" style=3D"width: 256px; height: 256px; transform:=
 translate3d(1019px, 230px, 0px); opacity: 1;"><img alt=3D"" role=3D"presen=
tation" src=3D"https://a.tile.openstreetmap.org/11/1152/684.png" class=3D"l=
eaflet-tile leaflet-tile-loaded" style=3D"width: 256px; height: 256px; tran=
sform: translate3d(507px, 486px, 0px); opacity: 1;"><img alt=3D"" role=3D"p=
resentation" src=3D"https://c.tile.openstreetmap.org/11/1154/684.png" class=
=3D"leaflet-tile leaflet-tile-loaded" style=3D"width: 256px; height: 256px;=
 transform: translate3d(1019px, 486px, 0px); opacity: 1;"><img alt=3D"" rol=
e=3D"presentation" src=3D"https://c.tile.openstreetmap.org/11/1153/682.png"=
 class=3D"leaflet-tile leaflet-tile-loaded" style=3D"width: 256px; height: =
256px; transform: translate3d(763px, -26px, 0px); opacity: 1;"><img alt=3D"=
" role=3D"presentation" src=3D"https://c.tile.openstreetmap.org/11/1153/685=
.png" class=3D"leaflet-tile leaflet-tile-loaded" style=3D"width: 256px; hei=
ght: 256px; transform: translate3d(763px, 742px, 0px); opacity: 1;"><img al=
t=3D"" role=3D"presentation" src=3D"https://b.tile.openstreetmap.org/11/115=
2/682.png" class=3D"leaflet-tile leaflet-tile-loaded" style=3D"width: 256px=
; height: 256px; transform: translate3d(507px, -26px, 0px); opacity: 1;"><i=
mg alt=3D"" role=3D"presentation" src=3D"https://a.tile.openstreetmap.org/1=
1/1154/682.png" class=3D"leaflet-tile leaflet-tile-loaded" style=3D"width: =
256px; height: 256px; transform: translate3d(1019px, -26px, 0px); opacity: =
1;"><img alt=3D"" role=3D"presentation" src=3D"https://b.tile.openstreetmap=
.org/11/1152/685.png" class=3D"leaflet-tile leaflet-tile-loaded" style=3D"w=
idth: 256px; height: 256px; transform: translate3d(507px, 742px, 0px); opac=
ity: 1;"><img alt=3D"" role=3D"presentation" src=3D"https://a.tile.openstre=
etmap.org/11/1154/685.png" class=3D"leaflet-tile leaflet-tile-loaded" style=
=3D"width: 256px; height: 256px; transform: translate3d(1019px, 742px, 0px)=
; opacity: 1;"><img alt=3D"" role=3D"presentation" src=3D"https://b.tile.op=
enstreetmap.org/11/1151/683.png" class=3D"leaflet-tile leaflet-tile-loaded"=
 style=3D"width: 256px; height: 256px; transform: translate3d(251px, 230px,=
 0px); opacity: 1;"><img alt=3D"" role=3D"presentation" src=3D"https://c.ti=
le.openstreetmap.org/11/1155/683.png" class=3D"leaflet-tile leaflet-tile-lo=
aded" style=3D"width: 256px; height: 256px; transform: translate3d(1275px, =
230px, 0px); opacity: 1;"><img alt=3D"" role=3D"presentation" src=3D"https:=
//c.tile.openstreetmap.org/11/1151/684.png" class=3D"leaflet-tile leaflet-t=
ile-loaded" style=3D"width: 256px; height: 256px; transform: translate3d(25=
1px, 486px, 0px); opacity: 1;"><img alt=3D"" role=3D"presentation" src=3D"h=
ttps://a.tile.openstreetmap.org/11/1155/684.png" class=3D"leaflet-tile leaf=
let-tile-loaded" style=3D"width: 256px; height: 256px; transform: translate=
3d(1275px, 486px, 0px); opacity: 1;"><img alt=3D"" role=3D"presentation" sr=
c=3D"https://a.tile.openstreetmap.org/11/1151/682.png" class=3D"leaflet-til=
e leaflet-tile-loaded" style=3D"width: 256px; height: 256px; transform: tra=
nslate3d(251px, -26px, 0px); opacity: 1;"><img alt=3D"" role=3D"presentatio=
n" src=3D"https://b.tile.openstreetmap.org/11/1155/682.png" class=3D"leafle=
t-tile leaflet-tile-loaded" style=3D"width: 256px; height: 256px; transform=
: translate3d(1275px, -26px, 0px); opacity: 1;"><img alt=3D"" role=3D"prese=
ntation" src=3D"https://a.tile.openstreetmap.org/11/1151/685.png" class=3D"=
leaflet-tile leaflet-tile-loaded" style=3D"width: 256px; height: 256px; tra=
nsform: translate3d(251px, 742px, 0px); opacity: 1;"><img alt=3D"" role=3D"=
presentation" src=3D"https://b.tile.openstreetmap.org/11/1155/685.png" clas=
s=3D"leaflet-tile leaflet-tile-loaded" style=3D"width: 256px; height: 256px=
; transform: translate3d(1275px, 742px, 0px); opacity: 1;"><img alt=3D"" ro=
le=3D"presentation" src=3D"https://a.tile.openstreetmap.org/11/1150/683.png=
" class=3D"leaflet-tile leaflet-tile-loaded" style=3D"width: 256px; height:=
 256px; transform: translate3d(-5px, 230px, 0px); opacity: 1;"><img alt=3D"=
" role=3D"presentation" src=3D"https://a.tile.openstreetmap.org/11/1156/683=
.png" class=3D"leaflet-tile leaflet-tile-loaded" style=3D"width: 256px; hei=
ght: 256px; transform: translate3d(1531px, 230px, 0px); opacity: 1;"><img a=
lt=3D"" role=3D"presentation" src=3D"https://b.tile.openstreetmap.org/11/11=
50/684.png" class=3D"leaflet-tile leaflet-tile-loaded" style=3D"width: 256p=
x; height: 256px; transform: translate3d(-5px, 486px, 0px); opacity: 1;"><i=
mg alt=3D"" role=3D"presentation" src=3D"https://b.tile.openstreetmap.org/1=
1/1156/684.png" class=3D"leaflet-tile leaflet-tile-loaded" style=3D"width: =
256px; height: 256px; transform: translate3d(1531px, 486px, 0px); opacity: =
1;"><img alt=3D"" role=3D"presentation" src=3D"https://c.tile.openstreetmap=
.org/11/1150/682.png" class=3D"leaflet-tile leaflet-tile-loaded" style=3D"w=
idth: 256px; height: 256px; transform: translate3d(-5px, -26px, 0px); opaci=
ty: 1;"><img alt=3D"" role=3D"presentation" src=3D"https://c.tile.openstree=
tmap.org/11/1156/682.png" class=3D"leaflet-tile leaflet-tile-loaded" style=
=3D"width: 256px; height: 256px; transform: translate3d(1531px, -26px, 0px)=
; opacity: 1;"><img alt=3D"" role=3D"presentation" src=3D"https://c.tile.op=
enstreetmap.org/11/1150/685.png" class=3D"leaflet-tile leaflet-tile-loaded"=
 style=3D"width: 256px; height: 256px; transform: translate3d(-5px, 742px, =
0px); opacity: 1;"><img alt=3D"" role=3D"presentation" src=3D"https://c.til=
e.openstreetmap.org/11/1156/685.png" class=3D"leaflet-tile leaflet-tile-loa=
ded" style=3D"width: 256px; height: 256px; transform: translate3d(1531px, 7=
42px, 0px); opacity: 1;"></div></div></div><div class=3D"leaflet-pane leafl=
et-shadow-pane"></div><div class=3D"leaflet-pane leaflet-overlay-pane"></di=
v><div class=3D"leaflet-pane leaflet-marker-pane"><img src=3D"https://www.m=
apcustomizer.com/markers/51120e9b/png/green/1" class=3D"leaflet-marker-icon=
 leaflet-zoom-animated leaflet-interactive" title=3D"E1" alt=3D"E1" tabinde=
x=3D"0" style=3D"margin-left: -10px; margin-top: -14px; width: 20px; height=
: 28px; transform: translate3d(394px, 401px, 0px); z-index: 401;"><img src=
=3D"https://www.mapcustomizer.com/markers/51120e9b/png/green/2" class=3D"le=
aflet-marker-icon leaflet-zoom-animated leaflet-interactive" title=3D"E2" a=
lt=3D"E2" tabindex=3D"0" style=3D"margin-left: -10px; margin-top: -14px; wi=
dth: 20px; height: 28px; transform: translate3d(1073px, 69px, 0px); z-index=
: 69;"><img src=3D"https://www.mapcustomizer.com/markers/51120e9b/png/green=
/3" class=3D"leaflet-marker-icon leaflet-zoom-animated leaflet-interactive"=
 title=3D"E3" alt=3D"E3" tabindex=3D"0" style=3D"margin-left: -10px; margin=
-top: -14px; width: 20px; height: 28px; transform: translate3d(1180px, 681p=
x, 0px); z-index: 681;"><img src=3D"https://www.mapcustomizer.com/markers/5=
1120e9b/png/green/4" class=3D"leaflet-marker-icon leaflet-zoom-animated lea=
flet-interactive" title=3D"E4" alt=3D"E4" tabindex=3D"0" style=3D"margin-le=
ft: -10px; margin-top: -14px; width: 20px; height: 28px; transform: transla=
te3d(693px, 615px, 0px); z-index: 615;"><img src=3D"https://www.mapcustomiz=
er.com/markers/51120e9b/png/green/5" class=3D"leaflet-marker-icon leaflet-z=
oom-animated leaflet-interactive" title=3D"E5" alt=3D"E5" tabindex=3D"0" st=
yle=3D"margin-left: -10px; margin-top: -14px; width: 20px; height: 28px; tr=
ansform: translate3d(334px, 346px, 0px); z-index: 346;"><img src=3D"https:/=
/www.mapcustomizer.com/markers/51120e9b/png/orange/6" class=3D"leaflet-mark=
er-icon leaflet-zoom-animated leaflet-interactive" title=3D"K1" alt=3D"K1" =
tabindex=3D"0" style=3D"margin-left: -10px; margin-top: -14px; width: 20px;=
 height: 28px; transform: translate3d(396px, 722px, 0px); z-index: 722;"><i=
mg src=3D"https://www.mapcustomizer.com/markers/51120e9b/png/orange/7" clas=
s=3D"leaflet-marker-icon leaflet-zoom-animated leaflet-interactive" title=
=3D"K2" alt=3D"K2" tabindex=3D"0" style=3D"margin-left: -10px; margin-top: =
-14px; width: 20px; height: 28px; transform: translate3d(444px, 393px, 0px)=
; z-index: 393;"><img src=3D"https://www.mapcustomizer.com/markers/51120e9b=
/png/orange/8" class=3D"leaflet-marker-icon leaflet-zoom-animated leaflet-i=
nteractive" title=3D"K3" alt=3D"K3" tabindex=3D"0" style=3D"margin-left: -1=
0px; margin-top: -14px; width: 20px; height: 28px; transform: translate3d(3=
29px, 517px, 0px); z-index: 517;"><img src=3D"https://www.mapcustomizer.com=
/markers/51120e9b/png/orange/9" class=3D"leaflet-marker-icon leaflet-zoom-a=
nimated leaflet-interactive" title=3D"K4" alt=3D"K4" tabindex=3D"0" style=
=3D"margin-left: -10px; margin-top: -14px; width: 20px; height: 28px; trans=
form: translate3d(1207px, 679px, 0px); z-index: 679;"><img src=3D"https://w=
ww.mapcustomizer.com/markers/51120e9b/png/orange/10" class=3D"leaflet-marke=
r-icon leaflet-zoom-animated leaflet-interactive" title=3D"K5" alt=3D"K5" t=
abindex=3D"0" style=3D"margin-left: -10px; margin-top: -14px; width: 20px; =
height: 28px; transform: translate3d(528px, 624px, 0px); z-index: 624;"></d=
iv><div class=3D"leaflet-pane leaflet-tooltip-pane"></div><div class=3D"lea=
flet-pane leaflet-popup-pane"></div><div class=3D"leaflet-proxy leaflet-zoo=
m-animated" style=3D"transform: translate3d(295173px, 175014px, 0px) scale(=
1024);"></div></div><div class=3D"leaflet-control-container"><div class=3D"=
leaflet-top leaflet-left"><div class=3D"leaflet-control-zoom leaflet-bar le=
aflet-control"><a class=3D"leaflet-control-zoom-in" href=3D"https://www.map=
customizer.com/map/Location%20information%20%20-%20soil%20samples#" title=
=3D"Zoom in" role=3D"button" aria-label=3D"Zoom in">+</a><a class=3D"leafle=
t-control-zoom-out" href=3D"https://www.mapcustomizer.com/map/Location%20in=
formation%20%20-%20soil%20samples#" title=3D"Zoom out" role=3D"button" aria=
-label=3D"Zoom out">=E2=88=92</a></div></div><div class=3D"leaflet-top leaf=
let-right"></div><div class=3D"leaflet-bottom leaflet-left"></div><div clas=
s=3D"leaflet-bottom leaflet-right"><div class=3D"leaflet-control-attributio=
n leaflet-control"><a href=3D"https://leafletjs.com/" title=3D"A JS library=
 for interactive maps">Leaflet</a> | Map data =C2=A9 <a href=3D"https://www=
.openstreetmap.org/">OpenStreetMap</a> contributors, <a href=3D"https://ope=
ndatacommons.org/licenses/odbl/1.0/">ODbL</a></div></div></div></div>
<div class=3D"ad-pane" style=3D"height: auto !important;">


<ins class=3D"adsbygoogle" style=3D"display: block; height: 280px;" data-ad=
-client=3D"ca-pub-6683674077276488" data-ad-slot=3D"1337833301" data-ad-for=
mat=3D"auto" data-adsbygoogle-status=3D"done" data-ad-status=3D"filled"><in=
s id=3D"aswift_0_expand" style=3D"display:inline-table;border:none;height:2=
80px;margin:0;padding:0;position:relative;visibility:visible;width:728px;ba=
ckground-color:transparent;" tabindex=3D"0" title=3D"Advertisement" aria-la=
bel=3D"Advertisement"><ins id=3D"aswift_0_anchor" style=3D"display: block; =
border: none; height: 280px; margin: 0px; padding: 0px; position: relative;=
 visibility: visible; width: 728px; background-color: transparent; overflow=
: visible;"><iframe id=3D"aswift_0" name=3D"aswift_0" style=3D"left:0;posit=
ion:absolute;top:0;border:0;width:728px;height:280px;" sandbox=3D"allow-for=
ms allow-popups allow-popups-to-escape-sandbox allow-same-origin allow-scri=
pts allow-top-navigation-by-user-activation" width=3D"728" height=3D"280" f=
rameborder=3D"0" src=3D"cid:frame-45C8DE42274EA38BAA8DFF83EF88ED74@mhtml.bl=
ink" marginwidth=3D"0" marginheight=3D"0" vspace=3D"0" hspace=3D"0" allowtr=
ansparency=3D"true" scrolling=3D"no" allowfullscreen=3D"true" data-google-c=
ontainer-id=3D"a!1" data-google-query-id=3D"CMepgM-_uvICFQaaGAod0G4NYA" dat=
a-load-complete=3D"true"></iframe></ins></ins></ins>

</div>
</div>
<div id=3D"map-location-list" data-map=3D"{&quot;_links&quot;:[{&quot;rel&q=
uot;:&quot;self&quot;,&quot;href&quot;:&quot;/api/1.0/maps/Location%20infor=
mation%20%20-%20soil%20samples&quot;},{&quot;rel&quot;:&quot;alternate&quot=
;,&quot;href&quot;:&quot;/map/Location%20information%20%20-%20soil%20sample=
s&quot;,&quot;type&quot;:&quot;text/html&quot;}],&quot;slug&quot;:&quot;Loc=
ation information  - soil samples&quot;,&quot;points&quot;:[{&quot;searchTe=
rm&quot;:&quot;Marynin, gmina konopnica&quot;,&quot;address&quot;:&quot;Mar=
ynin, gmina Konopnica, powiat lubelski, wojew=C3=B3dztwo lubelskie, Polska&=
quot;,&quot;description&quot;:&quot;E1&quot;,&quot;markerColor&quot;:&quot;=
green&quot;,&quot;markerType&quot;:&quot;numeric&quot;,&quot;loc&quot;:{&qu=
ot;lat&quot;:51.2159904,&quot;lng&quot;:22.4225642}},{&quot;searchTerm&quot=
;:&quot;51=C2=B021=E2=80=B251=E2=80=B3N 22=C2=B052=E2=80=B242=E2=80=B3E&quo=
t;,&quot;address&quot;:&quot;Gr=C4=85dy, gmina Ludwin, powiat =C5=82=C4=99c=
zy=C5=84ski, wojew=C3=B3dztwo lubelskie, 21-075, Polska&quot;,&quot;descrip=
tion&quot;:&quot;E2&quot;,&quot;markerColor&quot;:&quot;green&quot;,&quot;m=
arkerType&quot;:&quot;numeric&quot;,&quot;loc&quot;:{&quot;lat&quot;:51.358=
2917,&quot;lng&quot;:22.8886278}},{&quot;searchTerm&quot;:&quot;Fajs=C5=82a=
wice&quot;,&quot;address&quot;:&quot;Fajs=C5=82awice, gmina Fajs=C5=82awice=
, powiat krasnostawski, wojew=C3=B3dztwo lubelskie, Polska&quot;,&quot;desc=
ription&quot;:&quot;E3&quot;,&quot;markerColor&quot;:&quot;green&quot;,&quo=
t;markerType&quot;:&quot;numeric&quot;,&quot;loc&quot;:{&quot;lat&quot;:51.=
0954314,&quot;lng&quot;:22.9624072}},{&quot;searchTerm&quot;:&quot;51=C2=B0=
07=E2=80=B225=E2=80=B3N 22=C2=B037=E2=80=B243=E2=80=B3E&quot;,&quot;address=
&quot;:&quot;102A, Skrzynice Pierwsze, gmina Jab=C5=82onna, powiat lubelski=
, wojew=C3=B3dztwo lubelskie, 23-114, Polska&quot;,&quot;description&quot;:=
&quot;E4&quot;,&quot;markerColor&quot;:&quot;green&quot;,&quot;markerType&q=
uot;:&quot;numeric&quot;,&quot;loc&quot;:{&quot;lat&quot;:51.12364315,&quot=
;lng&quot;:22.627966507875367}},{&quot;searchTerm&quot;:&quot;Motycz&quot;,=
&quot;address&quot;:&quot;Motycz, gmina Konopnica, powiat lubelski, wojew=
=C3=B3dztwo lubelskie, Polska&quot;,&quot;description&quot;:&quot;E5&quot;,=
&quot;markerColor&quot;:&quot;green&quot;,&quot;markerType&quot;:&quot;nume=
ric&quot;,&quot;loc&quot;:{&quot;lat&quot;:51.2395618,&quot;lng&quot;:22.38=
12812}},{&quot;searchTerm&quot;:&quot;51=C2=B004=E2=80=B238=E2=80=B3N 22=C2=
=B025=E2=80=B223=E2=80=B3E&quot;,&quot;address&quot;:&quot;25, Kajetan=C3=
=B3wka, gmina Strzy=C5=BCewice, powiat lubelski, wojew=C3=B3dztwo lubelskie=
, 23-107, Polska&quot;,&quot;description&quot;:&quot;K1&quot;,&quot;markerC=
olor&quot;:&quot;orange&quot;,&quot;markerType&quot;:&quot;numeric&quot;,&q=
uot;loc&quot;:{&quot;lat&quot;:51.0774986,&quot;lng&quot;:22.423494}},{&quo=
t;searchTerm&quot;:&quot;51=C2=B013=E2=80=B210=E2=80=B3N 22=C2=B027=E2=80=
=B218=E2=80=B3E&quot;,&quot;address&quot;:&quot;Konopnica, gmina Konopnica,=
 powiat lubelski, wojew=C3=B3dztwo lubelskie, 20-751, Polska&quot;,&quot;de=
scription&quot;:&quot;K2&quot;,&quot;markerColor&quot;:&quot;orange&quot;,&=
quot;markerType&quot;:&quot;numeric&quot;,&quot;loc&quot;:{&quot;lat&quot;:=
51.2195576,&quot;lng&quot;:22.4565448}},{&quot;searchTerm&quot;:&quot;51=C2=
=B009=E2=80=B258=E2=80=B3N 22=C2=B022=E2=80=B242=E2=80=B3E&quot;,&quot;addr=
ess&quot;:&quot;29, Radawczyk-Kolonia Pierwsza, gmina Niedrzwica Du=C5=BCa,=
 powiat lubelski, wojew=C3=B3dztwo lubelskie, 24-220, Polska&quot;,&quot;de=
scription&quot;:&quot;K3&quot;,&quot;markerColor&quot;:&quot;orange&quot;,&=
quot;markerType&quot;:&quot;numeric&quot;,&quot;loc&quot;:{&quot;lat&quot;:=
51.1660267,&quot;lng&quot;:22.3780658}},{&quot;searchTerm&quot;:&quot;51=C2=
=B005=E2=80=B247=E2=80=B3N 22=C2=B058=E2=80=B251=E2=80=B3E&quot;,&quot;addr=
ess&quot;:&quot;99, Wola Idzikowska, gmina Fajs=C5=82awice, powiat krasnost=
awski, wojew=C3=B3dztwo lubelskie, 21-060, Polska&quot;,&quot;description&q=
uot;:&quot;K4&quot;,&quot;markerColor&quot;:&quot;orange&quot;,&quot;marker=
Type&quot;:&quot;numeric&quot;,&quot;loc&quot;:{&quot;lat&quot;:51.0963851,=
&quot;lng&quot;:22.980565849256664}},{&quot;searchTerm&quot;:&quot;51=C2=B0=
07=E2=80=B213=E2=80=B3N 22=C2=B030=E2=80=B253=E2=80=B3E&quot;,&quot;address=
&quot;:&quot;=C5=BBabia Wola, gmina Strzy=C5=BCewice, powiat lubelski, woje=
w=C3=B3dztwo lubelskie, 20-524, Polska&quot;,&quot;description&quot;:&quot;=
K5&quot;,&quot;markerColor&quot;:&quot;orange&quot;,&quot;markerType&quot;:=
&quot;numeric&quot;,&quot;loc&quot;:{&quot;lat&quot;:51.1200897,&quot;lng&q=
uot;:22.5146031}}],&quot;mapProvider&quot;:&quot;osm&quot;}" class=3D"panel=
">
<div class=3D"location-list-content">
<table class=3D"table table-striped">
<tbody class=3D"panel panel-default">
<tr data-address=3D"Marynin, gmina Konopnica, powiat lubelski, wojew=C3=B3d=
ztwo lubelskie, Polska" data-marker-name=3D"marker1" data-marker-idx=3D"1">
<td><img src=3D"https://www.mapcustomizer.com/markers/51120e9b/png/green/1"=
></td>
<td>E1</td>
<td>Marynin, gmina Konopnica, powiat lubelski, wojew=C3=B3dztwo lubelskie, =
Polska</td>
</tr>
<tr data-address=3D"Gr=C4=85dy, gmina Ludwin, powiat =C5=82=C4=99czy=C5=84s=
ki, wojew=C3=B3dztwo lubelskie, 21-075, Polska" data-marker-name=3D"marker2=
" data-marker-idx=3D"2">
<td><img src=3D"https://www.mapcustomizer.com/markers/51120e9b/png/green/2"=
></td>
<td>E2</td>
<td>Gr=C4=85dy, gmina Ludwin, powiat =C5=82=C4=99czy=C5=84ski, wojew=C3=B3d=
ztwo lubelskie, 21-075, Polska</td>
</tr>
<tr data-address=3D"Fajs=C5=82awice, gmina Fajs=C5=82awice, powiat krasnost=
awski, wojew=C3=B3dztwo lubelskie, Polska" data-marker-name=3D"marker3" dat=
a-marker-idx=3D"3">
<td><img src=3D"https://www.mapcustomizer.com/markers/51120e9b/png/green/3"=
></td>
<td>E3</td>
<td>Fajs=C5=82awice, gmina Fajs=C5=82awice, powiat krasnostawski, wojew=C3=
=B3dztwo lubelskie, Polska</td>
</tr>
<tr data-address=3D"102A, Skrzynice Pierwsze, gmina Jab=C5=82onna, powiat l=
ubelski, wojew=C3=B3dztwo lubelskie, 23-114, Polska" data-marker-name=3D"ma=
rker4" data-marker-idx=3D"4">
<td><img src=3D"https://www.mapcustomizer.com/markers/51120e9b/png/green/4"=
></td>
<td>E4</td>
<td>102A, Skrzynice Pierwsze, gmina Jab=C5=82onna, powiat lubelski, wojew=
=C3=B3dztwo lubelskie, 23-114, Polska</td>
</tr>
<tr data-address=3D"Motycz, gmina Konopnica, powiat lubelski, wojew=C3=B3dz=
two lubelskie, Polska" data-marker-name=3D"marker5" data-marker-idx=3D"5">
<td><img src=3D"https://www.mapcustomizer.com/markers/51120e9b/png/green/5"=
></td>
<td>E5</td>
<td>Motycz, gmina Konopnica, powiat lubelski, wojew=C3=B3dztwo lubelskie, P=
olska</td>
</tr>
<tr data-address=3D"25, Kajetan=C3=B3wka, gmina Strzy=C5=BCewice, powiat lu=
belski, wojew=C3=B3dztwo lubelskie, 23-107, Polska" data-marker-name=3D"mar=
ker6" data-marker-idx=3D"6">
<td><img src=3D"https://www.mapcustomizer.com/markers/51120e9b/png/orange/6=
"></td>
<td>K1</td>
<td>25, Kajetan=C3=B3wka, gmina Strzy=C5=BCewice, powiat lubelski, wojew=C3=
=B3dztwo lubelskie, 23-107, Polska</td>
</tr>
<tr data-address=3D"Konopnica, gmina Konopnica, powiat lubelski, wojew=C3=
=B3dztwo lubelskie, 20-751, Polska" data-marker-name=3D"marker7" data-marke=
r-idx=3D"7">
<td><img src=3D"https://www.mapcustomizer.com/markers/51120e9b/png/orange/7=
"></td>
<td>K2</td>
<td>Konopnica, gmina Konopnica, powiat lubelski, wojew=C3=B3dztwo lubelskie=
, 20-751, Polska</td>
</tr>
<tr data-address=3D"29, Radawczyk-Kolonia Pierwsza, gmina Niedrzwica Du=C5=
=BCa, powiat lubelski, wojew=C3=B3dztwo lubelskie, 24-220, Polska" data-mar=
ker-name=3D"marker8" data-marker-idx=3D"8">
<td><img src=3D"https://www.mapcustomizer.com/markers/51120e9b/png/orange/8=
"></td>
<td>K3</td>
<td>29, Radawczyk-Kolonia Pierwsza, gmina Niedrzwica Du=C5=BCa, powiat lube=
lski, wojew=C3=B3dztwo lubelskie, 24-220, Polska</td>
</tr>
<tr data-address=3D"99, Wola Idzikowska, gmina Fajs=C5=82awice, powiat kras=
nostawski, wojew=C3=B3dztwo lubelskie, 21-060, Polska" data-marker-name=3D"=
marker9" data-marker-idx=3D"9">
<td><img src=3D"https://www.mapcustomizer.com/markers/51120e9b/png/orange/9=
"></td>
<td>K4</td>
<td>99, Wola Idzikowska, gmina Fajs=C5=82awice, powiat krasnostawski, wojew=
=C3=B3dztwo lubelskie, 21-060, Polska</td>
</tr>
<tr data-address=3D"=C5=BBabia Wola, gmina Strzy=C5=BCewice, powiat lubelsk=
i, wojew=C3=B3dztwo lubelskie, 20-524, Polska" data-marker-name=3D"marker10=
" data-marker-idx=3D"10">
<td><img src=3D"https://www.mapcustomizer.com/markers/51120e9b/png/orange/1=
0"></td>
<td>K5</td>
<td>=C5=BBabia Wola, gmina Strzy=C5=BCewice, powiat lubelski, wojew=C3=B3dz=
two lubelskie, 20-524, Polska</td>
</tr>
</tbody>
</table>
</div>
</div>


<div id=3D"fb-root"></div>


<div class=3D"modal fade" id=3D"printModal" tabindex=3D"-1" role=3D"dialog"=
 aria-labelledby=3D"printModalLabel" aria-hidden=3D"true">
<div class=3D"modal-dialog">
<div class=3D"modal-content">
<div class=3D"modal-header">
<button type=3D"button" class=3D"close" data-dismiss=3D"modal" aria-hidden=
=3D"true">=C3=97</button>
<h4 class=3D"modal-title" id=3D"printModalLabel">Print map</h4>
</div>
<div class=3D"modal-body">
<p>
To print a map, you can use your browser's built-in print functionality. Yo=
u may need to adjust the zoom level and/or move the map a bit to ensure all=
 of the locations are visible (because printer paper and computer screens a=
re generally a different shape). You can use the print preview feature to h=
elp with this, so you don't have to waste paper. You can also use the print=
-to-PDF functionality if you want a PDF copy of it.
</p>
</div>
<div class=3D"modal-footer">
<button type=3D"button" class=3D"btn btn-default" data-dismiss=3D"modal">Ca=
ncel</button>
<button type=3D"button" class=3D"btn btn-primary print-btn" data-dismiss=3D=
"modal">Print</button>
</div>
</div>
</div>
</div>
<footer style=3D"display: none;">
<div class=3D"container">
=C2=A9 Copyright 2014-2020 <a href=3D"mailto:patrick@mapcustomizer.com">Urs=
us Software, LLC</a>.
</div>
</footer>


<iframe id=3D"google_osd_static_frame_264655489117" name=3D"google_osd_stat=
ic_frame" style=3D"display: none; width: 0px; height: 0px;"></iframe><cloud=
flare-app></cloudflare-app><ins class=3D"adsbygoogle adsbygoogle-noablate" =
data-adsbygoogle-status=3D"done" style=3D"display: none !important;" data-a=
d-status=3D"unfilled"><ins id=3D"aswift_1_expand" style=3D"display:inline-t=
able;border:none;height:0px;margin:0;padding:0;position:relative;visibility=
:visible;width:0px;background-color:transparent;" tabindex=3D"0" title=3D"A=
dvertisement" aria-label=3D"Advertisement"><ins id=3D"aswift_1_anchor" styl=
e=3D"display:block;border:none;height:0px;margin:0;padding:0;position:relat=
ive;visibility:visible;width:0px;background-color:transparent;"><iframe id=
=3D"aswift_1" name=3D"aswift_1" style=3D"left:0;position:absolute;top:0;bor=
der:0;width:undefinedpx;height:undefinedpx;" sandbox=3D"allow-forms allow-p=
opups allow-popups-to-escape-sandbox allow-same-origin allow-scripts allow-=
top-navigation-by-user-activation" frameborder=3D"0" src=3D"cid:frame-0022E=
858B6B180941FEAD71316AA5D12@mhtml.blink" marginwidth=3D"0" marginheight=3D"=
0" vspace=3D"0" hspace=3D"0" allowtransparency=3D"true" scrolling=3D"no" al=
lowfullscreen=3D"true" data-google-container-id=3D"a!2" data-load-complete=
=3D"true"></iframe></ins></ins></ins></body><iframe id=3D"google_esf" name=
=3D"google_esf" src=3D"cid:frame-19CD8C26E091422359D2CFD544E25D1A@mhtml.bli=
nk" style=3D"display: none;"></iframe></html>
------MultipartBoundary--Zns2hD25Aka8pwzMME3ST6O97g07v7P6M1Y25Lm4vl----
Content-Type: text/css
Content-Transfer-Encoding: quoted-printable
Content-Location: https://stackpath.bootstrapcdn.com/bootstrap/3.3.4/css/bootstrap.min.css

@charset "utf-8";

html { font-family: sans-serif; text-size-adjust: 100%; }

body { margin: 0px; }

article, aside, details, figcaption, figure, footer, header, hgroup, main, =
menu, nav, section, summary { display: block; }

audio, canvas, progress, video { display: inline-block; vertical-align: bas=
eline; }

audio:not([controls]) { display: none; height: 0px; }

[hidden], template { display: none; }

a { background-color: transparent; }

a:active, a:hover { outline: 0px; }

abbr[title] { border-bottom: 1px dotted; }

b, strong { font-weight: 700; }

dfn { font-style: italic; }

h1 { margin: 0.67em 0px; font-size: 2em; }

mark { color: rgb(0, 0, 0); background: rgb(255, 255, 0); }

small { font-size: 80%; }

sub, sup { position: relative; font-size: 75%; line-height: 0; vertical-ali=
gn: baseline; }

sup { top: -0.5em; }

sub { bottom: -0.25em; }

img { border: 0px; }

svg:not(:root) { overflow: hidden; }

figure { margin: 1em 40px; }

hr { height: 0px; box-sizing: content-box; }

pre { overflow: auto; }

code, kbd, pre, samp { font-family: monospace, monospace; font-size: 1em; }

button, input, optgroup, select, textarea { margin: 0px; font: inherit; col=
or: inherit; }

button { overflow: visible; }

button, select { text-transform: none; }

button, html input[type=3D"button"], input[type=3D"reset"], input[type=3D"s=
ubmit"] { appearance: button; cursor: pointer; }

button[disabled], html input[disabled] { cursor: default; }

input { line-height: normal; }

input[type=3D"checkbox"], input[type=3D"radio"] { box-sizing: border-box; p=
adding: 0px; }

input[type=3D"number"]::-webkit-inner-spin-button, input[type=3D"number"]::=
-webkit-outer-spin-button { height: auto; }

input[type=3D"search"] { box-sizing: content-box; appearance: textfield; }

input[type=3D"search"]::-webkit-search-cancel-button, input[type=3D"search"=
]::-webkit-search-decoration { appearance: none; }

fieldset { padding: 0.35em 0.625em 0.75em; margin: 0px 2px; border: 1px sol=
id silver; }

legend { padding: 0px; border: 0px; }

textarea { overflow: auto; }

optgroup { font-weight: 700; }

table { border-spacing: 0px; border-collapse: collapse; }

td, th { padding: 0px; }

@media print {
  *, ::after, ::before { color: rgb(0, 0, 0) !important; text-shadow: none =
!important; background: 0px 0px !important; box-shadow: none !important; }
  a, a:visited { text-decoration: underline; }
  a[href]::after { content: " (" attr(href) ")"; }
  abbr[title]::after { content: " (" attr(title) ")"; }
  a[href^=3D"javascript:"]::after, a[href^=3D"#"]::after { content: ""; }
  blockquote, pre { border: 1px solid rgb(153, 153, 153); break-inside: avo=
id; }
  thead { display: table-header-group; }
  img, tr { break-inside: avoid; }
  img { max-width: 100% !important; }
  h2, h3, p { orphans: 3; widows: 3; }
  h2, h3 { break-after: avoid; }
  select { background: rgb(255, 255, 255) !important; }
  .navbar { display: none; }
  .btn > .caret, .dropup > .btn > .caret { border-top-color: rgb(0, 0, 0) !=
important; }
  .label { border: 1px solid rgb(0, 0, 0); }
  .table { border-collapse: collapse !important; }
  .table td, .table th { background-color: rgb(255, 255, 255) !important; }
  .table-bordered td, .table-bordered th { border: 1px solid rgb(221, 221, =
221) !important; }
}

@font-face { font-family: "Glyphicons Halflings"; src: url("../fonts/glyphi=
cons-halflings-regular.eot?#iefix") format("embedded-opentype"), url("../fo=
nts/glyphicons-halflings-regular.woff2") format("woff2"), url("../fonts/gly=
phicons-halflings-regular.woff") format("woff"), url("../fonts/glyphicons-h=
alflings-regular.ttf") format("truetype"), url("../fonts/glyphicons-halflin=
gs-regular.svg#glyphicons_halflingsregular") format("svg"); }

.glyphicon { position: relative; top: 1px; display: inline-block; font-fami=
ly: "Glyphicons Halflings"; font-style: normal; font-weight: 400; line-heig=
ht: 1; -webkit-font-smoothing: antialiased; }

.glyphicon-asterisk::before { content: "*"; }

.glyphicon-plus::before { content: "+"; }

.glyphicon-eur::before, .glyphicon-euro::before { content: "=E2=82=AC"; }

.glyphicon-minus::before { content: "=E2=88=92"; }

.glyphicon-cloud::before { content: "=E2=98=81"; }

.glyphicon-envelope::before { content: "=E2=9C=89"; }

.glyphicon-pencil::before { content: "=E2=9C=8F"; }

.glyphicon-glass::before { content: "=EE=80=81"; }

.glyphicon-music::before { content: "=EE=80=82"; }

.glyphicon-search::before { content: "=EE=80=83"; }

.glyphicon-heart::before { content: "=EE=80=85"; }

.glyphicon-star::before { content: "=EE=80=86"; }

.glyphicon-star-empty::before { content: "=EE=80=87"; }

.glyphicon-user::before { content: "=EE=80=88"; }

.glyphicon-film::before { content: "=EE=80=89"; }

.glyphicon-th-large::before { content: "=EE=80=90"; }

.glyphicon-th::before { content: "=EE=80=91"; }

.glyphicon-th-list::before { content: "=EE=80=92"; }

.glyphicon-ok::before { content: "=EE=80=93"; }

.glyphicon-remove::before { content: "=EE=80=94"; }

.glyphicon-zoom-in::before { content: "=EE=80=95"; }

.glyphicon-zoom-out::before { content: "=EE=80=96"; }

.glyphicon-off::before { content: "=EE=80=97"; }

.glyphicon-signal::before { content: "=EE=80=98"; }

.glyphicon-cog::before { content: "=EE=80=99"; }

.glyphicon-trash::before { content: "=EE=80=A0"; }

.glyphicon-home::before { content: "=EE=80=A1"; }

.glyphicon-file::before { content: "=EE=80=A2"; }

.glyphicon-time::before { content: "=EE=80=A3"; }

.glyphicon-road::before { content: "=EE=80=A4"; }

.glyphicon-download-alt::before { content: "=EE=80=A5"; }

.glyphicon-download::before { content: "=EE=80=A6"; }

.glyphicon-upload::before { content: "=EE=80=A7"; }

.glyphicon-inbox::before { content: "=EE=80=A8"; }

.glyphicon-play-circle::before { content: "=EE=80=A9"; }

.glyphicon-repeat::before { content: "=EE=80=B0"; }

.glyphicon-refresh::before { content: "=EE=80=B1"; }

.glyphicon-list-alt::before { content: "=EE=80=B2"; }

.glyphicon-lock::before { content: "=EE=80=B3"; }

.glyphicon-flag::before { content: "=EE=80=B4"; }

.glyphicon-headphones::before { content: "=EE=80=B5"; }

.glyphicon-volume-off::before { content: "=EE=80=B6"; }

.glyphicon-volume-down::before { content: "=EE=80=B7"; }

.glyphicon-volume-up::before { content: "=EE=80=B8"; }

.glyphicon-qrcode::before { content: "=EE=80=B9"; }

.glyphicon-barcode::before { content: "=EE=81=80"; }

.glyphicon-tag::before { content: "=EE=81=81"; }

.glyphicon-tags::before { content: "=EE=81=82"; }

.glyphicon-book::before { content: "=EE=81=83"; }

.glyphicon-bookmark::before { content: "=EE=81=84"; }

.glyphicon-print::before { content: "=EE=81=85"; }

.glyphicon-camera::before { content: "=EE=81=86"; }

.glyphicon-font::before { content: "=EE=81=87"; }

.glyphicon-bold::before { content: "=EE=81=88"; }

.glyphicon-italic::before { content: "=EE=81=89"; }

.glyphicon-text-height::before { content: "=EE=81=90"; }

.glyphicon-text-width::before { content: "=EE=81=91"; }

.glyphicon-align-left::before { content: "=EE=81=92"; }

.glyphicon-align-center::before { content: "=EE=81=93"; }

.glyphicon-align-right::before { content: "=EE=81=94"; }

.glyphicon-align-justify::before { content: "=EE=81=95"; }

.glyphicon-list::before { content: "=EE=81=96"; }

.glyphicon-indent-left::before { content: "=EE=81=97"; }

.glyphicon-indent-right::before { content: "=EE=81=98"; }

.glyphicon-facetime-video::before { content: "=EE=81=99"; }

.glyphicon-picture::before { content: "=EE=81=A0"; }

.glyphicon-map-marker::before { content: "=EE=81=A2"; }

.glyphicon-adjust::before { content: "=EE=81=A3"; }

.glyphicon-tint::before { content: "=EE=81=A4"; }

.glyphicon-edit::before { content: "=EE=81=A5"; }

.glyphicon-share::before { content: "=EE=81=A6"; }

.glyphicon-check::before { content: "=EE=81=A7"; }

.glyphicon-move::before { content: "=EE=81=A8"; }

.glyphicon-step-backward::before { content: "=EE=81=A9"; }

.glyphicon-fast-backward::before { content: "=EE=81=B0"; }

.glyphicon-backward::before { content: "=EE=81=B1"; }

.glyphicon-play::before { content: "=EE=81=B2"; }

.glyphicon-pause::before { content: "=EE=81=B3"; }

.glyphicon-stop::before { content: "=EE=81=B4"; }

.glyphicon-forward::before { content: "=EE=81=B5"; }

.glyphicon-fast-forward::before { content: "=EE=81=B6"; }

.glyphicon-step-forward::before { content: "=EE=81=B7"; }

.glyphicon-eject::before { content: "=EE=81=B8"; }

.glyphicon-chevron-left::before { content: "=EE=81=B9"; }

.glyphicon-chevron-right::before { content: "=EE=82=80"; }

.glyphicon-plus-sign::before { content: "=EE=82=81"; }

.glyphicon-minus-sign::before { content: "=EE=82=82"; }

.glyphicon-remove-sign::before { content: "=EE=82=83"; }

.glyphicon-ok-sign::before { content: "=EE=82=84"; }

.glyphicon-question-sign::before { content: "=EE=82=85"; }

.glyphicon-info-sign::before { content: "=EE=82=86"; }

.glyphicon-screenshot::before { content: "=EE=82=87"; }

.glyphicon-remove-circle::before { content: "=EE=82=88"; }

.glyphicon-ok-circle::before { content: "=EE=82=89"; }

.glyphicon-ban-circle::before { content: "=EE=82=90"; }

.glyphicon-arrow-left::before { content: "=EE=82=91"; }

.glyphicon-arrow-right::before { content: "=EE=82=92"; }

.glyphicon-arrow-up::before { content: "=EE=82=93"; }

.glyphicon-arrow-down::before { content: "=EE=82=94"; }

.glyphicon-share-alt::before { content: "=EE=82=95"; }

.glyphicon-resize-full::before { content: "=EE=82=96"; }

.glyphicon-resize-small::before { content: "=EE=82=97"; }

.glyphicon-exclamation-sign::before { content: "=EE=84=81"; }

.glyphicon-gift::before { content: "=EE=84=82"; }

.glyphicon-leaf::before { content: "=EE=84=83"; }

.glyphicon-fire::before { content: "=EE=84=84"; }

.glyphicon-eye-open::before { content: "=EE=84=85"; }

.glyphicon-eye-close::before { content: "=EE=84=86"; }

.glyphicon-warning-sign::before { content: "=EE=84=87"; }

.glyphicon-plane::before { content: "=EE=84=88"; }

.glyphicon-calendar::before { content: "=EE=84=89"; }

.glyphicon-random::before { content: "=EE=84=90"; }

.glyphicon-comment::before { content: "=EE=84=91"; }

.glyphicon-magnet::before { content: "=EE=84=92"; }

.glyphicon-chevron-up::before { content: "=EE=84=93"; }

.glyphicon-chevron-down::before { content: "=EE=84=94"; }

.glyphicon-retweet::before { content: "=EE=84=95"; }

.glyphicon-shopping-cart::before { content: "=EE=84=96"; }

.glyphicon-folder-close::before { content: "=EE=84=97"; }

.glyphicon-folder-open::before { content: "=EE=84=98"; }

.glyphicon-resize-vertical::before { content: "=EE=84=99"; }

.glyphicon-resize-horizontal::before { content: "=EE=84=A0"; }

.glyphicon-hdd::before { content: "=EE=84=A1"; }

.glyphicon-bullhorn::before { content: "=EE=84=A2"; }

.glyphicon-bell::before { content: "=EE=84=A3"; }

.glyphicon-certificate::before { content: "=EE=84=A4"; }

.glyphicon-thumbs-up::before { content: "=EE=84=A5"; }

.glyphicon-thumbs-down::before { content: "=EE=84=A6"; }

.glyphicon-hand-right::before { content: "=EE=84=A7"; }

.glyphicon-hand-left::before { content: "=EE=84=A8"; }

.glyphicon-hand-up::before { content: "=EE=84=A9"; }

.glyphicon-hand-down::before { content: "=EE=84=B0"; }

.glyphicon-circle-arrow-right::before { content: "=EE=84=B1"; }

.glyphicon-circle-arrow-left::before { content: "=EE=84=B2"; }

.glyphicon-circle-arrow-up::before { content: "=EE=84=B3"; }

.glyphicon-circle-arrow-down::before { content: "=EE=84=B4"; }

.glyphicon-globe::before { content: "=EE=84=B5"; }

.glyphicon-wrench::before { content: "=EE=84=B6"; }

.glyphicon-tasks::before { content: "=EE=84=B7"; }

.glyphicon-filter::before { content: "=EE=84=B8"; }

.glyphicon-briefcase::before { content: "=EE=84=B9"; }

.glyphicon-fullscreen::before { content: "=EE=85=80"; }

.glyphicon-dashboard::before { content: "=EE=85=81"; }

.glyphicon-paperclip::before { content: "=EE=85=82"; }

.glyphicon-heart-empty::before { content: "=EE=85=83"; }

.glyphicon-link::before { content: "=EE=85=84"; }

.glyphicon-phone::before { content: "=EE=85=85"; }

.glyphicon-pushpin::before { content: "=EE=85=86"; }

.glyphicon-usd::before { content: "=EE=85=88"; }

.glyphicon-gbp::before { content: "=EE=85=89"; }

.glyphicon-sort::before { content: "=EE=85=90"; }

.glyphicon-sort-by-alphabet::before { content: "=EE=85=91"; }

.glyphicon-sort-by-alphabet-alt::before { content: "=EE=85=92"; }

.glyphicon-sort-by-order::before { content: "=EE=85=93"; }

.glyphicon-sort-by-order-alt::before { content: "=EE=85=94"; }

.glyphicon-sort-by-attributes::before { content: "=EE=85=95"; }

.glyphicon-sort-by-attributes-alt::before { content: "=EE=85=96"; }

.glyphicon-unchecked::before { content: "=EE=85=97"; }

.glyphicon-expand::before { content: "=EE=85=98"; }

.glyphicon-collapse-down::before { content: "=EE=85=99"; }

.glyphicon-collapse-up::before { content: "=EE=85=A0"; }

.glyphicon-log-in::before { content: "=EE=85=A1"; }

.glyphicon-flash::before { content: "=EE=85=A2"; }

.glyphicon-log-out::before { content: "=EE=85=A3"; }

.glyphicon-new-window::before { content: "=EE=85=A4"; }

.glyphicon-record::before { content: "=EE=85=A5"; }

.glyphicon-save::before { content: "=EE=85=A6"; }

.glyphicon-open::before { content: "=EE=85=A7"; }

.glyphicon-saved::before { content: "=EE=85=A8"; }

.glyphicon-import::before { content: "=EE=85=A9"; }

.glyphicon-export::before { content: "=EE=85=B0"; }

.glyphicon-send::before { content: "=EE=85=B1"; }

.glyphicon-floppy-disk::before { content: "=EE=85=B2"; }

.glyphicon-floppy-saved::before { content: "=EE=85=B3"; }

.glyphicon-floppy-remove::before { content: "=EE=85=B4"; }

.glyphicon-floppy-save::before { content: "=EE=85=B5"; }

.glyphicon-floppy-open::before { content: "=EE=85=B6"; }

.glyphicon-credit-card::before { content: "=EE=85=B7"; }

.glyphicon-transfer::before { content: "=EE=85=B8"; }

.glyphicon-cutlery::before { content: "=EE=85=B9"; }

.glyphicon-header::before { content: "=EE=86=80"; }

.glyphicon-compressed::before { content: "=EE=86=81"; }

.glyphicon-earphone::before { content: "=EE=86=82"; }

.glyphicon-phone-alt::before { content: "=EE=86=83"; }

.glyphicon-tower::before { content: "=EE=86=84"; }

.glyphicon-stats::before { content: "=EE=86=85"; }

.glyphicon-sd-video::before { content: "=EE=86=86"; }

.glyphicon-hd-video::before { content: "=EE=86=87"; }

.glyphicon-subtitles::before { content: "=EE=86=88"; }

.glyphicon-sound-stereo::before { content: "=EE=86=89"; }

.glyphicon-sound-dolby::before { content: "=EE=86=90"; }

.glyphicon-sound-5-1::before { content: "=EE=86=91"; }

.glyphicon-sound-6-1::before { content: "=EE=86=92"; }

.glyphicon-sound-7-1::before { content: "=EE=86=93"; }

.glyphicon-copyright-mark::before { content: "=EE=86=94"; }

.glyphicon-registration-mark::before { content: "=EE=86=95"; }

.glyphicon-cloud-download::before { content: "=EE=86=97"; }

.glyphicon-cloud-upload::before { content: "=EE=86=98"; }

.glyphicon-tree-conifer::before { content: "=EE=86=99"; }

.glyphicon-tree-deciduous::before { content: "=EE=88=80"; }

.glyphicon-cd::before { content: "=EE=88=81"; }

.glyphicon-save-file::before { content: "=EE=88=82"; }

.glyphicon-open-file::before { content: "=EE=88=83"; }

.glyphicon-level-up::before { content: "=EE=88=84"; }

.glyphicon-copy::before { content: "=EE=88=85"; }

.glyphicon-paste::before { content: "=EE=88=86"; }

.glyphicon-alert::before { content: "=EE=88=89"; }

.glyphicon-equalizer::before { content: "=EE=88=90"; }

.glyphicon-king::before { content: "=EE=88=91"; }

.glyphicon-queen::before { content: "=EE=88=92"; }

.glyphicon-pawn::before { content: "=EE=88=93"; }

.glyphicon-bishop::before { content: "=EE=88=94"; }

.glyphicon-knight::before { content: "=EE=88=95"; }

.glyphicon-baby-formula::before { content: "=EE=88=96"; }

.glyphicon-tent::before { content: "=E2=9B=BA"; }

.glyphicon-blackboard::before { content: "=EE=88=98"; }

.glyphicon-bed::before { content: "=EE=88=99"; }

.glyphicon-apple::before { content: "=EF=A3=BF"; }

.glyphicon-erase::before { content: "=EE=88=A1"; }

.glyphicon-hourglass::before { content: "=E2=8C=9B"; }

.glyphicon-lamp::before { content: "=EE=88=A3"; }

.glyphicon-duplicate::before { content: "=EE=88=A4"; }

.glyphicon-piggy-bank::before { content: "=EE=88=A5"; }

.glyphicon-scissors::before { content: "=EE=88=A6"; }

.glyphicon-bitcoin::before { content: "=EE=88=A7"; }

.glyphicon-btc::before { content: "=EE=88=A7"; }

.glyphicon-xbt::before { content: "=EE=88=A7"; }

.glyphicon-yen::before { content: "=C2=A5"; }

.glyphicon-jpy::before { content: "=C2=A5"; }

.glyphicon-ruble::before { content: "=E2=82=BD"; }

.glyphicon-rub::before { content: "=E2=82=BD"; }

.glyphicon-scale::before { content: "=EE=88=B0"; }

.glyphicon-ice-lolly::before { content: "=EE=88=B1"; }

.glyphicon-ice-lolly-tasted::before { content: "=EE=88=B2"; }

.glyphicon-education::before { content: "=EE=88=B3"; }

.glyphicon-option-horizontal::before { content: "=EE=88=B4"; }

.glyphicon-option-vertical::before { content: "=EE=88=B5"; }

.glyphicon-menu-hamburger::before { content: "=EE=88=B6"; }

.glyphicon-modal-window::before { content: "=EE=88=B7"; }

.glyphicon-oil::before { content: "=EE=88=B8"; }

.glyphicon-grain::before { content: "=EE=88=B9"; }

.glyphicon-sunglasses::before { content: "=EE=89=80"; }

.glyphicon-text-size::before { content: "=EE=89=81"; }

.glyphicon-text-color::before { content: "=EE=89=82"; }

.glyphicon-text-background::before { content: "=EE=89=83"; }

.glyphicon-object-align-top::before { content: "=EE=89=84"; }

.glyphicon-object-align-bottom::before { content: "=EE=89=85"; }

.glyphicon-object-align-horizontal::before { content: "=EE=89=86"; }

.glyphicon-object-align-left::before { content: "=EE=89=87"; }

.glyphicon-object-align-vertical::before { content: "=EE=89=88"; }

.glyphicon-object-align-right::before { content: "=EE=89=89"; }

.glyphicon-triangle-right::before { content: "=EE=89=90"; }

.glyphicon-triangle-left::before { content: "=EE=89=91"; }

.glyphicon-triangle-bottom::before { content: "=EE=89=92"; }

.glyphicon-triangle-top::before { content: "=EE=89=93"; }

.glyphicon-console::before { content: "=EE=89=94"; }

.glyphicon-superscript::before { content: "=EE=89=95"; }

.glyphicon-subscript::before { content: "=EE=89=96"; }

.glyphicon-menu-left::before { content: "=EE=89=97"; }

.glyphicon-menu-right::before { content: "=EE=89=98"; }

.glyphicon-menu-down::before { content: "=EE=89=99"; }

.glyphicon-menu-up::before { content: "=EE=89=A0"; }

* { box-sizing: border-box; }

::after, ::before { box-sizing: border-box; }

html { font-size: 10px; -webkit-tap-highlight-color: rgba(0, 0, 0, 0); }

body { font-family: "Helvetica Neue", Helvetica, Arial, sans-serif; font-si=
ze: 14px; line-height: 1.42857; color: rgb(51, 51, 51); background-color: r=
gb(255, 255, 255); }

button, input, select, textarea { font-family: inherit; font-size: inherit;=
 line-height: inherit; }

a { color: rgb(51, 122, 183); text-decoration: none; }

a:focus, a:hover { color: rgb(35, 82, 124); text-decoration: underline; }

a:focus { outline: -webkit-focus-ring-color auto 5px; outline-offset: -2px;=
 }

figure { margin: 0px; }

img { vertical-align: middle; }

.carousel-inner > .item > a > img, .carousel-inner > .item > img, .img-resp=
onsive, .thumbnail a > img, .thumbnail > img { display: block; max-width: 1=
00%; height: auto; }

.img-rounded { border-radius: 6px; }

.img-thumbnail { display: inline-block; max-width: 100%; height: auto; padd=
ing: 4px; line-height: 1.42857; background-color: rgb(255, 255, 255); borde=
r: 1px solid rgb(221, 221, 221); border-radius: 4px; transition: all 0.2s e=
ase-in-out 0s; }

.img-circle { border-radius: 50%; }

hr { margin-top: 20px; margin-bottom: 20px; border-width: 1px 0px 0px; bord=
er-right-style: initial; border-bottom-style: initial; border-left-style: i=
nitial; border-right-color: initial; border-bottom-color: initial; border-l=
eft-color: initial; border-image: initial; border-top-style: solid; border-=
top-color: rgb(238, 238, 238); }

.sr-only { position: absolute; width: 1px; height: 1px; padding: 0px; margi=
n: -1px; overflow: hidden; clip: rect(0px, 0px, 0px, 0px); border: 0px; }

.sr-only-focusable:active, .sr-only-focusable:focus { position: static; wid=
th: auto; height: auto; margin: 0px; overflow: visible; clip: auto; }

[role=3D"button"] { cursor: pointer; }

.h1, .h2, .h3, .h4, .h5, .h6, h1, h2, h3, h4, h5, h6 { font-family: inherit=
; font-weight: 500; line-height: 1.1; color: inherit; }

.h1 .small, .h1 small, .h2 .small, .h2 small, .h3 .small, .h3 small, .h4 .s=
mall, .h4 small, .h5 .small, .h5 small, .h6 .small, .h6 small, h1 .small, h=
1 small, h2 .small, h2 small, h3 .small, h3 small, h4 .small, h4 small, h5 =
.small, h5 small, h6 .small, h6 small { font-weight: 400; line-height: 1; c=
olor: rgb(119, 119, 119); }

.h1, .h2, .h3, h1, h2, h3 { margin-top: 20px; margin-bottom: 10px; }

.h1 .small, .h1 small, .h2 .small, .h2 small, .h3 .small, .h3 small, h1 .sm=
all, h1 small, h2 .small, h2 small, h3 .small, h3 small { font-size: 65%; }

.h4, .h5, .h6, h4, h5, h6 { margin-top: 10px; margin-bottom: 10px; }

.h4 .small, .h4 small, .h5 .small, .h5 small, .h6 .small, .h6 small, h4 .sm=
all, h4 small, h5 .small, h5 small, h6 .small, h6 small { font-size: 75%; }

.h1, h1 { font-size: 36px; }

.h2, h2 { font-size: 30px; }

.h3, h3 { font-size: 24px; }

.h4, h4 { font-size: 18px; }

.h5, h5 { font-size: 14px; }

.h6, h6 { font-size: 12px; }

p { margin: 0px 0px 10px; }

.lead { margin-bottom: 20px; font-size: 16px; font-weight: 300; line-height=
: 1.4; }

@media (min-width: 768px) {
  .lead { font-size: 21px; }
}

.small, small { font-size: 85%; }

.mark, mark { padding: 0.2em; background-color: rgb(252, 248, 227); }

.text-left { text-align: left; }

.text-right { text-align: right; }

.text-center { text-align: center; }

.text-justify { text-align: justify; }

.text-nowrap { white-space: nowrap; }

.text-lowercase { text-transform: lowercase; }

.text-uppercase { text-transform: uppercase; }

.text-capitalize { text-transform: capitalize; }

.text-muted { color: rgb(119, 119, 119); }

.text-primary { color: rgb(51, 122, 183); }

a.text-primary:hover { color: rgb(40, 96, 144); }

.text-success { color: rgb(60, 118, 61); }

a.text-success:hover { color: rgb(43, 84, 44); }

.text-info { color: rgb(49, 112, 143); }

a.text-info:hover { color: rgb(36, 82, 105); }

.text-warning { color: rgb(138, 109, 59); }

a.text-warning:hover { color: rgb(102, 81, 44); }

.text-danger { color: rgb(169, 68, 66); }

a.text-danger:hover { color: rgb(132, 53, 52); }

.bg-primary { color: rgb(255, 255, 255); background-color: rgb(51, 122, 183=
); }

a.bg-primary:hover { background-color: rgb(40, 96, 144); }

.bg-success { background-color: rgb(223, 240, 216); }

a.bg-success:hover { background-color: rgb(193, 226, 179); }

.bg-info { background-color: rgb(217, 237, 247); }

a.bg-info:hover { background-color: rgb(175, 217, 238); }

.bg-warning { background-color: rgb(252, 248, 227); }

a.bg-warning:hover { background-color: rgb(247, 236, 181); }

.bg-danger { background-color: rgb(242, 222, 222); }

a.bg-danger:hover { background-color: rgb(228, 185, 185); }

.page-header { padding-bottom: 9px; margin: 40px 0px 20px; border-bottom: 1=
px solid rgb(238, 238, 238); }

ol, ul { margin-top: 0px; margin-bottom: 10px; }

ol ol, ol ul, ul ol, ul ul { margin-bottom: 0px; }

.list-unstyled { padding-left: 0px; list-style: none; }

.list-inline { padding-left: 0px; margin-left: -5px; list-style: none; }

.list-inline > li { display: inline-block; padding-right: 5px; padding-left=
: 5px; }

dl { margin-top: 0px; margin-bottom: 20px; }

dd, dt { line-height: 1.42857; }

dt { font-weight: 700; }

dd { margin-left: 0px; }

@media (min-width: 768px) {
  .dl-horizontal dt { float: left; width: 160px; overflow: hidden; clear: l=
eft; text-align: right; text-overflow: ellipsis; white-space: nowrap; }
  .dl-horizontal dd { margin-left: 180px; }
}

abbr[data-original-title], abbr[title] { cursor: help; border-bottom: 1px d=
otted rgb(119, 119, 119); }

.initialism { font-size: 90%; text-transform: uppercase; }

blockquote { padding: 10px 20px; margin: 0px 0px 20px; font-size: 17.5px; b=
order-left: 5px solid rgb(238, 238, 238); }

blockquote ol:last-child, blockquote p:last-child, blockquote ul:last-child=
 { margin-bottom: 0px; }

blockquote .small, blockquote footer, blockquote small { display: block; fo=
nt-size: 80%; line-height: 1.42857; color: rgb(119, 119, 119); }

blockquote .small::before, blockquote footer::before, blockquote small::bef=
ore { content: "=E2=80=94=C2=A0"; }

.blockquote-reverse, blockquote.pull-right { padding-right: 15px; padding-l=
eft: 0px; text-align: right; border-right: 5px solid rgb(238, 238, 238); bo=
rder-left: 0px; }

.blockquote-reverse .small::before, .blockquote-reverse footer::before, .bl=
ockquote-reverse small::before, blockquote.pull-right .small::before, block=
quote.pull-right footer::before, blockquote.pull-right small::before { cont=
ent: ""; }

.blockquote-reverse .small::after, .blockquote-reverse footer::after, .bloc=
kquote-reverse small::after, blockquote.pull-right .small::after, blockquot=
e.pull-right footer::after, blockquote.pull-right small::after { content: "=
=C2=A0=E2=80=94"; }

address { margin-bottom: 20px; font-style: normal; line-height: 1.42857; }

code, kbd, pre, samp { font-family: Menlo, Monaco, Consolas, "Courier New",=
 monospace; }

code { padding: 2px 4px; font-size: 90%; color: rgb(199, 37, 78); backgroun=
d-color: rgb(249, 242, 244); border-radius: 4px; }

kbd { padding: 2px 4px; font-size: 90%; color: rgb(255, 255, 255); backgrou=
nd-color: rgb(51, 51, 51); border-radius: 3px; box-shadow: rgba(0, 0, 0, 0.=
25) 0px -1px 0px inset; }

kbd kbd { padding: 0px; font-size: 100%; font-weight: 700; box-shadow: none=
; }

pre { display: block; padding: 9.5px; margin: 0px 0px 10px; font-size: 13px=
; line-height: 1.42857; color: rgb(51, 51, 51); word-break: break-all; over=
flow-wrap: break-word; background-color: rgb(245, 245, 245); border: 1px so=
lid rgb(204, 204, 204); border-radius: 4px; }

pre code { padding: 0px; font-size: inherit; color: inherit; white-space: p=
re-wrap; background-color: transparent; border-radius: 0px; }

.pre-scrollable { max-height: 340px; overflow-y: scroll; }

.container { padding-right: 15px; padding-left: 15px; margin-right: auto; m=
argin-left: auto; }

@media (min-width: 768px) {
  .container { width: 750px; }
}

@media (min-width: 992px) {
  .container { width: 970px; }
}

@media (min-width: 1200px) {
  .container { width: 1170px; }
}

.container-fluid { padding-right: 15px; padding-left: 15px; margin-right: a=
uto; margin-left: auto; }

.row { margin-right: -15px; margin-left: -15px; }

.col-lg-1, .col-lg-10, .col-lg-11, .col-lg-12, .col-lg-2, .col-lg-3, .col-l=
g-4, .col-lg-5, .col-lg-6, .col-lg-7, .col-lg-8, .col-lg-9, .col-md-1, .col=
-md-10, .col-md-11, .col-md-12, .col-md-2, .col-md-3, .col-md-4, .col-md-5,=
 .col-md-6, .col-md-7, .col-md-8, .col-md-9, .col-sm-1, .col-sm-10, .col-sm=
-11, .col-sm-12, .col-sm-2, .col-sm-3, .col-sm-4, .col-sm-5, .col-sm-6, .co=
l-sm-7, .col-sm-8, .col-sm-9, .col-xs-1, .col-xs-10, .col-xs-11, .col-xs-12=
, .col-xs-2, .col-xs-3, .col-xs-4, .col-xs-5, .col-xs-6, .col-xs-7, .col-xs=
-8, .col-xs-9 { position: relative; min-height: 1px; padding-right: 15px; p=
adding-left: 15px; }

.col-xs-1, .col-xs-10, .col-xs-11, .col-xs-12, .col-xs-2, .col-xs-3, .col-x=
s-4, .col-xs-5, .col-xs-6, .col-xs-7, .col-xs-8, .col-xs-9 { float: left; }

.col-xs-12 { width: 100%; }

.col-xs-11 { width: 91.6667%; }

.col-xs-10 { width: 83.3333%; }

.col-xs-9 { width: 75%; }

.col-xs-8 { width: 66.6667%; }

.col-xs-7 { width: 58.3333%; }

.col-xs-6 { width: 50%; }

.col-xs-5 { width: 41.6667%; }

.col-xs-4 { width: 33.3333%; }

.col-xs-3 { width: 25%; }

.col-xs-2 { width: 16.6667%; }

.col-xs-1 { width: 8.33333%; }

.col-xs-pull-12 { right: 100%; }

.col-xs-pull-11 { right: 91.6667%; }

.col-xs-pull-10 { right: 83.3333%; }

.col-xs-pull-9 { right: 75%; }

.col-xs-pull-8 { right: 66.6667%; }

.col-xs-pull-7 { right: 58.3333%; }

.col-xs-pull-6 { right: 50%; }

.col-xs-pull-5 { right: 41.6667%; }

.col-xs-pull-4 { right: 33.3333%; }

.col-xs-pull-3 { right: 25%; }

.col-xs-pull-2 { right: 16.6667%; }

.col-xs-pull-1 { right: 8.33333%; }

.col-xs-pull-0 { right: auto; }

.col-xs-push-12 { left: 100%; }

.col-xs-push-11 { left: 91.6667%; }

.col-xs-push-10 { left: 83.3333%; }

.col-xs-push-9 { left: 75%; }

.col-xs-push-8 { left: 66.6667%; }

.col-xs-push-7 { left: 58.3333%; }

.col-xs-push-6 { left: 50%; }

.col-xs-push-5 { left: 41.6667%; }

.col-xs-push-4 { left: 33.3333%; }

.col-xs-push-3 { left: 25%; }

.col-xs-push-2 { left: 16.6667%; }

.col-xs-push-1 { left: 8.33333%; }

.col-xs-push-0 { left: auto; }

.col-xs-offset-12 { margin-left: 100%; }

.col-xs-offset-11 { margin-left: 91.6667%; }

.col-xs-offset-10 { margin-left: 83.3333%; }

.col-xs-offset-9 { margin-left: 75%; }

.col-xs-offset-8 { margin-left: 66.6667%; }

.col-xs-offset-7 { margin-left: 58.3333%; }

.col-xs-offset-6 { margin-left: 50%; }

.col-xs-offset-5 { margin-left: 41.6667%; }

.col-xs-offset-4 { margin-left: 33.3333%; }

.col-xs-offset-3 { margin-left: 25%; }

.col-xs-offset-2 { margin-left: 16.6667%; }

.col-xs-offset-1 { margin-left: 8.33333%; }

.col-xs-offset-0 { margin-left: 0px; }

@media (min-width: 768px) {
  .col-sm-1, .col-sm-10, .col-sm-11, .col-sm-12, .col-sm-2, .col-sm-3, .col=
-sm-4, .col-sm-5, .col-sm-6, .col-sm-7, .col-sm-8, .col-sm-9 { float: left;=
 }
  .col-sm-12 { width: 100%; }
  .col-sm-11 { width: 91.6667%; }
  .col-sm-10 { width: 83.3333%; }
  .col-sm-9 { width: 75%; }
  .col-sm-8 { width: 66.6667%; }
  .col-sm-7 { width: 58.3333%; }
  .col-sm-6 { width: 50%; }
  .col-sm-5 { width: 41.6667%; }
  .col-sm-4 { width: 33.3333%; }
  .col-sm-3 { width: 25%; }
  .col-sm-2 { width: 16.6667%; }
  .col-sm-1 { width: 8.33333%; }
  .col-sm-pull-12 { right: 100%; }
  .col-sm-pull-11 { right: 91.6667%; }
  .col-sm-pull-10 { right: 83.3333%; }
  .col-sm-pull-9 { right: 75%; }
  .col-sm-pull-8 { right: 66.6667%; }
  .col-sm-pull-7 { right: 58.3333%; }
  .col-sm-pull-6 { right: 50%; }
  .col-sm-pull-5 { right: 41.6667%; }
  .col-sm-pull-4 { right: 33.3333%; }
  .col-sm-pull-3 { right: 25%; }
  .col-sm-pull-2 { right: 16.6667%; }
  .col-sm-pull-1 { right: 8.33333%; }
  .col-sm-pull-0 { right: auto; }
  .col-sm-push-12 { left: 100%; }
  .col-sm-push-11 { left: 91.6667%; }
  .col-sm-push-10 { left: 83.3333%; }
  .col-sm-push-9 { left: 75%; }
  .col-sm-push-8 { left: 66.6667%; }
  .col-sm-push-7 { left: 58.3333%; }
  .col-sm-push-6 { left: 50%; }
  .col-sm-push-5 { left: 41.6667%; }
  .col-sm-push-4 { left: 33.3333%; }
  .col-sm-push-3 { left: 25%; }
  .col-sm-push-2 { left: 16.6667%; }
  .col-sm-push-1 { left: 8.33333%; }
  .col-sm-push-0 { left: auto; }
  .col-sm-offset-12 { margin-left: 100%; }
  .col-sm-offset-11 { margin-left: 91.6667%; }
  .col-sm-offset-10 { margin-left: 83.3333%; }
  .col-sm-offset-9 { margin-left: 75%; }
  .col-sm-offset-8 { margin-left: 66.6667%; }
  .col-sm-offset-7 { margin-left: 58.3333%; }
  .col-sm-offset-6 { margin-left: 50%; }
  .col-sm-offset-5 { margin-left: 41.6667%; }
  .col-sm-offset-4 { margin-left: 33.3333%; }
  .col-sm-offset-3 { margin-left: 25%; }
  .col-sm-offset-2 { margin-left: 16.6667%; }
  .col-sm-offset-1 { margin-left: 8.33333%; }
  .col-sm-offset-0 { margin-left: 0px; }
}

@media (min-width: 992px) {
  .col-md-1, .col-md-10, .col-md-11, .col-md-12, .col-md-2, .col-md-3, .col=
-md-4, .col-md-5, .col-md-6, .col-md-7, .col-md-8, .col-md-9 { float: left;=
 }
  .col-md-12 { width: 100%; }
  .col-md-11 { width: 91.6667%; }
  .col-md-10 { width: 83.3333%; }
  .col-md-9 { width: 75%; }
  .col-md-8 { width: 66.6667%; }
  .col-md-7 { width: 58.3333%; }
  .col-md-6 { width: 50%; }
  .col-md-5 { width: 41.6667%; }
  .col-md-4 { width: 33.3333%; }
  .col-md-3 { width: 25%; }
  .col-md-2 { width: 16.6667%; }
  .col-md-1 { width: 8.33333%; }
  .col-md-pull-12 { right: 100%; }
  .col-md-pull-11 { right: 91.6667%; }
  .col-md-pull-10 { right: 83.3333%; }
  .col-md-pull-9 { right: 75%; }
  .col-md-pull-8 { right: 66.6667%; }
  .col-md-pull-7 { right: 58.3333%; }
  .col-md-pull-6 { right: 50%; }
  .col-md-pull-5 { right: 41.6667%; }
  .col-md-pull-4 { right: 33.3333%; }
  .col-md-pull-3 { right: 25%; }
  .col-md-pull-2 { right: 16.6667%; }
  .col-md-pull-1 { right: 8.33333%; }
  .col-md-pull-0 { right: auto; }
  .col-md-push-12 { left: 100%; }
  .col-md-push-11 { left: 91.6667%; }
  .col-md-push-10 { left: 83.3333%; }
  .col-md-push-9 { left: 75%; }
  .col-md-push-8 { left: 66.6667%; }
  .col-md-push-7 { left: 58.3333%; }
  .col-md-push-6 { left: 50%; }
  .col-md-push-5 { left: 41.6667%; }
  .col-md-push-4 { left: 33.3333%; }
  .col-md-push-3 { left: 25%; }
  .col-md-push-2 { left: 16.6667%; }
  .col-md-push-1 { left: 8.33333%; }
  .col-md-push-0 { left: auto; }
  .col-md-offset-12 { margin-left: 100%; }
  .col-md-offset-11 { margin-left: 91.6667%; }
  .col-md-offset-10 { margin-left: 83.3333%; }
  .col-md-offset-9 { margin-left: 75%; }
  .col-md-offset-8 { margin-left: 66.6667%; }
  .col-md-offset-7 { margin-left: 58.3333%; }
  .col-md-offset-6 { margin-left: 50%; }
  .col-md-offset-5 { margin-left: 41.6667%; }
  .col-md-offset-4 { margin-left: 33.3333%; }
  .col-md-offset-3 { margin-left: 25%; }
  .col-md-offset-2 { margin-left: 16.6667%; }
  .col-md-offset-1 { margin-left: 8.33333%; }
  .col-md-offset-0 { margin-left: 0px; }
}

@media (min-width: 1200px) {
  .col-lg-1, .col-lg-10, .col-lg-11, .col-lg-12, .col-lg-2, .col-lg-3, .col=
-lg-4, .col-lg-5, .col-lg-6, .col-lg-7, .col-lg-8, .col-lg-9 { float: left;=
 }
  .col-lg-12 { width: 100%; }
  .col-lg-11 { width: 91.6667%; }
  .col-lg-10 { width: 83.3333%; }
  .col-lg-9 { width: 75%; }
  .col-lg-8 { width: 66.6667%; }
  .col-lg-7 { width: 58.3333%; }
  .col-lg-6 { width: 50%; }
  .col-lg-5 { width: 41.6667%; }
  .col-lg-4 { width: 33.3333%; }
  .col-lg-3 { width: 25%; }
  .col-lg-2 { width: 16.6667%; }
  .col-lg-1 { width: 8.33333%; }
  .col-lg-pull-12 { right: 100%; }
  .col-lg-pull-11 { right: 91.6667%; }
  .col-lg-pull-10 { right: 83.3333%; }
  .col-lg-pull-9 { right: 75%; }
  .col-lg-pull-8 { right: 66.6667%; }
  .col-lg-pull-7 { right: 58.3333%; }
  .col-lg-pull-6 { right: 50%; }
  .col-lg-pull-5 { right: 41.6667%; }
  .col-lg-pull-4 { right: 33.3333%; }
  .col-lg-pull-3 { right: 25%; }
  .col-lg-pull-2 { right: 16.6667%; }
  .col-lg-pull-1 { right: 8.33333%; }
  .col-lg-pull-0 { right: auto; }
  .col-lg-push-12 { left: 100%; }
  .col-lg-push-11 { left: 91.6667%; }
  .col-lg-push-10 { left: 83.3333%; }
  .col-lg-push-9 { left: 75%; }
  .col-lg-push-8 { left: 66.6667%; }
  .col-lg-push-7 { left: 58.3333%; }
  .col-lg-push-6 { left: 50%; }
  .col-lg-push-5 { left: 41.6667%; }
  .col-lg-push-4 { left: 33.3333%; }
  .col-lg-push-3 { left: 25%; }
  .col-lg-push-2 { left: 16.6667%; }
  .col-lg-push-1 { left: 8.33333%; }
  .col-lg-push-0 { left: auto; }
  .col-lg-offset-12 { margin-left: 100%; }
  .col-lg-offset-11 { margin-left: 91.6667%; }
  .col-lg-offset-10 { margin-left: 83.3333%; }
  .col-lg-offset-9 { margin-left: 75%; }
  .col-lg-offset-8 { margin-left: 66.6667%; }
  .col-lg-offset-7 { margin-left: 58.3333%; }
  .col-lg-offset-6 { margin-left: 50%; }
  .col-lg-offset-5 { margin-left: 41.6667%; }
  .col-lg-offset-4 { margin-left: 33.3333%; }
  .col-lg-offset-3 { margin-left: 25%; }
  .col-lg-offset-2 { margin-left: 16.6667%; }
  .col-lg-offset-1 { margin-left: 8.33333%; }
  .col-lg-offset-0 { margin-left: 0px; }
}

table { background-color: transparent; }

caption { padding-top: 8px; padding-bottom: 8px; color: rgb(119, 119, 119);=
 text-align: left; }

th { text-align: left; }

.table { width: 100%; max-width: 100%; margin-bottom: 20px; }

.table > tbody > tr > td, .table > tbody > tr > th, .table > tfoot > tr > t=
d, .table > tfoot > tr > th, .table > thead > tr > td, .table > thead > tr =
> th { padding: 8px; line-height: 1.42857; vertical-align: top; border-top:=
 1px solid rgb(221, 221, 221); }

.table > thead > tr > th { vertical-align: bottom; border-bottom: 2px solid=
 rgb(221, 221, 221); }

.table > caption + thead > tr:first-child > td, .table > caption + thead > =
tr:first-child > th, .table > colgroup + thead > tr:first-child > td, .tabl=
e > colgroup + thead > tr:first-child > th, .table > thead:first-child > tr=
:first-child > td, .table > thead:first-child > tr:first-child > th { borde=
r-top: 0px; }

.table > tbody + tbody { border-top: 2px solid rgb(221, 221, 221); }

.table .table { background-color: rgb(255, 255, 255); }

.table-condensed > tbody > tr > td, .table-condensed > tbody > tr > th, .ta=
ble-condensed > tfoot > tr > td, .table-condensed > tfoot > tr > th, .table=
-condensed > thead > tr > td, .table-condensed > thead > tr > th { padding:=
 5px; }

.table-bordered { border: 1px solid rgb(221, 221, 221); }

.table-bordered > tbody > tr > td, .table-bordered > tbody > tr > th, .tabl=
e-bordered > tfoot > tr > td, .table-bordered > tfoot > tr > th, .table-bor=
dered > thead > tr > td, .table-bordered > thead > tr > th { border: 1px so=
lid rgb(221, 221, 221); }

.table-bordered > thead > tr > td, .table-bordered > thead > tr > th { bord=
er-bottom-width: 2px; }

.table-striped > tbody > tr:nth-of-type(2n+1) { background-color: rgb(249, =
249, 249); }

.table-hover > tbody > tr:hover { background-color: rgb(245, 245, 245); }

table col[class*=3D"col-"] { position: static; display: table-column; float=
: none; }

table td[class*=3D"col-"], table th[class*=3D"col-"] { position: static; di=
splay: table-cell; float: none; }

.table > tbody > tr.active > td, .table > tbody > tr.active > th, .table > =
tbody > tr > td.active, .table > tbody > tr > th.active, .table > tfoot > t=
r.active > td, .table > tfoot > tr.active > th, .table > tfoot > tr > td.ac=
tive, .table > tfoot > tr > th.active, .table > thead > tr.active > td, .ta=
ble > thead > tr.active > th, .table > thead > tr > td.active, .table > the=
ad > tr > th.active { background-color: rgb(245, 245, 245); }

.table-hover > tbody > tr.active:hover > td, .table-hover > tbody > tr.acti=
ve:hover > th, .table-hover > tbody > tr:hover > .active, .table-hover > tb=
ody > tr > td.active:hover, .table-hover > tbody > tr > th.active:hover { b=
ackground-color: rgb(232, 232, 232); }

.table > tbody > tr.success > td, .table > tbody > tr.success > th, .table =
> tbody > tr > td.success, .table > tbody > tr > th.success, .table > tfoot=
 > tr.success > td, .table > tfoot > tr.success > th, .table > tfoot > tr >=
 td.success, .table > tfoot > tr > th.success, .table > thead > tr.success =
> td, .table > thead > tr.success > th, .table > thead > tr > td.success, .=
table > thead > tr > th.success { background-color: rgb(223, 240, 216); }

.table-hover > tbody > tr.success:hover > td, .table-hover > tbody > tr.suc=
cess:hover > th, .table-hover > tbody > tr:hover > .success, .table-hover >=
 tbody > tr > td.success:hover, .table-hover > tbody > tr > th.success:hove=
r { background-color: rgb(208, 233, 198); }

.table > tbody > tr.info > td, .table > tbody > tr.info > th, .table > tbod=
y > tr > td.info, .table > tbody > tr > th.info, .table > tfoot > tr.info >=
 td, .table > tfoot > tr.info > th, .table > tfoot > tr > td.info, .table >=
 tfoot > tr > th.info, .table > thead > tr.info > td, .table > thead > tr.i=
nfo > th, .table > thead > tr > td.info, .table > thead > tr > th.info { ba=
ckground-color: rgb(217, 237, 247); }

.table-hover > tbody > tr.info:hover > td, .table-hover > tbody > tr.info:h=
over > th, .table-hover > tbody > tr:hover > .info, .table-hover > tbody > =
tr > td.info:hover, .table-hover > tbody > tr > th.info:hover { background-=
color: rgb(196, 227, 243); }

.table > tbody > tr.warning > td, .table > tbody > tr.warning > th, .table =
> tbody > tr > td.warning, .table > tbody > tr > th.warning, .table > tfoot=
 > tr.warning > td, .table > tfoot > tr.warning > th, .table > tfoot > tr >=
 td.warning, .table > tfoot > tr > th.warning, .table > thead > tr.warning =
> td, .table > thead > tr.warning > th, .table > thead > tr > td.warning, .=
table > thead > tr > th.warning { background-color: rgb(252, 248, 227); }

.table-hover > tbody > tr.warning:hover > td, .table-hover > tbody > tr.war=
ning:hover > th, .table-hover > tbody > tr:hover > .warning, .table-hover >=
 tbody > tr > td.warning:hover, .table-hover > tbody > tr > th.warning:hove=
r { background-color: rgb(250, 242, 204); }

.table > tbody > tr.danger > td, .table > tbody > tr.danger > th, .table > =
tbody > tr > td.danger, .table > tbody > tr > th.danger, .table > tfoot > t=
r.danger > td, .table > tfoot > tr.danger > th, .table > tfoot > tr > td.da=
nger, .table > tfoot > tr > th.danger, .table > thead > tr.danger > td, .ta=
ble > thead > tr.danger > th, .table > thead > tr > td.danger, .table > the=
ad > tr > th.danger { background-color: rgb(242, 222, 222); }

.table-hover > tbody > tr.danger:hover > td, .table-hover > tbody > tr.dang=
er:hover > th, .table-hover > tbody > tr:hover > .danger, .table-hover > tb=
ody > tr > td.danger:hover, .table-hover > tbody > tr > th.danger:hover { b=
ackground-color: rgb(235, 204, 204); }

.table-responsive { min-height: 0.01%; overflow-x: auto; }

@media screen and (max-width: 767px) {
  .table-responsive { width: 100%; margin-bottom: 15px; overflow-y: hidden;=
 border: 1px solid rgb(221, 221, 221); }
  .table-responsive > .table { margin-bottom: 0px; }
  .table-responsive > .table > tbody > tr > td, .table-responsive > .table =
> tbody > tr > th, .table-responsive > .table > tfoot > tr > td, .table-res=
ponsive > .table > tfoot > tr > th, .table-responsive > .table > thead > tr=
 > td, .table-responsive > .table > thead > tr > th { white-space: nowrap; =
}
  .table-responsive > .table-bordered { border: 0px; }
  .table-responsive > .table-bordered > tbody > tr > td:first-child, .table=
-responsive > .table-bordered > tbody > tr > th:first-child, .table-respons=
ive > .table-bordered > tfoot > tr > td:first-child, .table-responsive > .t=
able-bordered > tfoot > tr > th:first-child, .table-responsive > .table-bor=
dered > thead > tr > td:first-child, .table-responsive > .table-bordered > =
thead > tr > th:first-child { border-left: 0px; }
  .table-responsive > .table-bordered > tbody > tr > td:last-child, .table-=
responsive > .table-bordered > tbody > tr > th:last-child, .table-responsiv=
e > .table-bordered > tfoot > tr > td:last-child, .table-responsive > .tabl=
e-bordered > tfoot > tr > th:last-child, .table-responsive > .table-bordere=
d > thead > tr > td:last-child, .table-responsive > .table-bordered > thead=
 > tr > th:last-child { border-right: 0px; }
  .table-responsive > .table-bordered > tbody > tr:last-child > td, .table-=
responsive > .table-bordered > tbody > tr:last-child > th, .table-responsiv=
e > .table-bordered > tfoot > tr:last-child > td, .table-responsive > .tabl=
e-bordered > tfoot > tr:last-child > th { border-bottom: 0px; }
}

fieldset { min-width: 0px; padding: 0px; margin: 0px; border: 0px; }

legend { display: block; width: 100%; padding: 0px; margin-bottom: 20px; fo=
nt-size: 21px; line-height: inherit; color: rgb(51, 51, 51); border-width: =
0px 0px 1px; border-top-style: initial; border-right-style: initial; border=
-left-style: initial; border-top-color: initial; border-right-color: initia=
l; border-left-color: initial; border-image: initial; border-bottom-style: =
solid; border-bottom-color: rgb(229, 229, 229); }

label { display: inline-block; max-width: 100%; margin-bottom: 5px; font-we=
ight: 700; }

input[type=3D"search"] { box-sizing: border-box; }

input[type=3D"checkbox"], input[type=3D"radio"] { margin: 4px 0px 0px; line=
-height: normal; }

input[type=3D"file"] { display: block; }

input[type=3D"range"] { display: block; width: 100%; }

select[multiple], select[size] { height: auto; }

input[type=3D"file"]:focus, input[type=3D"checkbox"]:focus, input[type=3D"r=
adio"]:focus { outline: -webkit-focus-ring-color auto 5px; outline-offset: =
-2px; }

output { display: block; padding-top: 7px; font-size: 14px; line-height: 1.=
42857; color: rgb(85, 85, 85); }

.form-control { display: block; width: 100%; height: 34px; padding: 6px 12p=
x; font-size: 14px; line-height: 1.42857; color: rgb(85, 85, 85); backgroun=
d-color: rgb(255, 255, 255); background-image: none; border: 1px solid rgb(=
204, 204, 204); border-radius: 4px; box-shadow: rgba(0, 0, 0, 0.075) 0px 1p=
x 1px inset; transition: border-color 0.15s ease-in-out 0s, box-shadow 0.15=
s ease-in-out 0s; }

.form-control:focus { border-color: rgb(102, 175, 233); outline: 0px; box-s=
hadow: rgba(0, 0, 0, 0.075) 0px 1px 1px inset, rgba(102, 175, 233, 0.6) 0px=
 0px 8px; }

.form-control::-webkit-input-placeholder { color: rgb(153, 153, 153); }

.form-control[disabled], .form-control[readonly], fieldset[disabled] .form-=
control { background-color: rgb(238, 238, 238); opacity: 1; }

.form-control[disabled], fieldset[disabled] .form-control { cursor: not-all=
owed; }

textarea.form-control { height: auto; }

input[type=3D"search"] { appearance: none; }

@media screen and (-webkit-min-device-pixel-ratio: 0) {
  input[type=3D"date"], input[type=3D"time"], input[type=3D"datetime-local"=
], input[type=3D"month"] { line-height: 34px; }
  .input-group-sm input[type=3D"date"], .input-group-sm input[type=3D"time"=
], .input-group-sm input[type=3D"datetime-local"], .input-group-sm input[ty=
pe=3D"month"], input[type=3D"date"].input-sm, input[type=3D"time"].input-sm=
, input[type=3D"datetime-local"].input-sm, input[type=3D"month"].input-sm {=
 line-height: 30px; }
  .input-group-lg input[type=3D"date"], .input-group-lg input[type=3D"time"=
], .input-group-lg input[type=3D"datetime-local"], .input-group-lg input[ty=
pe=3D"month"], input[type=3D"date"].input-lg, input[type=3D"time"].input-lg=
, input[type=3D"datetime-local"].input-lg, input[type=3D"month"].input-lg {=
 line-height: 46px; }
}

.form-group { margin-bottom: 15px; }

.checkbox, .radio { position: relative; display: block; margin-top: 10px; m=
argin-bottom: 10px; }

.checkbox label, .radio label { min-height: 20px; padding-left: 20px; margi=
n-bottom: 0px; font-weight: 400; cursor: pointer; }

.checkbox input[type=3D"checkbox"], .checkbox-inline input[type=3D"checkbox=
"], .radio input[type=3D"radio"], .radio-inline input[type=3D"radio"] { pos=
ition: absolute; margin-left: -20px; }

.checkbox + .checkbox, .radio + .radio { margin-top: -5px; }

.checkbox-inline, .radio-inline { position: relative; display: inline-block=
; padding-left: 20px; margin-bottom: 0px; font-weight: 400; vertical-align:=
 middle; cursor: pointer; }

.checkbox-inline + .checkbox-inline, .radio-inline + .radio-inline { margin=
-top: 0px; margin-left: 10px; }

fieldset[disabled] input[type=3D"checkbox"], fieldset[disabled] input[type=
=3D"radio"], input[type=3D"checkbox"].disabled, input[type=3D"checkbox"][di=
sabled], input[type=3D"radio"].disabled, input[type=3D"radio"][disabled] { =
cursor: not-allowed; }

.checkbox-inline.disabled, .radio-inline.disabled, fieldset[disabled] .chec=
kbox-inline, fieldset[disabled] .radio-inline { cursor: not-allowed; }

.checkbox.disabled label, .radio.disabled label, fieldset[disabled] .checkb=
ox label, fieldset[disabled] .radio label { cursor: not-allowed; }

.form-control-static { min-height: 34px; padding-top: 7px; padding-bottom: =
7px; margin-bottom: 0px; }

.form-control-static.input-lg, .form-control-static.input-sm { padding-righ=
t: 0px; padding-left: 0px; }

.input-sm { height: 30px; padding: 5px 10px; font-size: 12px; line-height: =
1.5; border-radius: 3px; }

select.input-sm { height: 30px; line-height: 30px; }

select[multiple].input-sm, textarea.input-sm { height: auto; }

.form-group-sm .form-control { height: 30px; padding: 5px 10px; font-size: =
12px; line-height: 1.5; border-radius: 3px; }

select.form-group-sm .form-control { height: 30px; line-height: 30px; }

select[multiple].form-group-sm .form-control, textarea.form-group-sm .form-=
control { height: auto; }

.form-group-sm .form-control-static { height: 30px; min-height: 32px; paddi=
ng: 5px 10px; font-size: 12px; line-height: 1.5; }

.input-lg { height: 46px; padding: 10px 16px; font-size: 18px; line-height:=
 1.33333; border-radius: 6px; }

select.input-lg { height: 46px; line-height: 46px; }

select[multiple].input-lg, textarea.input-lg { height: auto; }

.form-group-lg .form-control { height: 46px; padding: 10px 16px; font-size:=
 18px; line-height: 1.33333; border-radius: 6px; }

select.form-group-lg .form-control { height: 46px; line-height: 46px; }

select[multiple].form-group-lg .form-control, textarea.form-group-lg .form-=
control { height: auto; }

.form-group-lg .form-control-static { height: 46px; min-height: 38px; paddi=
ng: 10px 16px; font-size: 18px; line-height: 1.33333; }

.has-feedback { position: relative; }

.has-feedback .form-control { padding-right: 42.5px; }

.form-control-feedback { position: absolute; top: 0px; right: 0px; z-index:=
 2; display: block; width: 34px; height: 34px; line-height: 34px; text-alig=
n: center; pointer-events: none; }

.input-lg + .form-control-feedback { width: 46px; height: 46px; line-height=
: 46px; }

.input-sm + .form-control-feedback { width: 30px; height: 30px; line-height=
: 30px; }

.has-success .checkbox, .has-success .checkbox-inline, .has-success .contro=
l-label, .has-success .help-block, .has-success .radio, .has-success .radio=
-inline, .has-success.checkbox label, .has-success.checkbox-inline label, .=
has-success.radio label, .has-success.radio-inline label { color: rgb(60, 1=
18, 61); }

.has-success .form-control { border-color: rgb(60, 118, 61); box-shadow: rg=
ba(0, 0, 0, 0.075) 0px 1px 1px inset; }

.has-success .form-control:focus { border-color: rgb(43, 84, 44); box-shado=
w: rgba(0, 0, 0, 0.075) 0px 1px 1px inset, rgb(103, 177, 104) 0px 0px 6px; =
}

.has-success .input-group-addon { color: rgb(60, 118, 61); background-color=
: rgb(223, 240, 216); border-color: rgb(60, 118, 61); }

.has-success .form-control-feedback { color: rgb(60, 118, 61); }

.has-warning .checkbox, .has-warning .checkbox-inline, .has-warning .contro=
l-label, .has-warning .help-block, .has-warning .radio, .has-warning .radio=
-inline, .has-warning.checkbox label, .has-warning.checkbox-inline label, .=
has-warning.radio label, .has-warning.radio-inline label { color: rgb(138, =
109, 59); }

.has-warning .form-control { border-color: rgb(138, 109, 59); box-shadow: r=
gba(0, 0, 0, 0.075) 0px 1px 1px inset; }

.has-warning .form-control:focus { border-color: rgb(102, 81, 44); box-shad=
ow: rgba(0, 0, 0, 0.075) 0px 1px 1px inset, rgb(192, 161, 107) 0px 0px 6px;=
 }

.has-warning .input-group-addon { color: rgb(138, 109, 59); background-colo=
r: rgb(252, 248, 227); border-color: rgb(138, 109, 59); }

.has-warning .form-control-feedback { color: rgb(138, 109, 59); }

.has-error .checkbox, .has-error .checkbox-inline, .has-error .control-labe=
l, .has-error .help-block, .has-error .radio, .has-error .radio-inline, .ha=
s-error.checkbox label, .has-error.checkbox-inline label, .has-error.radio =
label, .has-error.radio-inline label { color: rgb(169, 68, 66); }

.has-error .form-control { border-color: rgb(169, 68, 66); box-shadow: rgba=
(0, 0, 0, 0.075) 0px 1px 1px inset; }

.has-error .form-control:focus { border-color: rgb(132, 53, 52); box-shadow=
: rgba(0, 0, 0, 0.075) 0px 1px 1px inset, rgb(206, 132, 131) 0px 0px 6px; }

.has-error .input-group-addon { color: rgb(169, 68, 66); background-color: =
rgb(242, 222, 222); border-color: rgb(169, 68, 66); }

.has-error .form-control-feedback { color: rgb(169, 68, 66); }

.has-feedback label ~ .form-control-feedback { top: 25px; }

.has-feedback label.sr-only ~ .form-control-feedback { top: 0px; }

.help-block { display: block; margin-top: 5px; margin-bottom: 10px; color: =
rgb(115, 115, 115); }

@media (min-width: 768px) {
  .form-inline .form-group { display: inline-block; margin-bottom: 0px; ver=
tical-align: middle; }
  .form-inline .form-control { display: inline-block; width: auto; vertical=
-align: middle; }
  .form-inline .form-control-static { display: inline-block; }
  .form-inline .input-group { display: inline-table; vertical-align: middle=
; }
  .form-inline .input-group .form-control, .form-inline .input-group .input=
-group-addon, .form-inline .input-group .input-group-btn { width: auto; }
  .form-inline .input-group > .form-control { width: 100%; }
  .form-inline .control-label { margin-bottom: 0px; vertical-align: middle;=
 }
  .form-inline .checkbox, .form-inline .radio { display: inline-block; marg=
in-top: 0px; margin-bottom: 0px; vertical-align: middle; }
  .form-inline .checkbox label, .form-inline .radio label { padding-left: 0=
px; }
  .form-inline .checkbox input[type=3D"checkbox"], .form-inline .radio inpu=
t[type=3D"radio"] { position: relative; margin-left: 0px; }
  .form-inline .has-feedback .form-control-feedback { top: 0px; }
}

.form-horizontal .checkbox, .form-horizontal .checkbox-inline, .form-horizo=
ntal .radio, .form-horizontal .radio-inline { padding-top: 7px; margin-top:=
 0px; margin-bottom: 0px; }

.form-horizontal .checkbox, .form-horizontal .radio { min-height: 27px; }

.form-horizontal .form-group { margin-right: -15px; margin-left: -15px; }

@media (min-width: 768px) {
  .form-horizontal .control-label { padding-top: 7px; margin-bottom: 0px; t=
ext-align: right; }
}

.form-horizontal .has-feedback .form-control-feedback { right: 15px; }

@media (min-width: 768px) {
  .form-horizontal .form-group-lg .control-label { padding-top: 14.33px; }
}

@media (min-width: 768px) {
  .form-horizontal .form-group-sm .control-label { padding-top: 6px; }
}

.btn { display: inline-block; padding: 6px 12px; margin-bottom: 0px; font-s=
ize: 14px; font-weight: 400; line-height: 1.42857; text-align: center; whit=
e-space: nowrap; vertical-align: middle; touch-action: manipulation; cursor=
: pointer; user-select: none; background-image: none; border: 1px solid tra=
nsparent; border-radius: 4px; }

.btn.active.focus, .btn.active:focus, .btn.focus, .btn:active.focus, .btn:a=
ctive:focus, .btn:focus { outline: -webkit-focus-ring-color auto 5px; outli=
ne-offset: -2px; }

.btn.focus, .btn:focus, .btn:hover { color: rgb(51, 51, 51); text-decoratio=
n: none; }

.btn.active, .btn:active { background-image: none; outline: 0px; box-shadow=
: rgba(0, 0, 0, 0.125) 0px 3px 5px inset; }

.btn.disabled, .btn[disabled], fieldset[disabled] .btn { pointer-events: no=
ne; cursor: not-allowed; box-shadow: none; opacity: 0.65; }

.btn-default { color: rgb(51, 51, 51); background-color: rgb(255, 255, 255)=
; border-color: rgb(204, 204, 204); }

.btn-default.active, .btn-default.focus, .btn-default:active, .btn-default:=
focus, .btn-default:hover, .open > .dropdown-toggle.btn-default { color: rg=
b(51, 51, 51); background-color: rgb(230, 230, 230); border-color: rgb(173,=
 173, 173); }

.btn-default.active, .btn-default:active, .open > .dropdown-toggle.btn-defa=
ult { background-image: none; }

.btn-default.disabled, .btn-default.disabled.active, .btn-default.disabled.=
focus, .btn-default.disabled:active, .btn-default.disabled:focus, .btn-defa=
ult.disabled:hover, .btn-default[disabled], .btn-default[disabled].active, =
.btn-default[disabled].focus, .btn-default[disabled]:active, .btn-default[d=
isabled]:focus, .btn-default[disabled]:hover, fieldset[disabled] .btn-defau=
lt, fieldset[disabled] .btn-default.active, fieldset[disabled] .btn-default=
.focus, fieldset[disabled] .btn-default:active, fieldset[disabled] .btn-def=
ault:focus, fieldset[disabled] .btn-default:hover { background-color: rgb(2=
55, 255, 255); border-color: rgb(204, 204, 204); }

.btn-default .badge { color: rgb(255, 255, 255); background-color: rgb(51, =
51, 51); }

.btn-primary { color: rgb(255, 255, 255); background-color: rgb(51, 122, 18=
3); border-color: rgb(46, 109, 164); }

.btn-primary.active, .btn-primary.focus, .btn-primary:active, .btn-primary:=
focus, .btn-primary:hover, .open > .dropdown-toggle.btn-primary { color: rg=
b(255, 255, 255); background-color: rgb(40, 96, 144); border-color: rgb(32,=
 77, 116); }

.btn-primary.active, .btn-primary:active, .open > .dropdown-toggle.btn-prim=
ary { background-image: none; }

.btn-primary.disabled, .btn-primary.disabled.active, .btn-primary.disabled.=
focus, .btn-primary.disabled:active, .btn-primary.disabled:focus, .btn-prim=
ary.disabled:hover, .btn-primary[disabled], .btn-primary[disabled].active, =
.btn-primary[disabled].focus, .btn-primary[disabled]:active, .btn-primary[d=
isabled]:focus, .btn-primary[disabled]:hover, fieldset[disabled] .btn-prima=
ry, fieldset[disabled] .btn-primary.active, fieldset[disabled] .btn-primary=
.focus, fieldset[disabled] .btn-primary:active, fieldset[disabled] .btn-pri=
mary:focus, fieldset[disabled] .btn-primary:hover { background-color: rgb(5=
1, 122, 183); border-color: rgb(46, 109, 164); }

.btn-primary .badge { color: rgb(51, 122, 183); background-color: rgb(255, =
255, 255); }

.btn-success { color: rgb(255, 255, 255); background-color: rgb(92, 184, 92=
); border-color: rgb(76, 174, 76); }

.btn-success.active, .btn-success.focus, .btn-success:active, .btn-success:=
focus, .btn-success:hover, .open > .dropdown-toggle.btn-success { color: rg=
b(255, 255, 255); background-color: rgb(68, 157, 68); border-color: rgb(57,=
 132, 57); }

.btn-success.active, .btn-success:active, .open > .dropdown-toggle.btn-succ=
ess { background-image: none; }

.btn-success.disabled, .btn-success.disabled.active, .btn-success.disabled.=
focus, .btn-success.disabled:active, .btn-success.disabled:focus, .btn-succ=
ess.disabled:hover, .btn-success[disabled], .btn-success[disabled].active, =
.btn-success[disabled].focus, .btn-success[disabled]:active, .btn-success[d=
isabled]:focus, .btn-success[disabled]:hover, fieldset[disabled] .btn-succe=
ss, fieldset[disabled] .btn-success.active, fieldset[disabled] .btn-success=
.focus, fieldset[disabled] .btn-success:active, fieldset[disabled] .btn-suc=
cess:focus, fieldset[disabled] .btn-success:hover { background-color: rgb(9=
2, 184, 92); border-color: rgb(76, 174, 76); }

.btn-success .badge { color: rgb(92, 184, 92); background-color: rgb(255, 2=
55, 255); }

.btn-info { color: rgb(255, 255, 255); background-color: rgb(91, 192, 222);=
 border-color: rgb(70, 184, 218); }

.btn-info.active, .btn-info.focus, .btn-info:active, .btn-info:focus, .btn-=
info:hover, .open > .dropdown-toggle.btn-info { color: rgb(255, 255, 255); =
background-color: rgb(49, 176, 213); border-color: rgb(38, 154, 188); }

.btn-info.active, .btn-info:active, .open > .dropdown-toggle.btn-info { bac=
kground-image: none; }

.btn-info.disabled, .btn-info.disabled.active, .btn-info.disabled.focus, .b=
tn-info.disabled:active, .btn-info.disabled:focus, .btn-info.disabled:hover=
, .btn-info[disabled], .btn-info[disabled].active, .btn-info[disabled].focu=
s, .btn-info[disabled]:active, .btn-info[disabled]:focus, .btn-info[disable=
d]:hover, fieldset[disabled] .btn-info, fieldset[disabled] .btn-info.active=
, fieldset[disabled] .btn-info.focus, fieldset[disabled] .btn-info:active, =
fieldset[disabled] .btn-info:focus, fieldset[disabled] .btn-info:hover { ba=
ckground-color: rgb(91, 192, 222); border-color: rgb(70, 184, 218); }

.btn-info .badge { color: rgb(91, 192, 222); background-color: rgb(255, 255=
, 255); }

.btn-warning { color: rgb(255, 255, 255); background-color: rgb(240, 173, 7=
8); border-color: rgb(238, 162, 54); }

.btn-warning.active, .btn-warning.focus, .btn-warning:active, .btn-warning:=
focus, .btn-warning:hover, .open > .dropdown-toggle.btn-warning { color: rg=
b(255, 255, 255); background-color: rgb(236, 151, 31); border-color: rgb(21=
3, 133, 18); }

.btn-warning.active, .btn-warning:active, .open > .dropdown-toggle.btn-warn=
ing { background-image: none; }

.btn-warning.disabled, .btn-warning.disabled.active, .btn-warning.disabled.=
focus, .btn-warning.disabled:active, .btn-warning.disabled:focus, .btn-warn=
ing.disabled:hover, .btn-warning[disabled], .btn-warning[disabled].active, =
.btn-warning[disabled].focus, .btn-warning[disabled]:active, .btn-warning[d=
isabled]:focus, .btn-warning[disabled]:hover, fieldset[disabled] .btn-warni=
ng, fieldset[disabled] .btn-warning.active, fieldset[disabled] .btn-warning=
.focus, fieldset[disabled] .btn-warning:active, fieldset[disabled] .btn-war=
ning:focus, fieldset[disabled] .btn-warning:hover { background-color: rgb(2=
40, 173, 78); border-color: rgb(238, 162, 54); }

.btn-warning .badge { color: rgb(240, 173, 78); background-color: rgb(255, =
255, 255); }

.btn-danger { color: rgb(255, 255, 255); background-color: rgb(217, 83, 79)=
; border-color: rgb(212, 63, 58); }

.btn-danger.active, .btn-danger.focus, .btn-danger:active, .btn-danger:focu=
s, .btn-danger:hover, .open > .dropdown-toggle.btn-danger { color: rgb(255,=
 255, 255); background-color: rgb(201, 48, 44); border-color: rgb(172, 41, =
37); }

.btn-danger.active, .btn-danger:active, .open > .dropdown-toggle.btn-danger=
 { background-image: none; }

.btn-danger.disabled, .btn-danger.disabled.active, .btn-danger.disabled.foc=
us, .btn-danger.disabled:active, .btn-danger.disabled:focus, .btn-danger.di=
sabled:hover, .btn-danger[disabled], .btn-danger[disabled].active, .btn-dan=
ger[disabled].focus, .btn-danger[disabled]:active, .btn-danger[disabled]:fo=
cus, .btn-danger[disabled]:hover, fieldset[disabled] .btn-danger, fieldset[=
disabled] .btn-danger.active, fieldset[disabled] .btn-danger.focus, fieldse=
t[disabled] .btn-danger:active, fieldset[disabled] .btn-danger:focus, field=
set[disabled] .btn-danger:hover { background-color: rgb(217, 83, 79); borde=
r-color: rgb(212, 63, 58); }

.btn-danger .badge { color: rgb(217, 83, 79); background-color: rgb(255, 25=
5, 255); }

.btn-link { font-weight: 400; color: rgb(51, 122, 183); border-radius: 0px;=
 }

.btn-link, .btn-link.active, .btn-link:active, .btn-link[disabled], fieldse=
t[disabled] .btn-link { background-color: transparent; box-shadow: none; }

.btn-link, .btn-link:active, .btn-link:focus, .btn-link:hover { border-colo=
r: transparent; }

.btn-link:focus, .btn-link:hover { color: rgb(35, 82, 124); text-decoration=
: underline; background-color: transparent; }

.btn-link[disabled]:focus, .btn-link[disabled]:hover, fieldset[disabled] .b=
tn-link:focus, fieldset[disabled] .btn-link:hover { color: rgb(119, 119, 11=
9); text-decoration: none; }

.btn-group-lg > .btn, .btn-lg { padding: 10px 16px; font-size: 18px; line-h=
eight: 1.33333; border-radius: 6px; }

.btn-group-sm > .btn, .btn-sm { padding: 5px 10px; font-size: 12px; line-he=
ight: 1.5; border-radius: 3px; }

.btn-group-xs > .btn, .btn-xs { padding: 1px 5px; font-size: 12px; line-hei=
ght: 1.5; border-radius: 3px; }

.btn-block { display: block; width: 100%; }

.btn-block + .btn-block { margin-top: 5px; }

input[type=3D"button"].btn-block, input[type=3D"reset"].btn-block, input[ty=
pe=3D"submit"].btn-block { width: 100%; }

.fade { opacity: 0; transition: opacity 0.15s linear 0s; }

.fade.in { opacity: 1; }

.collapse { display: none; }

.collapse.in { display: block; }

tr.collapse.in { display: table-row; }

tbody.collapse.in { display: table-row-group; }

.collapsing { position: relative; height: 0px; overflow: hidden; transition=
-timing-function: ease; transition-duration: 0.35s; transition-property: he=
ight, visibility; }

.caret { display: inline-block; width: 0px; height: 0px; margin-left: 2px; =
vertical-align: middle; border-top: 4px dashed; border-right: 4px solid tra=
nsparent; border-left: 4px solid transparent; }

.dropdown, .dropup { position: relative; }

.dropdown-toggle:focus { outline: 0px; }

.dropdown-menu { position: absolute; top: 100%; left: 0px; z-index: 1000; d=
isplay: none; float: left; min-width: 160px; padding: 5px 0px; margin: 2px =
0px 0px; font-size: 14px; text-align: left; list-style: none; background-co=
lor: rgb(255, 255, 255); background-clip: padding-box; border: 1px solid rg=
ba(0, 0, 0, 0.15); border-radius: 4px; box-shadow: rgba(0, 0, 0, 0.176) 0px=
 6px 12px; }

.dropdown-menu.pull-right { right: 0px; left: auto; }

.dropdown-menu .divider { height: 1px; margin: 9px 0px; overflow: hidden; b=
ackground-color: rgb(229, 229, 229); }

.dropdown-menu > li > a { display: block; padding: 3px 20px; clear: both; f=
ont-weight: 400; line-height: 1.42857; color: rgb(51, 51, 51); white-space:=
 nowrap; }

.dropdown-menu > li > a:focus, .dropdown-menu > li > a:hover { color: rgb(3=
8, 38, 38); text-decoration: none; background-color: rgb(245, 245, 245); }

.dropdown-menu > .active > a, .dropdown-menu > .active > a:focus, .dropdown=
-menu > .active > a:hover { color: rgb(255, 255, 255); text-decoration: non=
e; background-color: rgb(51, 122, 183); outline: 0px; }

.dropdown-menu > .disabled > a, .dropdown-menu > .disabled > a:focus, .drop=
down-menu > .disabled > a:hover { color: rgb(119, 119, 119); }

.dropdown-menu > .disabled > a:focus, .dropdown-menu > .disabled > a:hover =
{ text-decoration: none; cursor: not-allowed; background-color: transparent=
; background-image: none; }

.open > .dropdown-menu { display: block; }

.open > a { outline: 0px; }

.dropdown-menu-right { right: 0px; left: auto; }

.dropdown-menu-left { right: auto; left: 0px; }

.dropdown-header { display: block; padding: 3px 20px; font-size: 12px; line=
-height: 1.42857; color: rgb(119, 119, 119); white-space: nowrap; }

.dropdown-backdrop { position: fixed; inset: 0px; z-index: 990; }

.pull-right > .dropdown-menu { right: 0px; left: auto; }

.dropup .caret, .navbar-fixed-bottom .dropdown .caret { content: ""; border=
-top: 0px; border-bottom: 4px solid; }

.dropup .dropdown-menu, .navbar-fixed-bottom .dropdown .dropdown-menu { top=
: auto; bottom: 100%; margin-bottom: 2px; }

@media (min-width: 768px) {
  .navbar-right .dropdown-menu { right: 0px; left: auto; }
  .navbar-right .dropdown-menu-left { right: auto; left: 0px; }
}

.btn-group, .btn-group-vertical { position: relative; display: inline-block=
; vertical-align: middle; }

.btn-group-vertical > .btn, .btn-group > .btn { position: relative; float: =
left; }

.btn-group-vertical > .btn.active, .btn-group-vertical > .btn:active, .btn-=
group-vertical > .btn:focus, .btn-group-vertical > .btn:hover, .btn-group >=
 .btn.active, .btn-group > .btn:active, .btn-group > .btn:focus, .btn-group=
 > .btn:hover { z-index: 2; }

.btn-group .btn + .btn, .btn-group .btn + .btn-group, .btn-group .btn-group=
 + .btn, .btn-group .btn-group + .btn-group { margin-left: -1px; }

.btn-toolbar { margin-left: -5px; }

.btn-toolbar .btn-group, .btn-toolbar .input-group { float: left; }

.btn-toolbar > .btn, .btn-toolbar > .btn-group, .btn-toolbar > .input-group=
 { margin-left: 5px; }

.btn-group > .btn:not(:first-child):not(:last-child):not(.dropdown-toggle) =
{ border-radius: 0px; }

.btn-group > .btn:first-child { margin-left: 0px; }

.btn-group > .btn:first-child:not(:last-child):not(.dropdown-toggle) { bord=
er-top-right-radius: 0px; border-bottom-right-radius: 0px; }

.btn-group > .btn:last-child:not(:first-child), .btn-group > .dropdown-togg=
le:not(:first-child) { border-top-left-radius: 0px; border-bottom-left-radi=
us: 0px; }

.btn-group > .btn-group { float: left; }

.btn-group > .btn-group:not(:first-child):not(:last-child) > .btn { border-=
radius: 0px; }

.btn-group > .btn-group:first-child:not(:last-child) > .btn:last-child, .bt=
n-group > .btn-group:first-child:not(:last-child) > .dropdown-toggle { bord=
er-top-right-radius: 0px; border-bottom-right-radius: 0px; }

.btn-group > .btn-group:last-child:not(:first-child) > .btn:first-child { b=
order-top-left-radius: 0px; border-bottom-left-radius: 0px; }

.btn-group .dropdown-toggle:active, .btn-group.open .dropdown-toggle { outl=
ine: 0px; }

.btn-group > .btn + .dropdown-toggle { padding-right: 8px; padding-left: 8p=
x; }

.btn-group > .btn-lg + .dropdown-toggle { padding-right: 12px; padding-left=
: 12px; }

.btn-group.open .dropdown-toggle { box-shadow: rgba(0, 0, 0, 0.125) 0px 3px=
 5px inset; }

.btn-group.open .dropdown-toggle.btn-link { box-shadow: none; }

.btn .caret { margin-left: 0px; }

.btn-lg .caret { border-width: 5px 5px 0px; }

.dropup .btn-lg .caret { border-width: 0px 5px 5px; }

.btn-group-vertical > .btn, .btn-group-vertical > .btn-group, .btn-group-ve=
rtical > .btn-group > .btn { display: block; float: none; width: 100%; max-=
width: 100%; }

.btn-group-vertical > .btn-group > .btn { float: none; }

.btn-group-vertical > .btn + .btn, .btn-group-vertical > .btn + .btn-group,=
 .btn-group-vertical > .btn-group + .btn, .btn-group-vertical > .btn-group =
+ .btn-group { margin-top: -1px; margin-left: 0px; }

.btn-group-vertical > .btn:not(:first-child):not(:last-child) { border-radi=
us: 0px; }

.btn-group-vertical > .btn:first-child:not(:last-child) { border-top-right-=
radius: 4px; border-bottom-right-radius: 0px; border-bottom-left-radius: 0p=
x; }

.btn-group-vertical > .btn:last-child:not(:first-child) { border-top-left-r=
adius: 0px; border-top-right-radius: 0px; border-bottom-left-radius: 4px; }

.btn-group-vertical > .btn-group:not(:first-child):not(:last-child) > .btn =
{ border-radius: 0px; }

.btn-group-vertical > .btn-group:first-child:not(:last-child) > .btn:last-c=
hild, .btn-group-vertical > .btn-group:first-child:not(:last-child) > .drop=
down-toggle { border-bottom-right-radius: 0px; border-bottom-left-radius: 0=
px; }

.btn-group-vertical > .btn-group:last-child:not(:first-child) > .btn:first-=
child { border-top-left-radius: 0px; border-top-right-radius: 0px; }

.btn-group-justified { display: table; width: 100%; table-layout: fixed; bo=
rder-collapse: separate; }

.btn-group-justified > .btn, .btn-group-justified > .btn-group { display: t=
able-cell; float: none; width: 1%; }

.btn-group-justified > .btn-group .btn { width: 100%; }

.btn-group-justified > .btn-group .dropdown-menu { left: auto; }

[data-toggle=3D"buttons"] > .btn input[type=3D"checkbox"], [data-toggle=3D"=
buttons"] > .btn input[type=3D"radio"], [data-toggle=3D"buttons"] > .btn-gr=
oup > .btn input[type=3D"checkbox"], [data-toggle=3D"buttons"] > .btn-group=
 > .btn input[type=3D"radio"] { position: absolute; clip: rect(0px, 0px, 0p=
x, 0px); pointer-events: none; }

.input-group { position: relative; display: table; border-collapse: separat=
e; }

.input-group[class*=3D"col-"] { float: none; padding-right: 0px; padding-le=
ft: 0px; }

.input-group .form-control { position: relative; z-index: 2; float: left; w=
idth: 100%; margin-bottom: 0px; }

.input-group-lg > .form-control, .input-group-lg > .input-group-addon, .inp=
ut-group-lg > .input-group-btn > .btn { height: 46px; padding: 10px 16px; f=
ont-size: 18px; line-height: 1.33333; border-radius: 6px; }

select.input-group-lg > .form-control, select.input-group-lg > .input-group=
-addon, select.input-group-lg > .input-group-btn > .btn { height: 46px; lin=
e-height: 46px; }

select[multiple].input-group-lg > .form-control, select[multiple].input-gro=
up-lg > .input-group-addon, select[multiple].input-group-lg > .input-group-=
btn > .btn, textarea.input-group-lg > .form-control, textarea.input-group-l=
g > .input-group-addon, textarea.input-group-lg > .input-group-btn > .btn {=
 height: auto; }

.input-group-sm > .form-control, .input-group-sm > .input-group-addon, .inp=
ut-group-sm > .input-group-btn > .btn { height: 30px; padding: 5px 10px; fo=
nt-size: 12px; line-height: 1.5; border-radius: 3px; }

select.input-group-sm > .form-control, select.input-group-sm > .input-group=
-addon, select.input-group-sm > .input-group-btn > .btn { height: 30px; lin=
e-height: 30px; }

select[multiple].input-group-sm > .form-control, select[multiple].input-gro=
up-sm > .input-group-addon, select[multiple].input-group-sm > .input-group-=
btn > .btn, textarea.input-group-sm > .form-control, textarea.input-group-s=
m > .input-group-addon, textarea.input-group-sm > .input-group-btn > .btn {=
 height: auto; }

.input-group .form-control, .input-group-addon, .input-group-btn { display:=
 table-cell; }

.input-group .form-control:not(:first-child):not(:last-child), .input-group=
-addon:not(:first-child):not(:last-child), .input-group-btn:not(:first-chil=
d):not(:last-child) { border-radius: 0px; }

.input-group-addon, .input-group-btn { width: 1%; white-space: nowrap; vert=
ical-align: middle; }

.input-group-addon { padding: 6px 12px; font-size: 14px; font-weight: 400; =
line-height: 1; color: rgb(85, 85, 85); text-align: center; background-colo=
r: rgb(238, 238, 238); border: 1px solid rgb(204, 204, 204); border-radius:=
 4px; }

.input-group-addon.input-sm { padding: 5px 10px; font-size: 12px; border-ra=
dius: 3px; }

.input-group-addon.input-lg { padding: 10px 16px; font-size: 18px; border-r=
adius: 6px; }

.input-group-addon input[type=3D"checkbox"], .input-group-addon input[type=
=3D"radio"] { margin-top: 0px; }

.input-group .form-control:first-child, .input-group-addon:first-child, .in=
put-group-btn:first-child > .btn, .input-group-btn:first-child > .btn-group=
 > .btn, .input-group-btn:first-child > .dropdown-toggle, .input-group-btn:=
last-child > .btn-group:not(:last-child) > .btn, .input-group-btn:last-chil=
d > .btn:not(:last-child):not(.dropdown-toggle) { border-top-right-radius: =
0px; border-bottom-right-radius: 0px; }

.input-group-addon:first-child { border-right: 0px; }

.input-group .form-control:last-child, .input-group-addon:last-child, .inpu=
t-group-btn:first-child > .btn-group:not(:first-child) > .btn, .input-group=
-btn:first-child > .btn:not(:first-child), .input-group-btn:last-child > .b=
tn, .input-group-btn:last-child > .btn-group > .btn, .input-group-btn:last-=
child > .dropdown-toggle { border-top-left-radius: 0px; border-bottom-left-=
radius: 0px; }

.input-group-addon:last-child { border-left: 0px; }

.input-group-btn { position: relative; font-size: 0px; white-space: nowrap;=
 }

.input-group-btn > .btn { position: relative; }

.input-group-btn > .btn + .btn { margin-left: -1px; }

.input-group-btn > .btn:active, .input-group-btn > .btn:focus, .input-group=
-btn > .btn:hover { z-index: 2; }

.input-group-btn:first-child > .btn, .input-group-btn:first-child > .btn-gr=
oup { margin-right: -1px; }

.input-group-btn:last-child > .btn, .input-group-btn:last-child > .btn-grou=
p { margin-left: -1px; }

.nav { padding-left: 0px; margin-bottom: 0px; list-style: none; }

.nav > li { position: relative; display: block; }

.nav > li > a { position: relative; display: block; padding: 10px 15px; }

.nav > li > a:focus, .nav > li > a:hover { text-decoration: none; backgroun=
d-color: rgb(238, 238, 238); }

.nav > li.disabled > a { color: rgb(119, 119, 119); }

.nav > li.disabled > a:focus, .nav > li.disabled > a:hover { color: rgb(119=
, 119, 119); text-decoration: none; cursor: not-allowed; background-color: =
transparent; }

.nav .open > a, .nav .open > a:focus, .nav .open > a:hover { background-col=
or: rgb(238, 238, 238); border-color: rgb(51, 122, 183); }

.nav .nav-divider { height: 1px; margin: 9px 0px; overflow: hidden; backgro=
und-color: rgb(229, 229, 229); }

.nav > li > a > img { max-width: none; }

.nav-tabs { border-bottom: 1px solid rgb(221, 221, 221); }

.nav-tabs > li { float: left; margin-bottom: -1px; }

.nav-tabs > li > a { margin-right: 2px; line-height: 1.42857; border: 1px s=
olid transparent; border-radius: 4px 4px 0px 0px; }

.nav-tabs > li > a:hover { border-color: rgb(238, 238, 238) rgb(238, 238, 2=
38) rgb(221, 221, 221); }

.nav-tabs > li.active > a, .nav-tabs > li.active > a:focus, .nav-tabs > li.=
active > a:hover { color: rgb(85, 85, 85); cursor: default; background-colo=
r: rgb(255, 255, 255); border-width: 1px; border-style: solid; border-color=
: rgb(221, 221, 221) rgb(221, 221, 221) transparent; border-image: initial;=
 }

.nav-tabs.nav-justified { width: 100%; border-bottom: 0px; }

.nav-tabs.nav-justified > li { float: none; }

.nav-tabs.nav-justified > li > a { margin-bottom: 5px; text-align: center; =
}

.nav-tabs.nav-justified > .dropdown .dropdown-menu { top: auto; left: auto;=
 }

@media (min-width: 768px) {
  .nav-tabs.nav-justified > li { display: table-cell; width: 1%; }
  .nav-tabs.nav-justified > li > a { margin-bottom: 0px; }
}

.nav-tabs.nav-justified > li > a { margin-right: 0px; border-radius: 4px; }

.nav-tabs.nav-justified > .active > a, .nav-tabs.nav-justified > .active > =
a:focus, .nav-tabs.nav-justified > .active > a:hover { border: 1px solid rg=
b(221, 221, 221); }

@media (min-width: 768px) {
  .nav-tabs.nav-justified > li > a { border-bottom: 1px solid rgb(221, 221,=
 221); border-radius: 4px 4px 0px 0px; }
  .nav-tabs.nav-justified > .active > a, .nav-tabs.nav-justified > .active =
> a:focus, .nav-tabs.nav-justified > .active > a:hover { border-bottom-colo=
r: rgb(255, 255, 255); }
}

.nav-pills > li { float: left; }

.nav-pills > li > a { border-radius: 4px; }

.nav-pills > li + li { margin-left: 2px; }

.nav-pills > li.active > a, .nav-pills > li.active > a:focus, .nav-pills > =
li.active > a:hover { color: rgb(255, 255, 255); background-color: rgb(51, =
122, 183); }

.nav-stacked > li { float: none; }

.nav-stacked > li + li { margin-top: 2px; margin-left: 0px; }

.nav-justified { width: 100%; }

.nav-justified > li { float: none; }

.nav-justified > li > a { margin-bottom: 5px; text-align: center; }

.nav-justified > .dropdown .dropdown-menu { top: auto; left: auto; }

@media (min-width: 768px) {
  .nav-justified > li { display: table-cell; width: 1%; }
  .nav-justified > li > a { margin-bottom: 0px; }
}

.nav-tabs-justified { border-bottom: 0px; }

.nav-tabs-justified > li > a { margin-right: 0px; border-radius: 4px; }

.nav-tabs-justified > .active > a, .nav-tabs-justified > .active > a:focus,=
 .nav-tabs-justified > .active > a:hover { border: 1px solid rgb(221, 221, =
221); }

@media (min-width: 768px) {
  .nav-tabs-justified > li > a { border-bottom: 1px solid rgb(221, 221, 221=
); border-radius: 4px 4px 0px 0px; }
  .nav-tabs-justified > .active > a, .nav-tabs-justified > .active > a:focu=
s, .nav-tabs-justified > .active > a:hover { border-bottom-color: rgb(255, =
255, 255); }
}

.tab-content > .tab-pane { display: none; }

.tab-content > .active { display: block; }

.nav-tabs .dropdown-menu { margin-top: -1px; border-top-left-radius: 0px; b=
order-top-right-radius: 0px; }

.navbar { position: relative; min-height: 50px; margin-bottom: 20px; border=
: 1px solid transparent; }

@media (min-width: 768px) {
  .navbar { border-radius: 4px; }
}

@media (min-width: 768px) {
  .navbar-header { float: left; }
}

.navbar-collapse { padding-right: 15px; padding-left: 15px; overflow-x: vis=
ible; border-top: 1px solid transparent; box-shadow: rgba(255, 255, 255, 0.=
1) 0px 1px 0px inset; }

.navbar-collapse.in { overflow-y: auto; }

@media (min-width: 768px) {
  .navbar-collapse { width: auto; border-top: 0px; box-shadow: none; }
  .navbar-collapse.collapse { padding-bottom: 0px; display: block !importan=
t; height: auto !important; overflow: visible !important; }
  .navbar-collapse.in { overflow-y: visible; }
  .navbar-fixed-bottom .navbar-collapse, .navbar-fixed-top .navbar-collapse=
, .navbar-static-top .navbar-collapse { padding-right: 0px; padding-left: 0=
px; }
}

.navbar-fixed-bottom .navbar-collapse, .navbar-fixed-top .navbar-collapse {=
 max-height: 340px; }

@media (max-device-width: 480px) and (orientation: landscape) {
  .navbar-fixed-bottom .navbar-collapse, .navbar-fixed-top .navbar-collapse=
 { max-height: 200px; }
}

.container-fluid > .navbar-collapse, .container-fluid > .navbar-header, .co=
ntainer > .navbar-collapse, .container > .navbar-header { margin-right: -15=
px; margin-left: -15px; }

@media (min-width: 768px) {
  .container-fluid > .navbar-collapse, .container-fluid > .navbar-header, .=
container > .navbar-collapse, .container > .navbar-header { margin-right: 0=
px; margin-left: 0px; }
}

.navbar-static-top { z-index: 1000; border-width: 0px 0px 1px; }

@media (min-width: 768px) {
  .navbar-static-top { border-radius: 0px; }
}

.navbar-fixed-bottom, .navbar-fixed-top { position: fixed; right: 0px; left=
: 0px; z-index: 1030; }

@media (min-width: 768px) {
  .navbar-fixed-bottom, .navbar-fixed-top { border-radius: 0px; }
}

.navbar-fixed-top { top: 0px; border-width: 0px 0px 1px; }

.navbar-fixed-bottom { bottom: 0px; margin-bottom: 0px; border-width: 1px 0=
px 0px; }

.navbar-brand { float: left; height: 50px; padding: 15px; font-size: 18px; =
line-height: 20px; }

.navbar-brand:focus, .navbar-brand:hover { text-decoration: none; }

.navbar-brand > img { display: block; }

@media (min-width: 768px) {
  .navbar > .container .navbar-brand, .navbar > .container-fluid .navbar-br=
and { margin-left: -15px; }
}

.navbar-toggle { position: relative; float: right; padding: 9px 10px; margi=
n-top: 8px; margin-right: 15px; margin-bottom: 8px; background-color: trans=
parent; background-image: none; border: 1px solid transparent; border-radiu=
s: 4px; }

.navbar-toggle:focus { outline: 0px; }

.navbar-toggle .icon-bar { display: block; width: 22px; height: 2px; border=
-radius: 1px; }

.navbar-toggle .icon-bar + .icon-bar { margin-top: 4px; }

@media (min-width: 768px) {
  .navbar-toggle { display: none; }
}

.navbar-nav { margin: 7.5px -15px; }

.navbar-nav > li > a { padding-top: 10px; padding-bottom: 10px; line-height=
: 20px; }

@media (max-width: 767px) {
  .navbar-nav .open .dropdown-menu { position: static; float: none; width: =
auto; margin-top: 0px; background-color: transparent; border: 0px; box-shad=
ow: none; }
  .navbar-nav .open .dropdown-menu .dropdown-header, .navbar-nav .open .dro=
pdown-menu > li > a { padding: 5px 15px 5px 25px; }
  .navbar-nav .open .dropdown-menu > li > a { line-height: 20px; }
  .navbar-nav .open .dropdown-menu > li > a:focus, .navbar-nav .open .dropd=
own-menu > li > a:hover { background-image: none; }
}

@media (min-width: 768px) {
  .navbar-nav { float: left; margin: 0px; }
  .navbar-nav > li { float: left; }
  .navbar-nav > li > a { padding-top: 15px; padding-bottom: 15px; }
}

.navbar-form { padding: 10px 15px; margin: 8px -15px; border-top: 1px solid=
 transparent; border-bottom: 1px solid transparent; box-shadow: rgba(255, 2=
55, 255, 0.1) 0px 1px 0px inset, rgba(255, 255, 255, 0.1) 0px 1px 0px; }

@media (min-width: 768px) {
  .navbar-form .form-group { display: inline-block; margin-bottom: 0px; ver=
tical-align: middle; }
  .navbar-form .form-control { display: inline-block; width: auto; vertical=
-align: middle; }
  .navbar-form .form-control-static { display: inline-block; }
  .navbar-form .input-group { display: inline-table; vertical-align: middle=
; }
  .navbar-form .input-group .form-control, .navbar-form .input-group .input=
-group-addon, .navbar-form .input-group .input-group-btn { width: auto; }
  .navbar-form .input-group > .form-control { width: 100%; }
  .navbar-form .control-label { margin-bottom: 0px; vertical-align: middle;=
 }
  .navbar-form .checkbox, .navbar-form .radio { display: inline-block; marg=
in-top: 0px; margin-bottom: 0px; vertical-align: middle; }
  .navbar-form .checkbox label, .navbar-form .radio label { padding-left: 0=
px; }
  .navbar-form .checkbox input[type=3D"checkbox"], .navbar-form .radio inpu=
t[type=3D"radio"] { position: relative; margin-left: 0px; }
  .navbar-form .has-feedback .form-control-feedback { top: 0px; }
}

@media (max-width: 767px) {
  .navbar-form .form-group { margin-bottom: 5px; }
  .navbar-form .form-group:last-child { margin-bottom: 0px; }
}

@media (min-width: 768px) {
  .navbar-form { width: auto; padding-top: 0px; padding-bottom: 0px; margin=
-right: 0px; margin-left: 0px; border: 0px; box-shadow: none; }
}

.navbar-nav > li > .dropdown-menu { margin-top: 0px; border-top-left-radius=
: 0px; border-top-right-radius: 0px; }

.navbar-fixed-bottom .navbar-nav > li > .dropdown-menu { margin-bottom: 0px=
; border-radius: 4px 4px 0px 0px; }

.navbar-btn { margin-top: 8px; margin-bottom: 8px; }

.navbar-btn.btn-sm { margin-top: 10px; margin-bottom: 10px; }

.navbar-btn.btn-xs { margin-top: 14px; margin-bottom: 14px; }

.navbar-text { margin-top: 15px; margin-bottom: 15px; }

@media (min-width: 768px) {
  .navbar-text { float: left; margin-right: 15px; margin-left: 15px; }
}

@media (min-width: 768px) {
  .navbar-left { float: left !important; }
  .navbar-right { margin-right: -15px; float: right !important; }
  .navbar-right ~ .navbar-right { margin-right: 0px; }
}

.navbar-default { background-color: rgb(248, 248, 248); border-color: rgb(2=
31, 231, 231); }

.navbar-default .navbar-brand { color: rgb(119, 119, 119); }

.navbar-default .navbar-brand:focus, .navbar-default .navbar-brand:hover { =
color: rgb(94, 94, 94); background-color: transparent; }

.navbar-default .navbar-text { color: rgb(119, 119, 119); }

.navbar-default .navbar-nav > li > a { color: rgb(119, 119, 119); }

.navbar-default .navbar-nav > li > a:focus, .navbar-default .navbar-nav > l=
i > a:hover { color: rgb(51, 51, 51); background-color: transparent; }

.navbar-default .navbar-nav > .active > a, .navbar-default .navbar-nav > .a=
ctive > a:focus, .navbar-default .navbar-nav > .active > a:hover { color: r=
gb(85, 85, 85); background-color: rgb(231, 231, 231); }

.navbar-default .navbar-nav > .disabled > a, .navbar-default .navbar-nav > =
.disabled > a:focus, .navbar-default .navbar-nav > .disabled > a:hover { co=
lor: rgb(204, 204, 204); background-color: transparent; }

.navbar-default .navbar-toggle { border-color: rgb(221, 221, 221); }

.navbar-default .navbar-toggle:focus, .navbar-default .navbar-toggle:hover =
{ background-color: rgb(221, 221, 221); }

.navbar-default .navbar-toggle .icon-bar { background-color: rgb(136, 136, =
136); }

.navbar-default .navbar-collapse, .navbar-default .navbar-form { border-col=
or: rgb(231, 231, 231); }

.navbar-default .navbar-nav > .open > a, .navbar-default .navbar-nav > .ope=
n > a:focus, .navbar-default .navbar-nav > .open > a:hover { color: rgb(85,=
 85, 85); background-color: rgb(231, 231, 231); }

@media (max-width: 767px) {
  .navbar-default .navbar-nav .open .dropdown-menu > li > a { color: rgb(11=
9, 119, 119); }
  .navbar-default .navbar-nav .open .dropdown-menu > li > a:focus, .navbar-=
default .navbar-nav .open .dropdown-menu > li > a:hover { color: rgb(51, 51=
, 51); background-color: transparent; }
  .navbar-default .navbar-nav .open .dropdown-menu > .active > a, .navbar-d=
efault .navbar-nav .open .dropdown-menu > .active > a:focus, .navbar-defaul=
t .navbar-nav .open .dropdown-menu > .active > a:hover { color: rgb(85, 85,=
 85); background-color: rgb(231, 231, 231); }
  .navbar-default .navbar-nav .open .dropdown-menu > .disabled > a, .navbar=
-default .navbar-nav .open .dropdown-menu > .disabled > a:focus, .navbar-de=
fault .navbar-nav .open .dropdown-menu > .disabled > a:hover { color: rgb(2=
04, 204, 204); background-color: transparent; }
}

.navbar-default .navbar-link { color: rgb(119, 119, 119); }

.navbar-default .navbar-link:hover { color: rgb(51, 51, 51); }

.navbar-default .btn-link { color: rgb(119, 119, 119); }

.navbar-default .btn-link:focus, .navbar-default .btn-link:hover { color: r=
gb(51, 51, 51); }

.navbar-default .btn-link[disabled]:focus, .navbar-default .btn-link[disabl=
ed]:hover, fieldset[disabled] .navbar-default .btn-link:focus, fieldset[dis=
abled] .navbar-default .btn-link:hover { color: rgb(204, 204, 204); }

.navbar-inverse { background-color: rgb(34, 34, 34); border-color: rgb(8, 8=
, 8); }

.navbar-inverse .navbar-brand { color: rgb(157, 157, 157); }

.navbar-inverse .navbar-brand:focus, .navbar-inverse .navbar-brand:hover { =
color: rgb(255, 255, 255); background-color: transparent; }

.navbar-inverse .navbar-text { color: rgb(157, 157, 157); }

.navbar-inverse .navbar-nav > li > a { color: rgb(157, 157, 157); }

.navbar-inverse .navbar-nav > li > a:focus, .navbar-inverse .navbar-nav > l=
i > a:hover { color: rgb(255, 255, 255); background-color: transparent; }

.navbar-inverse .navbar-nav > .active > a, .navbar-inverse .navbar-nav > .a=
ctive > a:focus, .navbar-inverse .navbar-nav > .active > a:hover { color: r=
gb(255, 255, 255); background-color: rgb(8, 8, 8); }

.navbar-inverse .navbar-nav > .disabled > a, .navbar-inverse .navbar-nav > =
.disabled > a:focus, .navbar-inverse .navbar-nav > .disabled > a:hover { co=
lor: rgb(68, 68, 68); background-color: transparent; }

.navbar-inverse .navbar-toggle { border-color: rgb(51, 51, 51); }

.navbar-inverse .navbar-toggle:focus, .navbar-inverse .navbar-toggle:hover =
{ background-color: rgb(51, 51, 51); }

.navbar-inverse .navbar-toggle .icon-bar { background-color: rgb(255, 255, =
255); }

.navbar-inverse .navbar-collapse, .navbar-inverse .navbar-form { border-col=
or: rgb(16, 16, 16); }

.navbar-inverse .navbar-nav > .open > a, .navbar-inverse .navbar-nav > .ope=
n > a:focus, .navbar-inverse .navbar-nav > .open > a:hover { color: rgb(255=
, 255, 255); background-color: rgb(8, 8, 8); }

@media (max-width: 767px) {
  .navbar-inverse .navbar-nav .open .dropdown-menu > .dropdown-header { bor=
der-color: rgb(8, 8, 8); }
  .navbar-inverse .navbar-nav .open .dropdown-menu .divider { background-co=
lor: rgb(8, 8, 8); }
  .navbar-inverse .navbar-nav .open .dropdown-menu > li > a { color: rgb(15=
7, 157, 157); }
  .navbar-inverse .navbar-nav .open .dropdown-menu > li > a:focus, .navbar-=
inverse .navbar-nav .open .dropdown-menu > li > a:hover { color: rgb(255, 2=
55, 255); background-color: transparent; }
  .navbar-inverse .navbar-nav .open .dropdown-menu > .active > a, .navbar-i=
nverse .navbar-nav .open .dropdown-menu > .active > a:focus, .navbar-invers=
e .navbar-nav .open .dropdown-menu > .active > a:hover { color: rgb(255, 25=
5, 255); background-color: rgb(8, 8, 8); }
  .navbar-inverse .navbar-nav .open .dropdown-menu > .disabled > a, .navbar=
-inverse .navbar-nav .open .dropdown-menu > .disabled > a:focus, .navbar-in=
verse .navbar-nav .open .dropdown-menu > .disabled > a:hover { color: rgb(6=
8, 68, 68); background-color: transparent; }
}

.navbar-inverse .navbar-link { color: rgb(157, 157, 157); }

.navbar-inverse .navbar-link:hover { color: rgb(255, 255, 255); }

.navbar-inverse .btn-link { color: rgb(157, 157, 157); }

.navbar-inverse .btn-link:focus, .navbar-inverse .btn-link:hover { color: r=
gb(255, 255, 255); }

.navbar-inverse .btn-link[disabled]:focus, .navbar-inverse .btn-link[disabl=
ed]:hover, fieldset[disabled] .navbar-inverse .btn-link:focus, fieldset[dis=
abled] .navbar-inverse .btn-link:hover { color: rgb(68, 68, 68); }

.breadcrumb { padding: 8px 15px; margin-bottom: 20px; list-style: none; bac=
kground-color: rgb(245, 245, 245); border-radius: 4px; }

.breadcrumb > li { display: inline-block; }

.breadcrumb > li + li::before { padding: 0px 5px; color: rgb(204, 204, 204)=
; content: "/=C2=A0"; }

.breadcrumb > .active { color: rgb(119, 119, 119); }

.pagination { display: inline-block; padding-left: 0px; margin: 20px 0px; b=
order-radius: 4px; }

.pagination > li { display: inline; }

.pagination > li > a, .pagination > li > span { position: relative; float: =
left; padding: 6px 12px; margin-left: -1px; line-height: 1.42857; color: rg=
b(51, 122, 183); text-decoration: none; background-color: rgb(255, 255, 255=
); border: 1px solid rgb(221, 221, 221); }

.pagination > li:first-child > a, .pagination > li:first-child > span { mar=
gin-left: 0px; border-top-left-radius: 4px; border-bottom-left-radius: 4px;=
 }

.pagination > li:last-child > a, .pagination > li:last-child > span { borde=
r-top-right-radius: 4px; border-bottom-right-radius: 4px; }

.pagination > li > a:focus, .pagination > li > a:hover, .pagination > li > =
span:focus, .pagination > li > span:hover { color: rgb(35, 82, 124); backgr=
ound-color: rgb(238, 238, 238); border-color: rgb(221, 221, 221); }

.pagination > .active > a, .pagination > .active > a:focus, .pagination > .=
active > a:hover, .pagination > .active > span, .pagination > .active > spa=
n:focus, .pagination > .active > span:hover { z-index: 2; color: rgb(255, 2=
55, 255); cursor: default; background-color: rgb(51, 122, 183); border-colo=
r: rgb(51, 122, 183); }

.pagination > .disabled > a, .pagination > .disabled > a:focus, .pagination=
 > .disabled > a:hover, .pagination > .disabled > span, .pagination > .disa=
bled > span:focus, .pagination > .disabled > span:hover { color: rgb(119, 1=
19, 119); cursor: not-allowed; background-color: rgb(255, 255, 255); border=
-color: rgb(221, 221, 221); }

.pagination-lg > li > a, .pagination-lg > li > span { padding: 10px 16px; f=
ont-size: 18px; }

.pagination-lg > li:first-child > a, .pagination-lg > li:first-child > span=
 { border-top-left-radius: 6px; border-bottom-left-radius: 6px; }

.pagination-lg > li:last-child > a, .pagination-lg > li:last-child > span {=
 border-top-right-radius: 6px; border-bottom-right-radius: 6px; }

.pagination-sm > li > a, .pagination-sm > li > span { padding: 5px 10px; fo=
nt-size: 12px; }

.pagination-sm > li:first-child > a, .pagination-sm > li:first-child > span=
 { border-top-left-radius: 3px; border-bottom-left-radius: 3px; }

.pagination-sm > li:last-child > a, .pagination-sm > li:last-child > span {=
 border-top-right-radius: 3px; border-bottom-right-radius: 3px; }

.pager { padding-left: 0px; margin: 20px 0px; text-align: center; list-styl=
e: none; }

.pager li { display: inline; }

.pager li > a, .pager li > span { display: inline-block; padding: 5px 14px;=
 background-color: rgb(255, 255, 255); border: 1px solid rgb(221, 221, 221)=
; border-radius: 15px; }

.pager li > a:focus, .pager li > a:hover { text-decoration: none; backgroun=
d-color: rgb(238, 238, 238); }

.pager .next > a, .pager .next > span { float: right; }

.pager .previous > a, .pager .previous > span { float: left; }

.pager .disabled > a, .pager .disabled > a:focus, .pager .disabled > a:hove=
r, .pager .disabled > span { color: rgb(119, 119, 119); cursor: not-allowed=
; background-color: rgb(255, 255, 255); }

.label { display: inline; padding: 0.2em 0.6em 0.3em; font-size: 75%; font-=
weight: 700; line-height: 1; color: rgb(255, 255, 255); text-align: center;=
 white-space: nowrap; vertical-align: baseline; border-radius: 0.25em; }

a.label:focus, a.label:hover { color: rgb(255, 255, 255); text-decoration: =
none; cursor: pointer; }

.label:empty { display: none; }

.btn .label { position: relative; top: -1px; }

.label-default { background-color: rgb(119, 119, 119); }

.label-default[href]:focus, .label-default[href]:hover { background-color: =
rgb(94, 94, 94); }

.label-primary { background-color: rgb(51, 122, 183); }

.label-primary[href]:focus, .label-primary[href]:hover { background-color: =
rgb(40, 96, 144); }

.label-success { background-color: rgb(92, 184, 92); }

.label-success[href]:focus, .label-success[href]:hover { background-color: =
rgb(68, 157, 68); }

.label-info { background-color: rgb(91, 192, 222); }

.label-info[href]:focus, .label-info[href]:hover { background-color: rgb(49=
, 176, 213); }

.label-warning { background-color: rgb(240, 173, 78); }

.label-warning[href]:focus, .label-warning[href]:hover { background-color: =
rgb(236, 151, 31); }

.label-danger { background-color: rgb(217, 83, 79); }

.label-danger[href]:focus, .label-danger[href]:hover { background-color: rg=
b(201, 48, 44); }

.badge { display: inline-block; min-width: 10px; padding: 3px 7px; font-siz=
e: 12px; font-weight: 700; line-height: 1; color: rgb(255, 255, 255); text-=
align: center; white-space: nowrap; vertical-align: baseline; background-co=
lor: rgb(119, 119, 119); border-radius: 10px; }

.badge:empty { display: none; }

.btn .badge { position: relative; top: -1px; }

.btn-group-xs > .btn .badge, .btn-xs .badge { top: 0px; padding: 1px 5px; }

a.badge:focus, a.badge:hover { color: rgb(255, 255, 255); text-decoration: =
none; cursor: pointer; }

.list-group-item.active > .badge, .nav-pills > .active > a > .badge { color=
: rgb(51, 122, 183); background-color: rgb(255, 255, 255); }

.list-group-item > .badge { float: right; }

.list-group-item > .badge + .badge { margin-right: 5px; }

.nav-pills > li > a > .badge { margin-left: 3px; }

.jumbotron { padding: 30px 15px; margin-bottom: 30px; color: inherit; backg=
round-color: rgb(238, 238, 238); }

.jumbotron .h1, .jumbotron h1 { color: inherit; }

.jumbotron p { margin-bottom: 15px; font-size: 21px; font-weight: 200; }

.jumbotron > hr { border-top-color: rgb(213, 213, 213); }

.container .jumbotron, .container-fluid .jumbotron { border-radius: 6px; }

.jumbotron .container { max-width: 100%; }

@media screen and (min-width: 768px) {
  .jumbotron { padding: 48px 0px; }
  .container .jumbotron, .container-fluid .jumbotron { padding-right: 60px;=
 padding-left: 60px; }
  .jumbotron .h1, .jumbotron h1 { font-size: 63px; }
}

.thumbnail { display: block; padding: 4px; margin-bottom: 20px; line-height=
: 1.42857; background-color: rgb(255, 255, 255); border: 1px solid rgb(221,=
 221, 221); border-radius: 4px; transition: border 0.2s ease-in-out 0s; }

.thumbnail a > img, .thumbnail > img { margin-right: auto; margin-left: aut=
o; }

a.thumbnail.active, a.thumbnail:focus, a.thumbnail:hover { border-color: rg=
b(51, 122, 183); }

.thumbnail .caption { padding: 9px; color: rgb(51, 51, 51); }

.alert { padding: 15px; margin-bottom: 20px; border: 1px solid transparent;=
 border-radius: 4px; }

.alert h4 { margin-top: 0px; color: inherit; }

.alert .alert-link { font-weight: 700; }

.alert > p, .alert > ul { margin-bottom: 0px; }

.alert > p + p { margin-top: 5px; }

.alert-dismissable, .alert-dismissible { padding-right: 35px; }

.alert-dismissable .close, .alert-dismissible .close { position: relative; =
top: -2px; right: -21px; color: inherit; }

.alert-success { color: rgb(60, 118, 61); background-color: rgb(223, 240, 2=
16); border-color: rgb(214, 233, 198); }

.alert-success hr { border-top-color: rgb(201, 226, 179); }

.alert-success .alert-link { color: rgb(43, 84, 44); }

.alert-info { color: rgb(49, 112, 143); background-color: rgb(217, 237, 247=
); border-color: rgb(188, 232, 241); }

.alert-info hr { border-top-color: rgb(166, 225, 236); }

.alert-info .alert-link { color: rgb(36, 82, 105); }

.alert-warning { color: rgb(138, 109, 59); background-color: rgb(252, 248, =
227); border-color: rgb(250, 235, 204); }

.alert-warning hr { border-top-color: rgb(247, 225, 181); }

.alert-warning .alert-link { color: rgb(102, 81, 44); }

.alert-danger { color: rgb(169, 68, 66); background-color: rgb(242, 222, 22=
2); border-color: rgb(235, 204, 209); }

.alert-danger hr { border-top-color: rgb(228, 185, 192); }

.alert-danger .alert-link { color: rgb(132, 53, 52); }

@-webkit-keyframes progress-bar-stripes {=20
  0% { background-position: 40px 0px; }
  100% { background-position: 0px 0px; }
}

@keyframes progress-bar-stripes {=20
  0% { background-position: 40px 0px; }
  100% { background-position: 0px 0px; }
}

.progress { height: 20px; margin-bottom: 20px; overflow: hidden; background=
-color: rgb(245, 245, 245); border-radius: 4px; box-shadow: rgba(0, 0, 0, 0=
.1) 0px 1px 2px inset; }

.progress-bar { float: left; width: 0px; height: 100%; font-size: 12px; lin=
e-height: 20px; color: rgb(255, 255, 255); text-align: center; background-c=
olor: rgb(51, 122, 183); box-shadow: rgba(0, 0, 0, 0.15) 0px -1px 0px inset=
; transition: width 0.6s ease 0s; }

.progress-bar-striped, .progress-striped .progress-bar { background-image: =
linear-gradient(45deg, rgba(255, 255, 255, 0.15) 25%, transparent 25%, tran=
sparent 50%, rgba(255, 255, 255, 0.15) 50%, rgba(255, 255, 255, 0.15) 75%, =
transparent 75%, transparent); background-size: 40px 40px; }

.progress-bar.active, .progress.active .progress-bar { animation: 2s linear=
 0s infinite normal none running progress-bar-stripes; }

.progress-bar-success { background-color: rgb(92, 184, 92); }

.progress-striped .progress-bar-success { background-image: linear-gradient=
(45deg, rgba(255, 255, 255, 0.15) 25%, transparent 25%, transparent 50%, rg=
ba(255, 255, 255, 0.15) 50%, rgba(255, 255, 255, 0.15) 75%, transparent 75%=
, transparent); }

.progress-bar-info { background-color: rgb(91, 192, 222); }

.progress-striped .progress-bar-info { background-image: linear-gradient(45=
deg, rgba(255, 255, 255, 0.15) 25%, transparent 25%, transparent 50%, rgba(=
255, 255, 255, 0.15) 50%, rgba(255, 255, 255, 0.15) 75%, transparent 75%, t=
ransparent); }

.progress-bar-warning { background-color: rgb(240, 173, 78); }

.progress-striped .progress-bar-warning { background-image: linear-gradient=
(45deg, rgba(255, 255, 255, 0.15) 25%, transparent 25%, transparent 50%, rg=
ba(255, 255, 255, 0.15) 50%, rgba(255, 255, 255, 0.15) 75%, transparent 75%=
, transparent); }

.progress-bar-danger { background-color: rgb(217, 83, 79); }

.progress-striped .progress-bar-danger { background-image: linear-gradient(=
45deg, rgba(255, 255, 255, 0.15) 25%, transparent 25%, transparent 50%, rgb=
a(255, 255, 255, 0.15) 50%, rgba(255, 255, 255, 0.15) 75%, transparent 75%,=
 transparent); }

.media { margin-top: 15px; }

.media:first-child { margin-top: 0px; }

.media, .media-body { overflow: hidden; zoom: 1; }

.media-body { width: 10000px; }

.media-object { display: block; }

.media-right, .media > .pull-right { padding-left: 10px; }

.media-left, .media > .pull-left { padding-right: 10px; }

.media-body, .media-left, .media-right { display: table-cell; vertical-alig=
n: top; }

.media-middle { vertical-align: middle; }

.media-bottom { vertical-align: bottom; }

.media-heading { margin-top: 0px; margin-bottom: 5px; }

.media-list { padding-left: 0px; list-style: none; }

.list-group { padding-left: 0px; margin-bottom: 20px; }

.list-group-item { position: relative; display: block; padding: 10px 15px; =
margin-bottom: -1px; background-color: rgb(255, 255, 255); border: 1px soli=
d rgb(221, 221, 221); }

.list-group-item:first-child { border-top-left-radius: 4px; border-top-righ=
t-radius: 4px; }

.list-group-item:last-child { margin-bottom: 0px; border-bottom-right-radiu=
s: 4px; border-bottom-left-radius: 4px; }

a.list-group-item { color: rgb(85, 85, 85); }

a.list-group-item .list-group-item-heading { color: rgb(51, 51, 51); }

a.list-group-item:focus, a.list-group-item:hover { color: rgb(85, 85, 85); =
text-decoration: none; background-color: rgb(245, 245, 245); }

.list-group-item.disabled, .list-group-item.disabled:focus, .list-group-ite=
m.disabled:hover { color: rgb(119, 119, 119); cursor: not-allowed; backgrou=
nd-color: rgb(238, 238, 238); }

.list-group-item.disabled .list-group-item-heading, .list-group-item.disabl=
ed:focus .list-group-item-heading, .list-group-item.disabled:hover .list-gr=
oup-item-heading { color: inherit; }

.list-group-item.disabled .list-group-item-text, .list-group-item.disabled:=
focus .list-group-item-text, .list-group-item.disabled:hover .list-group-it=
em-text { color: rgb(119, 119, 119); }

.list-group-item.active, .list-group-item.active:focus, .list-group-item.ac=
tive:hover { z-index: 2; color: rgb(255, 255, 255); background-color: rgb(5=
1, 122, 183); border-color: rgb(51, 122, 183); }

.list-group-item.active .list-group-item-heading, .list-group-item.active .=
list-group-item-heading > .small, .list-group-item.active .list-group-item-=
heading > small, .list-group-item.active:focus .list-group-item-heading, .l=
ist-group-item.active:focus .list-group-item-heading > .small, .list-group-=
item.active:focus .list-group-item-heading > small, .list-group-item.active=
:hover .list-group-item-heading, .list-group-item.active:hover .list-group-=
item-heading > .small, .list-group-item.active:hover .list-group-item-headi=
ng > small { color: inherit; }

.list-group-item.active .list-group-item-text, .list-group-item.active:focu=
s .list-group-item-text, .list-group-item.active:hover .list-group-item-tex=
t { color: rgb(199, 221, 239); }

.list-group-item-success { color: rgb(60, 118, 61); background-color: rgb(2=
23, 240, 216); }

a.list-group-item-success { color: rgb(60, 118, 61); }

a.list-group-item-success .list-group-item-heading { color: inherit; }

a.list-group-item-success:focus, a.list-group-item-success:hover { color: r=
gb(60, 118, 61); background-color: rgb(208, 233, 198); }

a.list-group-item-success.active, a.list-group-item-success.active:focus, a=
.list-group-item-success.active:hover { color: rgb(255, 255, 255); backgrou=
nd-color: rgb(60, 118, 61); border-color: rgb(60, 118, 61); }

.list-group-item-info { color: rgb(49, 112, 143); background-color: rgb(217=
, 237, 247); }

a.list-group-item-info { color: rgb(49, 112, 143); }

a.list-group-item-info .list-group-item-heading { color: inherit; }

a.list-group-item-info:focus, a.list-group-item-info:hover { color: rgb(49,=
 112, 143); background-color: rgb(196, 227, 243); }

a.list-group-item-info.active, a.list-group-item-info.active:focus, a.list-=
group-item-info.active:hover { color: rgb(255, 255, 255); background-color:=
 rgb(49, 112, 143); border-color: rgb(49, 112, 143); }

.list-group-item-warning { color: rgb(138, 109, 59); background-color: rgb(=
252, 248, 227); }

a.list-group-item-warning { color: rgb(138, 109, 59); }

a.list-group-item-warning .list-group-item-heading { color: inherit; }

a.list-group-item-warning:focus, a.list-group-item-warning:hover { color: r=
gb(138, 109, 59); background-color: rgb(250, 242, 204); }

a.list-group-item-warning.active, a.list-group-item-warning.active:focus, a=
.list-group-item-warning.active:hover { color: rgb(255, 255, 255); backgrou=
nd-color: rgb(138, 109, 59); border-color: rgb(138, 109, 59); }

.list-group-item-danger { color: rgb(169, 68, 66); background-color: rgb(24=
2, 222, 222); }

a.list-group-item-danger { color: rgb(169, 68, 66); }

a.list-group-item-danger .list-group-item-heading { color: inherit; }

a.list-group-item-danger:focus, a.list-group-item-danger:hover { color: rgb=
(169, 68, 66); background-color: rgb(235, 204, 204); }

a.list-group-item-danger.active, a.list-group-item-danger.active:focus, a.l=
ist-group-item-danger.active:hover { color: rgb(255, 255, 255); background-=
color: rgb(169, 68, 66); border-color: rgb(169, 68, 66); }

.list-group-item-heading { margin-top: 0px; margin-bottom: 5px; }

.list-group-item-text { margin-bottom: 0px; line-height: 1.3; }

.panel { margin-bottom: 20px; background-color: rgb(255, 255, 255); border:=
 1px solid transparent; border-radius: 4px; box-shadow: rgba(0, 0, 0, 0.05)=
 0px 1px 1px; }

.panel-body { padding: 15px; }

.panel-heading { padding: 10px 15px; border-bottom: 1px solid transparent; =
border-top-left-radius: 3px; border-top-right-radius: 3px; }

.panel-heading > .dropdown .dropdown-toggle { color: inherit; }

.panel-title { margin-top: 0px; margin-bottom: 0px; font-size: 16px; color:=
 inherit; }

.panel-title > .small, .panel-title > .small > a, .panel-title > a, .panel-=
title > small, .panel-title > small > a { color: inherit; }

.panel-footer { padding: 10px 15px; background-color: rgb(245, 245, 245); b=
order-top: 1px solid rgb(221, 221, 221); border-bottom-right-radius: 3px; b=
order-bottom-left-radius: 3px; }

.panel > .list-group, .panel > .panel-collapse > .list-group { margin-botto=
m: 0px; }

.panel > .list-group .list-group-item, .panel > .panel-collapse > .list-gro=
up .list-group-item { border-width: 1px 0px; border-radius: 0px; }

.panel > .list-group:first-child .list-group-item:first-child, .panel > .pa=
nel-collapse > .list-group:first-child .list-group-item:first-child { borde=
r-top: 0px; border-top-left-radius: 3px; border-top-right-radius: 3px; }

.panel > .list-group:last-child .list-group-item:last-child, .panel > .pane=
l-collapse > .list-group:last-child .list-group-item:last-child { border-bo=
ttom: 0px; border-bottom-right-radius: 3px; border-bottom-left-radius: 3px;=
 }

.panel-heading + .list-group .list-group-item:first-child { border-top-widt=
h: 0px; }

.list-group + .panel-footer { border-top-width: 0px; }

.panel > .panel-collapse > .table, .panel > .table, .panel > .table-respons=
ive > .table { margin-bottom: 0px; }

.panel > .panel-collapse > .table caption, .panel > .table caption, .panel =
> .table-responsive > .table caption { padding-right: 15px; padding-left: 1=
5px; }

.panel > .table-responsive:first-child > .table:first-child, .panel > .tabl=
e:first-child { border-top-left-radius: 3px; border-top-right-radius: 3px; =
}

.panel > .table-responsive:first-child > .table:first-child > tbody:first-c=
hild > tr:first-child, .panel > .table-responsive:first-child > .table:firs=
t-child > thead:first-child > tr:first-child, .panel > .table:first-child >=
 tbody:first-child > tr:first-child, .panel > .table:first-child > thead:fi=
rst-child > tr:first-child { border-top-left-radius: 3px; border-top-right-=
radius: 3px; }

.panel > .table-responsive:first-child > .table:first-child > tbody:first-c=
hild > tr:first-child td:first-child, .panel > .table-responsive:first-chil=
d > .table:first-child > tbody:first-child > tr:first-child th:first-child,=
 .panel > .table-responsive:first-child > .table:first-child > thead:first-=
child > tr:first-child td:first-child, .panel > .table-responsive:first-chi=
ld > .table:first-child > thead:first-child > tr:first-child th:first-child=
, .panel > .table:first-child > tbody:first-child > tr:first-child td:first=
-child, .panel > .table:first-child > tbody:first-child > tr:first-child th=
:first-child, .panel > .table:first-child > thead:first-child > tr:first-ch=
ild td:first-child, .panel > .table:first-child > thead:first-child > tr:fi=
rst-child th:first-child { border-top-left-radius: 3px; }

.panel > .table-responsive:first-child > .table:first-child > tbody:first-c=
hild > tr:first-child td:last-child, .panel > .table-responsive:first-child=
 > .table:first-child > tbody:first-child > tr:first-child th:last-child, .=
panel > .table-responsive:first-child > .table:first-child > thead:first-ch=
ild > tr:first-child td:last-child, .panel > .table-responsive:first-child =
> .table:first-child > thead:first-child > tr:first-child th:last-child, .p=
anel > .table:first-child > tbody:first-child > tr:first-child td:last-chil=
d, .panel > .table:first-child > tbody:first-child > tr:first-child th:last=
-child, .panel > .table:first-child > thead:first-child > tr:first-child td=
:last-child, .panel > .table:first-child > thead:first-child > tr:first-chi=
ld th:last-child { border-top-right-radius: 3px; }

.panel > .table-responsive:last-child > .table:last-child, .panel > .table:=
last-child { border-bottom-right-radius: 3px; border-bottom-left-radius: 3p=
x; }

.panel > .table-responsive:last-child > .table:last-child > tbody:last-chil=
d > tr:last-child, .panel > .table-responsive:last-child > .table:last-chil=
d > tfoot:last-child > tr:last-child, .panel > .table:last-child > tbody:la=
st-child > tr:last-child, .panel > .table:last-child > tfoot:last-child > t=
r:last-child { border-bottom-right-radius: 3px; border-bottom-left-radius: =
3px; }

.panel > .table-responsive:last-child > .table:last-child > tbody:last-chil=
d > tr:last-child td:first-child, .panel > .table-responsive:last-child > .=
table:last-child > tbody:last-child > tr:last-child th:first-child, .panel =
> .table-responsive:last-child > .table:last-child > tfoot:last-child > tr:=
last-child td:first-child, .panel > .table-responsive:last-child > .table:l=
ast-child > tfoot:last-child > tr:last-child th:first-child, .panel > .tabl=
e:last-child > tbody:last-child > tr:last-child td:first-child, .panel > .t=
able:last-child > tbody:last-child > tr:last-child th:first-child, .panel >=
 .table:last-child > tfoot:last-child > tr:last-child td:first-child, .pane=
l > .table:last-child > tfoot:last-child > tr:last-child th:first-child { b=
order-bottom-left-radius: 3px; }

.panel > .table-responsive:last-child > .table:last-child > tbody:last-chil=
d > tr:last-child td:last-child, .panel > .table-responsive:last-child > .t=
able:last-child > tbody:last-child > tr:last-child th:last-child, .panel > =
.table-responsive:last-child > .table:last-child > tfoot:last-child > tr:la=
st-child td:last-child, .panel > .table-responsive:last-child > .table:last=
-child > tfoot:last-child > tr:last-child th:last-child, .panel > .table:la=
st-child > tbody:last-child > tr:last-child td:last-child, .panel > .table:=
last-child > tbody:last-child > tr:last-child th:last-child, .panel > .tabl=
e:last-child > tfoot:last-child > tr:last-child td:last-child, .panel > .ta=
ble:last-child > tfoot:last-child > tr:last-child th:last-child { border-bo=
ttom-right-radius: 3px; }

.panel > .panel-body + .table, .panel > .panel-body + .table-responsive, .p=
anel > .table + .panel-body, .panel > .table-responsive + .panel-body { bor=
der-top: 1px solid rgb(221, 221, 221); }

.panel > .table > tbody:first-child > tr:first-child td, .panel > .table > =
tbody:first-child > tr:first-child th { border-top: 0px; }

.panel > .table-bordered, .panel > .table-responsive > .table-bordered { bo=
rder: 0px; }

.panel > .table-bordered > tbody > tr > td:first-child, .panel > .table-bor=
dered > tbody > tr > th:first-child, .panel > .table-bordered > tfoot > tr =
> td:first-child, .panel > .table-bordered > tfoot > tr > th:first-child, .=
panel > .table-bordered > thead > tr > td:first-child, .panel > .table-bord=
ered > thead > tr > th:first-child, .panel > .table-responsive > .table-bor=
dered > tbody > tr > td:first-child, .panel > .table-responsive > .table-bo=
rdered > tbody > tr > th:first-child, .panel > .table-responsive > .table-b=
ordered > tfoot > tr > td:first-child, .panel > .table-responsive > .table-=
bordered > tfoot > tr > th:first-child, .panel > .table-responsive > .table=
-bordered > thead > tr > td:first-child, .panel > .table-responsive > .tabl=
e-bordered > thead > tr > th:first-child { border-left: 0px; }

.panel > .table-bordered > tbody > tr > td:last-child, .panel > .table-bord=
ered > tbody > tr > th:last-child, .panel > .table-bordered > tfoot > tr > =
td:last-child, .panel > .table-bordered > tfoot > tr > th:last-child, .pane=
l > .table-bordered > thead > tr > td:last-child, .panel > .table-bordered =
> thead > tr > th:last-child, .panel > .table-responsive > .table-bordered =
> tbody > tr > td:last-child, .panel > .table-responsive > .table-bordered =
> tbody > tr > th:last-child, .panel > .table-responsive > .table-bordered =
> tfoot > tr > td:last-child, .panel > .table-responsive > .table-bordered =
> tfoot > tr > th:last-child, .panel > .table-responsive > .table-bordered =
> thead > tr > td:last-child, .panel > .table-responsive > .table-bordered =
> thead > tr > th:last-child { border-right: 0px; }

.panel > .table-bordered > tbody > tr:first-child > td, .panel > .table-bor=
dered > tbody > tr:first-child > th, .panel > .table-bordered > thead > tr:=
first-child > td, .panel > .table-bordered > thead > tr:first-child > th, .=
panel > .table-responsive > .table-bordered > tbody > tr:first-child > td, =
.panel > .table-responsive > .table-bordered > tbody > tr:first-child > th,=
 .panel > .table-responsive > .table-bordered > thead > tr:first-child > td=
, .panel > .table-responsive > .table-bordered > thead > tr:first-child > t=
h { border-bottom: 0px; }

.panel > .table-bordered > tbody > tr:last-child > td, .panel > .table-bord=
ered > tbody > tr:last-child > th, .panel > .table-bordered > tfoot > tr:la=
st-child > td, .panel > .table-bordered > tfoot > tr:last-child > th, .pane=
l > .table-responsive > .table-bordered > tbody > tr:last-child > td, .pane=
l > .table-responsive > .table-bordered > tbody > tr:last-child > th, .pane=
l > .table-responsive > .table-bordered > tfoot > tr:last-child > td, .pane=
l > .table-responsive > .table-bordered > tfoot > tr:last-child > th { bord=
er-bottom: 0px; }

.panel > .table-responsive { margin-bottom: 0px; border: 0px; }

.panel-group { margin-bottom: 20px; }

.panel-group .panel { margin-bottom: 0px; border-radius: 4px; }

.panel-group .panel + .panel { margin-top: 5px; }

.panel-group .panel-heading { border-bottom: 0px; }

.panel-group .panel-heading + .panel-collapse > .list-group, .panel-group .=
panel-heading + .panel-collapse > .panel-body { border-top: 1px solid rgb(2=
21, 221, 221); }

.panel-group .panel-footer { border-top: 0px; }

.panel-group .panel-footer + .panel-collapse .panel-body { border-bottom: 1=
px solid rgb(221, 221, 221); }

.panel-default { border-color: rgb(221, 221, 221); }

.panel-default > .panel-heading { color: rgb(51, 51, 51); background-color:=
 rgb(245, 245, 245); border-color: rgb(221, 221, 221); }

.panel-default > .panel-heading + .panel-collapse > .panel-body { border-to=
p-color: rgb(221, 221, 221); }

.panel-default > .panel-heading .badge { color: rgb(245, 245, 245); backgro=
und-color: rgb(51, 51, 51); }

.panel-default > .panel-footer + .panel-collapse > .panel-body { border-bot=
tom-color: rgb(221, 221, 221); }

.panel-primary { border-color: rgb(51, 122, 183); }

.panel-primary > .panel-heading { color: rgb(255, 255, 255); background-col=
or: rgb(51, 122, 183); border-color: rgb(51, 122, 183); }

.panel-primary > .panel-heading + .panel-collapse > .panel-body { border-to=
p-color: rgb(51, 122, 183); }

.panel-primary > .panel-heading .badge { color: rgb(51, 122, 183); backgrou=
nd-color: rgb(255, 255, 255); }

.panel-primary > .panel-footer + .panel-collapse > .panel-body { border-bot=
tom-color: rgb(51, 122, 183); }

.panel-success { border-color: rgb(214, 233, 198); }

.panel-success > .panel-heading { color: rgb(60, 118, 61); background-color=
: rgb(223, 240, 216); border-color: rgb(214, 233, 198); }

.panel-success > .panel-heading + .panel-collapse > .panel-body { border-to=
p-color: rgb(214, 233, 198); }

.panel-success > .panel-heading .badge { color: rgb(223, 240, 216); backgro=
und-color: rgb(60, 118, 61); }

.panel-success > .panel-footer + .panel-collapse > .panel-body { border-bot=
tom-color: rgb(214, 233, 198); }

.panel-info { border-color: rgb(188, 232, 241); }

.panel-info > .panel-heading { color: rgb(49, 112, 143); background-color: =
rgb(217, 237, 247); border-color: rgb(188, 232, 241); }

.panel-info > .panel-heading + .panel-collapse > .panel-body { border-top-c=
olor: rgb(188, 232, 241); }

.panel-info > .panel-heading .badge { color: rgb(217, 237, 247); background=
-color: rgb(49, 112, 143); }

.panel-info > .panel-footer + .panel-collapse > .panel-body { border-bottom=
-color: rgb(188, 232, 241); }

.panel-warning { border-color: rgb(250, 235, 204); }

.panel-warning > .panel-heading { color: rgb(138, 109, 59); background-colo=
r: rgb(252, 248, 227); border-color: rgb(250, 235, 204); }

.panel-warning > .panel-heading + .panel-collapse > .panel-body { border-to=
p-color: rgb(250, 235, 204); }

.panel-warning > .panel-heading .badge { color: rgb(252, 248, 227); backgro=
und-color: rgb(138, 109, 59); }

.panel-warning > .panel-footer + .panel-collapse > .panel-body { border-bot=
tom-color: rgb(250, 235, 204); }

.panel-danger { border-color: rgb(235, 204, 209); }

.panel-danger > .panel-heading { color: rgb(169, 68, 66); background-color:=
 rgb(242, 222, 222); border-color: rgb(235, 204, 209); }

.panel-danger > .panel-heading + .panel-collapse > .panel-body { border-top=
-color: rgb(235, 204, 209); }

.panel-danger > .panel-heading .badge { color: rgb(242, 222, 222); backgrou=
nd-color: rgb(169, 68, 66); }

.panel-danger > .panel-footer + .panel-collapse > .panel-body { border-bott=
om-color: rgb(235, 204, 209); }

.embed-responsive { position: relative; display: block; height: 0px; paddin=
g: 0px; overflow: hidden; }

.embed-responsive .embed-responsive-item, .embed-responsive embed, .embed-r=
esponsive iframe, .embed-responsive object, .embed-responsive video { posit=
ion: absolute; top: 0px; bottom: 0px; left: 0px; width: 100%; height: 100%;=
 border: 0px; }

.embed-responsive-16by9 { padding-bottom: 56.25%; }

.embed-responsive-4by3 { padding-bottom: 75%; }

.well { min-height: 20px; padding: 19px; margin-bottom: 20px; background-co=
lor: rgb(245, 245, 245); border: 1px solid rgb(227, 227, 227); border-radiu=
s: 4px; box-shadow: rgba(0, 0, 0, 0.05) 0px 1px 1px inset; }

.well blockquote { border-color: rgba(0, 0, 0, 0.15); }

.well-lg { padding: 24px; border-radius: 6px; }

.well-sm { padding: 9px; border-radius: 3px; }

.close { float: right; font-size: 21px; font-weight: 700; line-height: 1; c=
olor: rgb(0, 0, 0); text-shadow: rgb(255, 255, 255) 0px 1px 0px; opacity: 0=
.2; }

.close:focus, .close:hover { color: rgb(0, 0, 0); text-decoration: none; cu=
rsor: pointer; opacity: 0.5; }

button.close { appearance: none; padding: 0px; cursor: pointer; background:=
 0px 0px; border: 0px; }

.modal-open { overflow: hidden; }

.modal { position: fixed; inset: 0px; z-index: 1050; display: none; overflo=
w: hidden; outline: 0px; }

.modal.fade .modal-dialog { transition: transform 0.3s ease-out 0s; transfo=
rm: translate(0px, -25%); }

.modal.in .modal-dialog { transform: translate(0px, 0px); }

.modal-open .modal { overflow: hidden auto; }

.modal-dialog { position: relative; width: auto; margin: 10px; }

.modal-content { position: relative; background-color: rgb(255, 255, 255); =
background-clip: padding-box; border: 1px solid rgba(0, 0, 0, 0.2); border-=
radius: 6px; outline: 0px; box-shadow: rgba(0, 0, 0, 0.5) 0px 3px 9px; }

.modal-backdrop { position: fixed; inset: 0px; z-index: 1040; background-co=
lor: rgb(0, 0, 0); }

.modal-backdrop.fade { opacity: 0; }

.modal-backdrop.in { opacity: 0.5; }

.modal-header { min-height: 16.43px; padding: 15px; border-bottom: 1px soli=
d rgb(229, 229, 229); }

.modal-header .close { margin-top: -2px; }

.modal-title { margin: 0px; line-height: 1.42857; }

.modal-body { position: relative; padding: 15px; }

.modal-footer { padding: 15px; text-align: right; border-top: 1px solid rgb=
(229, 229, 229); }

.modal-footer .btn + .btn { margin-bottom: 0px; margin-left: 5px; }

.modal-footer .btn-group .btn + .btn { margin-left: -1px; }

.modal-footer .btn-block + .btn-block { margin-left: 0px; }

.modal-scrollbar-measure { position: absolute; top: -9999px; width: 50px; h=
eight: 50px; overflow: scroll; }

@media (min-width: 768px) {
  .modal-dialog { width: 600px; margin: 30px auto; }
  .modal-content { box-shadow: rgba(0, 0, 0, 0.5) 0px 5px 15px; }
  .modal-sm { width: 300px; }
}

@media (min-width: 992px) {
  .modal-lg { width: 900px; }
}

.tooltip { position: absolute; z-index: 1070; display: block; font-family: =
"Helvetica Neue", Helvetica, Arial, sans-serif; font-size: 12px; font-weigh=
t: 400; line-height: 1.4; opacity: 0; }

.tooltip.in { opacity: 0.9; }

.tooltip.top { padding: 5px 0px; margin-top: -3px; }

.tooltip.right { padding: 0px 5px; margin-left: 3px; }

.tooltip.bottom { padding: 5px 0px; margin-top: 3px; }

.tooltip.left { padding: 0px 5px; margin-left: -3px; }

.tooltip-inner { max-width: 200px; padding: 3px 8px; color: rgb(255, 255, 2=
55); text-align: center; text-decoration: none; background-color: rgb(0, 0,=
 0); border-radius: 4px; }

.tooltip-arrow { position: absolute; width: 0px; height: 0px; border-color:=
 transparent; border-style: solid; }

.tooltip.top .tooltip-arrow { bottom: 0px; left: 50%; margin-left: -5px; bo=
rder-width: 5px 5px 0px; border-top-color: rgb(0, 0, 0); }

.tooltip.top-left .tooltip-arrow { right: 5px; bottom: 0px; margin-bottom: =
-5px; border-width: 5px 5px 0px; border-top-color: rgb(0, 0, 0); }

.tooltip.top-right .tooltip-arrow { bottom: 0px; left: 5px; margin-bottom: =
-5px; border-width: 5px 5px 0px; border-top-color: rgb(0, 0, 0); }

.tooltip.right .tooltip-arrow { top: 50%; left: 0px; margin-top: -5px; bord=
er-width: 5px 5px 5px 0px; border-right-color: rgb(0, 0, 0); }

.tooltip.left .tooltip-arrow { top: 50%; right: 0px; margin-top: -5px; bord=
er-width: 5px 0px 5px 5px; border-left-color: rgb(0, 0, 0); }

.tooltip.bottom .tooltip-arrow { top: 0px; left: 50%; margin-left: -5px; bo=
rder-width: 0px 5px 5px; border-bottom-color: rgb(0, 0, 0); }

.tooltip.bottom-left .tooltip-arrow { top: 0px; right: 5px; margin-top: -5p=
x; border-width: 0px 5px 5px; border-bottom-color: rgb(0, 0, 0); }

.tooltip.bottom-right .tooltip-arrow { top: 0px; left: 5px; margin-top: -5p=
x; border-width: 0px 5px 5px; border-bottom-color: rgb(0, 0, 0); }

.popover { position: absolute; top: 0px; left: 0px; z-index: 1060; display:=
 none; max-width: 276px; padding: 1px; font-family: "Helvetica Neue", Helve=
tica, Arial, sans-serif; font-size: 14px; font-weight: 400; line-height: 1.=
42857; text-align: left; white-space: normal; background-color: rgb(255, 25=
5, 255); background-clip: padding-box; border: 1px solid rgba(0, 0, 0, 0.2)=
; border-radius: 6px; box-shadow: rgba(0, 0, 0, 0.2) 0px 5px 10px; }

.popover.top { margin-top: -10px; }

.popover.right { margin-left: 10px; }

.popover.bottom { margin-top: 10px; }

.popover.left { margin-left: -10px; }

.popover-title { padding: 8px 14px; margin: 0px; font-size: 14px; backgroun=
d-color: rgb(247, 247, 247); border-bottom: 1px solid rgb(235, 235, 235); b=
order-radius: 5px 5px 0px 0px; }

.popover-content { padding: 9px 14px; }

.popover > .arrow, .popover > .arrow::after { position: absolute; display: =
block; width: 0px; height: 0px; border-color: transparent; border-style: so=
lid; }

.popover > .arrow { border-width: 11px; }

.popover > .arrow::after { content: ""; border-width: 10px; }

.popover.top > .arrow { bottom: -11px; left: 50%; margin-left: -11px; borde=
r-top-color: rgba(0, 0, 0, 0.25); border-bottom-width: 0px; }

.popover.top > .arrow::after { bottom: 1px; margin-left: -10px; content: " =
"; border-top-color: rgb(255, 255, 255); border-bottom-width: 0px; }

.popover.right > .arrow { top: 50%; left: -11px; margin-top: -11px; border-=
right-color: rgba(0, 0, 0, 0.25); border-left-width: 0px; }

.popover.right > .arrow::after { bottom: -10px; left: 1px; content: " "; bo=
rder-right-color: rgb(255, 255, 255); border-left-width: 0px; }

.popover.bottom > .arrow { top: -11px; left: 50%; margin-left: -11px; borde=
r-top-width: 0px; border-bottom-color: rgba(0, 0, 0, 0.25); }

.popover.bottom > .arrow::after { top: 1px; margin-left: -10px; content: " =
"; border-top-width: 0px; border-bottom-color: rgb(255, 255, 255); }

.popover.left > .arrow { top: 50%; right: -11px; margin-top: -11px; border-=
right-width: 0px; border-left-color: rgba(0, 0, 0, 0.25); }

.popover.left > .arrow::after { right: 1px; bottom: -10px; content: " "; bo=
rder-right-width: 0px; border-left-color: rgb(255, 255, 255); }

.carousel { position: relative; }

.carousel-inner { position: relative; width: 100%; overflow: hidden; }

.carousel-inner > .item { position: relative; display: none; transition: le=
ft 0.6s ease-in-out 0s; }

.carousel-inner > .item > a > img, .carousel-inner > .item > img { line-hei=
ght: 1; }

@media not all, (-webkit-transform-3d) {
  .carousel-inner > .item { transition: transform 0.6s ease-in-out 0s; back=
face-visibility: hidden; perspective: 1000px; }
  .carousel-inner > .item.active.right, .carousel-inner > .item.next { left=
: 0px; transform: translate3d(100%, 0px, 0px); }
  .carousel-inner > .item.active.left, .carousel-inner > .item.prev { left:=
 0px; transform: translate3d(-100%, 0px, 0px); }
  .carousel-inner > .item.active, .carousel-inner > .item.next.left, .carou=
sel-inner > .item.prev.right { left: 0px; transform: translate3d(0px, 0px, =
0px); }
}

.carousel-inner > .active, .carousel-inner > .next, .carousel-inner > .prev=
 { display: block; }

.carousel-inner > .active { left: 0px; }

.carousel-inner > .next, .carousel-inner > .prev { position: absolute; top:=
 0px; width: 100%; }

.carousel-inner > .next { left: 100%; }

.carousel-inner > .prev { left: -100%; }

.carousel-inner > .next.left, .carousel-inner > .prev.right { left: 0px; }

.carousel-inner > .active.left { left: -100%; }

.carousel-inner > .active.right { left: 100%; }

.carousel-control { position: absolute; top: 0px; bottom: 0px; left: 0px; w=
idth: 15%; font-size: 20px; color: rgb(255, 255, 255); text-align: center; =
text-shadow: rgba(0, 0, 0, 0.6) 0px 1px 2px; opacity: 0.5; }

.carousel-control.left { background-image: linear-gradient(to right, rgba(0=
, 0, 0, 0.5) 0px, rgba(0, 0, 0, 0) 100%); background-repeat: repeat-x; }

.carousel-control.right { right: 0px; left: auto; background-image: linear-=
gradient(to right, rgba(0, 0, 0, 0) 0px, rgba(0, 0, 0, 0.5) 100%); backgrou=
nd-repeat: repeat-x; }

.carousel-control:focus, .carousel-control:hover { color: rgb(255, 255, 255=
); text-decoration: none; outline: 0px; opacity: 0.9; }

.carousel-control .glyphicon-chevron-left, .carousel-control .glyphicon-che=
vron-right, .carousel-control .icon-next, .carousel-control .icon-prev { po=
sition: absolute; top: 50%; z-index: 5; display: inline-block; }

.carousel-control .glyphicon-chevron-left, .carousel-control .icon-prev { l=
eft: 50%; margin-left: -10px; }

.carousel-control .glyphicon-chevron-right, .carousel-control .icon-next { =
right: 50%; margin-right: -10px; }

.carousel-control .icon-next, .carousel-control .icon-prev { width: 20px; h=
eight: 20px; margin-top: -10px; font-family: serif; line-height: 1; }

.carousel-control .icon-prev::before { content: "=E2=80=B9"; }

.carousel-control .icon-next::before { content: "=E2=80=BA"; }

.carousel-indicators { position: absolute; bottom: 10px; left: 50%; z-index=
: 15; width: 60%; padding-left: 0px; margin-left: -30%; text-align: center;=
 list-style: none; }

.carousel-indicators li { display: inline-block; width: 10px; height: 10px;=
 margin: 1px; text-indent: -999px; cursor: pointer; background-color: rgba(=
0, 0, 0, 0); border: 1px solid rgb(255, 255, 255); border-radius: 10px; }

.carousel-indicators .active { width: 12px; height: 12px; margin: 0px; back=
ground-color: rgb(255, 255, 255); }

.carousel-caption { position: absolute; right: 15%; bottom: 20px; left: 15%=
; z-index: 10; padding-top: 20px; padding-bottom: 20px; color: rgb(255, 255=
, 255); text-align: center; text-shadow: rgba(0, 0, 0, 0.6) 0px 1px 2px; }

.carousel-caption .btn { text-shadow: none; }

@media screen and (min-width: 768px) {
  .carousel-control .glyphicon-chevron-left, .carousel-control .glyphicon-c=
hevron-right, .carousel-control .icon-next, .carousel-control .icon-prev { =
width: 30px; height: 30px; margin-top: -15px; font-size: 30px; }
  .carousel-control .glyphicon-chevron-left, .carousel-control .icon-prev {=
 margin-left: -15px; }
  .carousel-control .glyphicon-chevron-right, .carousel-control .icon-next =
{ margin-right: -15px; }
  .carousel-caption { right: 20%; left: 20%; padding-bottom: 30px; }
  .carousel-indicators { bottom: 20px; }
}

.btn-group-vertical > .btn-group::after, .btn-group-vertical > .btn-group::=
before, .btn-toolbar::after, .btn-toolbar::before, .clearfix::after, .clear=
fix::before, .container-fluid::after, .container-fluid::before, .container:=
:after, .container::before, .dl-horizontal dd::after, .dl-horizontal dd::be=
fore, .form-horizontal .form-group::after, .form-horizontal .form-group::be=
fore, .modal-footer::after, .modal-footer::before, .nav::after, .nav::befor=
e, .navbar-collapse::after, .navbar-collapse::before, .navbar-header::after=
, .navbar-header::before, .navbar::after, .navbar::before, .pager::after, .=
pager::before, .panel-body::after, .panel-body::before, .row::after, .row::=
before { display: table; content: " "; }

.btn-group-vertical > .btn-group::after, .btn-toolbar::after, .clearfix::af=
ter, .container-fluid::after, .container::after, .dl-horizontal dd::after, =
.form-horizontal .form-group::after, .modal-footer::after, .nav::after, .na=
vbar-collapse::after, .navbar-header::after, .navbar::after, .pager::after,=
 .panel-body::after, .row::after { clear: both; }

.center-block { display: block; margin-right: auto; margin-left: auto; }

.pull-right { float: right !important; }

.pull-left { float: left !important; }

.hide { display: none !important; }

.show { display: block !important; }

.invisible { visibility: hidden; }

.text-hide { font: 0px / 0 a; color: transparent; text-shadow: none; backgr=
ound-color: transparent; border: 0px; }

.hidden { display: none !important; }

.affix { position: fixed; }

.visible-lg, .visible-md, .visible-sm, .visible-xs { display: none !importa=
nt; }

.visible-lg-block, .visible-lg-inline, .visible-lg-inline-block, .visible-m=
d-block, .visible-md-inline, .visible-md-inline-block, .visible-sm-block, .=
visible-sm-inline, .visible-sm-inline-block, .visible-xs-block, .visible-xs=
-inline, .visible-xs-inline-block { display: none !important; }

@media (max-width: 767px) {
  .visible-xs { display: block !important; }
  table.visible-xs { display: table; }
  tr.visible-xs { display: table-row !important; }
  td.visible-xs, th.visible-xs { display: table-cell !important; }
}

@media (max-width: 767px) {
  .visible-xs-block { display: block !important; }
}

@media (max-width: 767px) {
  .visible-xs-inline { display: inline !important; }
}

@media (max-width: 767px) {
  .visible-xs-inline-block { display: inline-block !important; }
}

@media (min-width: 768px) and (max-width: 991px) {
  .visible-sm { display: block !important; }
  table.visible-sm { display: table; }
  tr.visible-sm { display: table-row !important; }
  td.visible-sm, th.visible-sm { display: table-cell !important; }
}

@media (min-width: 768px) and (max-width: 991px) {
  .visible-sm-block { display: block !important; }
}

@media (min-width: 768px) and (max-width: 991px) {
  .visible-sm-inline { display: inline !important; }
}

@media (min-width: 768px) and (max-width: 991px) {
  .visible-sm-inline-block { display: inline-block !important; }
}

@media (min-width: 992px) and (max-width: 1199px) {
  .visible-md { display: block !important; }
  table.visible-md { display: table; }
  tr.visible-md { display: table-row !important; }
  td.visible-md, th.visible-md { display: table-cell !important; }
}

@media (min-width: 992px) and (max-width: 1199px) {
  .visible-md-block { display: block !important; }
}

@media (min-width: 992px) and (max-width: 1199px) {
  .visible-md-inline { display: inline !important; }
}

@media (min-width: 992px) and (max-width: 1199px) {
  .visible-md-inline-block { display: inline-block !important; }
}

@media (min-width: 1200px) {
  .visible-lg { display: block !important; }
  table.visible-lg { display: table; }
  tr.visible-lg { display: table-row !important; }
  td.visible-lg, th.visible-lg { display: table-cell !important; }
}

@media (min-width: 1200px) {
  .visible-lg-block { display: block !important; }
}

@media (min-width: 1200px) {
  .visible-lg-inline { display: inline !important; }
}

@media (min-width: 1200px) {
  .visible-lg-inline-block { display: inline-block !important; }
}

@media (max-width: 767px) {
  .hidden-xs { display: none !important; }
}

@media (min-width: 768px) and (max-width: 991px) {
  .hidden-sm { display: none !important; }
}

@media (min-width: 992px) and (max-width: 1199px) {
  .hidden-md { display: none !important; }
}

@media (min-width: 1200px) {
  .hidden-lg { display: none !important; }
}

.visible-print { display: none !important; }

@media print {
  .visible-print { display: block !important; }
  table.visible-print { display: table; }
  tr.visible-print { display: table-row !important; }
  td.visible-print, th.visible-print { display: table-cell !important; }
}

.visible-print-block { display: none !important; }

@media print {
  .visible-print-block { display: block !important; }
}

.visible-print-inline { display: none !important; }

@media print {
  .visible-print-inline { display: inline !important; }
}

.visible-print-inline-block { display: none !important; }

@media print {
  .visible-print-inline-block { display: inline-block !important; }
}

@media print {
  .hidden-print { display: none !important; }
}
------MultipartBoundary--Zns2hD25Aka8pwzMME3ST6O97g07v7P6M1Y25Lm4vl----
Content-Type: text/css
Content-Transfer-Encoding: quoted-printable
Content-Location: https://stackpath.bootstrapcdn.com/font-awesome/4.6.3/css/font-awesome.min.css

@charset "utf-8";

@font-face { font-family: FontAwesome; src: url("../fonts/fontawesome-webfo=
nt.eot?#iefix&v=3D4.6.3") format("embedded-opentype"), url("../fonts/fontaw=
esome-webfont.woff2?v=3D4.6.3") format("woff2"), url("../fonts/fontawesome-=
webfont.woff?v=3D4.6.3") format("woff"), url("../fonts/fontawesome-webfont.=
ttf?v=3D4.6.3") format("truetype"), url("../fonts/fontawesome-webfont.svg?v=
=3D4.6.3#fontawesomeregular") format("svg"); font-weight: normal; font-styl=
e: normal; }

.fa { display: inline-block; font-style: normal; font-variant: normal; font=
-weight: normal; font-stretch: normal; line-height: 1; font-family: FontAwe=
some; font-size: inherit; text-rendering: auto; -webkit-font-smoothing: ant=
ialiased; }

.fa-lg { font-size: 1.33333em; line-height: 0.75em; vertical-align: -15%; }

.fa-2x { font-size: 2em; }

.fa-3x { font-size: 3em; }

.fa-4x { font-size: 4em; }

.fa-5x { font-size: 5em; }

.fa-fw { width: 1.28571em; text-align: center; }

.fa-ul { padding-left: 0px; margin-left: 2.14286em; list-style-type: none; =
}

.fa-ul > li { position: relative; }

.fa-li { position: absolute; left: -2.14286em; width: 2.14286em; top: 0.142=
857em; text-align: center; }

.fa-li.fa-lg { left: -1.85714em; }

.fa-border { padding: 0.2em 0.25em 0.15em; border: 0.08em solid rgb(238, 23=
8, 238); border-radius: 0.1em; }

.fa-pull-left { float: left; }

.fa-pull-right { float: right; }

.fa.fa-pull-left { margin-right: 0.3em; }

.fa.fa-pull-right { margin-left: 0.3em; }

.pull-right { float: right; }

.pull-left { float: left; }

.fa.pull-left { margin-right: 0.3em; }

.fa.pull-right { margin-left: 0.3em; }

.fa-spin { animation: 2s linear 0s infinite normal none running fa-spin; }

.fa-pulse { animation: 1s steps(8) 0s infinite normal none running fa-spin;=
 }

@-webkit-keyframes fa-spin {=20
  0% { transform: rotate(0deg); }
  100% { transform: rotate(359deg); }
}

@keyframes fa-spin {=20
  0% { transform: rotate(0deg); }
  100% { transform: rotate(359deg); }
}

.fa-rotate-90 { transform: rotate(90deg); }

.fa-rotate-180 { transform: rotate(180deg); }

.fa-rotate-270 { transform: rotate(270deg); }

.fa-flip-horizontal { transform: scale(-1, 1); }

.fa-flip-vertical { transform: scale(1, -1); }

:root .fa-rotate-90, :root .fa-rotate-180, :root .fa-rotate-270, :root .fa-=
flip-horizontal, :root .fa-flip-vertical { filter: none; }

.fa-stack { position: relative; display: inline-block; width: 2em; height: =
2em; line-height: 2em; vertical-align: middle; }

.fa-stack-1x, .fa-stack-2x { position: absolute; left: 0px; width: 100%; te=
xt-align: center; }

.fa-stack-1x { line-height: inherit; }

.fa-stack-2x { font-size: 2em; }

.fa-inverse { color: rgb(255, 255, 255); }

.fa-glass::before { content: "=EF=80=80"; }

.fa-music::before { content: "=EF=80=81"; }

.fa-search::before { content: "=EF=80=82"; }

.fa-envelope-o::before { content: "=EF=80=83"; }

.fa-heart::before { content: "=EF=80=84"; }

.fa-star::before { content: "=EF=80=85"; }

.fa-star-o::before { content: "=EF=80=86"; }

.fa-user::before { content: "=EF=80=87"; }

.fa-film::before { content: "=EF=80=88"; }

.fa-th-large::before { content: "=EF=80=89"; }

.fa-th::before { content: "=EF=80=8A"; }

.fa-th-list::before { content: "=EF=80=8B"; }

.fa-check::before { content: "=EF=80=8C"; }

.fa-remove::before, .fa-close::before, .fa-times::before { content: "=EF=80=
=8D"; }

.fa-search-plus::before { content: "=EF=80=8E"; }

.fa-search-minus::before { content: "=EF=80=90"; }

.fa-power-off::before { content: "=EF=80=91"; }

.fa-signal::before { content: "=EF=80=92"; }

.fa-gear::before, .fa-cog::before { content: "=EF=80=93"; }

.fa-trash-o::before { content: "=EF=80=94"; }

.fa-home::before { content: "=EF=80=95"; }

.fa-file-o::before { content: "=EF=80=96"; }

.fa-clock-o::before { content: "=EF=80=97"; }

.fa-road::before { content: "=EF=80=98"; }

.fa-download::before { content: "=EF=80=99"; }

.fa-arrow-circle-o-down::before { content: "=EF=80=9A"; }

.fa-arrow-circle-o-up::before { content: "=EF=80=9B"; }

.fa-inbox::before { content: "=EF=80=9C"; }

.fa-play-circle-o::before { content: "=EF=80=9D"; }

.fa-rotate-right::before, .fa-repeat::before { content: "=EF=80=9E"; }

.fa-refresh::before { content: "=EF=80=A1"; }

.fa-list-alt::before { content: "=EF=80=A2"; }

.fa-lock::before { content: "=EF=80=A3"; }

.fa-flag::before { content: "=EF=80=A4"; }

.fa-headphones::before { content: "=EF=80=A5"; }

.fa-volume-off::before { content: "=EF=80=A6"; }

.fa-volume-down::before { content: "=EF=80=A7"; }

.fa-volume-up::before { content: "=EF=80=A8"; }

.fa-qrcode::before { content: "=EF=80=A9"; }

.fa-barcode::before { content: "=EF=80=AA"; }

.fa-tag::before { content: "=EF=80=AB"; }

.fa-tags::before { content: "=EF=80=AC"; }

.fa-book::before { content: "=EF=80=AD"; }

.fa-bookmark::before { content: "=EF=80=AE"; }

.fa-print::before { content: "=EF=80=AF"; }

.fa-camera::before { content: "=EF=80=B0"; }

.fa-font::before { content: "=EF=80=B1"; }

.fa-bold::before { content: "=EF=80=B2"; }

.fa-italic::before { content: "=EF=80=B3"; }

.fa-text-height::before { content: "=EF=80=B4"; }

.fa-text-width::before { content: "=EF=80=B5"; }

.fa-align-left::before { content: "=EF=80=B6"; }

.fa-align-center::before { content: "=EF=80=B7"; }

.fa-align-right::before { content: "=EF=80=B8"; }

.fa-align-justify::before { content: "=EF=80=B9"; }

.fa-list::before { content: "=EF=80=BA"; }

.fa-dedent::before, .fa-outdent::before { content: "=EF=80=BB"; }

.fa-indent::before { content: "=EF=80=BC"; }

.fa-video-camera::before { content: "=EF=80=BD"; }

.fa-photo::before, .fa-image::before, .fa-picture-o::before { content: "=EF=
=80=BE"; }

.fa-pencil::before { content: "=EF=81=80"; }

.fa-map-marker::before { content: "=EF=81=81"; }

.fa-adjust::before { content: "=EF=81=82"; }

.fa-tint::before { content: "=EF=81=83"; }

.fa-edit::before, .fa-pencil-square-o::before { content: "=EF=81=84"; }

.fa-share-square-o::before { content: "=EF=81=85"; }

.fa-check-square-o::before { content: "=EF=81=86"; }

.fa-arrows::before { content: "=EF=81=87"; }

.fa-step-backward::before { content: "=EF=81=88"; }

.fa-fast-backward::before { content: "=EF=81=89"; }

.fa-backward::before { content: "=EF=81=8A"; }

.fa-play::before { content: "=EF=81=8B"; }

.fa-pause::before { content: "=EF=81=8C"; }

.fa-stop::before { content: "=EF=81=8D"; }

.fa-forward::before { content: "=EF=81=8E"; }

.fa-fast-forward::before { content: "=EF=81=90"; }

.fa-step-forward::before { content: "=EF=81=91"; }

.fa-eject::before { content: "=EF=81=92"; }

.fa-chevron-left::before { content: "=EF=81=93"; }

.fa-chevron-right::before { content: "=EF=81=94"; }

.fa-plus-circle::before { content: "=EF=81=95"; }

.fa-minus-circle::before { content: "=EF=81=96"; }

.fa-times-circle::before { content: "=EF=81=97"; }

.fa-check-circle::before { content: "=EF=81=98"; }

.fa-question-circle::before { content: "=EF=81=99"; }

.fa-info-circle::before { content: "=EF=81=9A"; }

.fa-crosshairs::before { content: "=EF=81=9B"; }

.fa-times-circle-o::before { content: "=EF=81=9C"; }

.fa-check-circle-o::before { content: "=EF=81=9D"; }

.fa-ban::before { content: "=EF=81=9E"; }

.fa-arrow-left::before { content: "=EF=81=A0"; }

.fa-arrow-right::before { content: "=EF=81=A1"; }

.fa-arrow-up::before { content: "=EF=81=A2"; }

.fa-arrow-down::before { content: "=EF=81=A3"; }

.fa-mail-forward::before, .fa-share::before { content: "=EF=81=A4"; }

.fa-expand::before { content: "=EF=81=A5"; }

.fa-compress::before { content: "=EF=81=A6"; }

.fa-plus::before { content: "=EF=81=A7"; }

.fa-minus::before { content: "=EF=81=A8"; }

.fa-asterisk::before { content: "=EF=81=A9"; }

.fa-exclamation-circle::before { content: "=EF=81=AA"; }

.fa-gift::before { content: "=EF=81=AB"; }

.fa-leaf::before { content: "=EF=81=AC"; }

.fa-fire::before { content: "=EF=81=AD"; }

.fa-eye::before { content: "=EF=81=AE"; }

.fa-eye-slash::before { content: "=EF=81=B0"; }

.fa-warning::before, .fa-exclamation-triangle::before { content: "=EF=81=B1=
"; }

.fa-plane::before { content: "=EF=81=B2"; }

.fa-calendar::before { content: "=EF=81=B3"; }

.fa-random::before { content: "=EF=81=B4"; }

.fa-comment::before { content: "=EF=81=B5"; }

.fa-magnet::before { content: "=EF=81=B6"; }

.fa-chevron-up::before { content: "=EF=81=B7"; }

.fa-chevron-down::before { content: "=EF=81=B8"; }

.fa-retweet::before { content: "=EF=81=B9"; }

.fa-shopping-cart::before { content: "=EF=81=BA"; }

.fa-folder::before { content: "=EF=81=BB"; }

.fa-folder-open::before { content: "=EF=81=BC"; }

.fa-arrows-v::before { content: "=EF=81=BD"; }

.fa-arrows-h::before { content: "=EF=81=BE"; }

.fa-bar-chart-o::before, .fa-bar-chart::before { content: "=EF=82=80"; }

.fa-twitter-square::before { content: "=EF=82=81"; }

.fa-facebook-square::before { content: "=EF=82=82"; }

.fa-camera-retro::before { content: "=EF=82=83"; }

.fa-key::before { content: "=EF=82=84"; }

.fa-gears::before, .fa-cogs::before { content: "=EF=82=85"; }

.fa-comments::before { content: "=EF=82=86"; }

.fa-thumbs-o-up::before { content: "=EF=82=87"; }

.fa-thumbs-o-down::before { content: "=EF=82=88"; }

.fa-star-half::before { content: "=EF=82=89"; }

.fa-heart-o::before { content: "=EF=82=8A"; }

.fa-sign-out::before { content: "=EF=82=8B"; }

.fa-linkedin-square::before { content: "=EF=82=8C"; }

.fa-thumb-tack::before { content: "=EF=82=8D"; }

.fa-external-link::before { content: "=EF=82=8E"; }

.fa-sign-in::before { content: "=EF=82=90"; }

.fa-trophy::before { content: "=EF=82=91"; }

.fa-github-square::before { content: "=EF=82=92"; }

.fa-upload::before { content: "=EF=82=93"; }

.fa-lemon-o::before { content: "=EF=82=94"; }

.fa-phone::before { content: "=EF=82=95"; }

.fa-square-o::before { content: "=EF=82=96"; }

.fa-bookmark-o::before { content: "=EF=82=97"; }

.fa-phone-square::before { content: "=EF=82=98"; }

.fa-twitter::before { content: "=EF=82=99"; }

.fa-facebook-f::before, .fa-facebook::before { content: "=EF=82=9A"; }

.fa-github::before { content: "=EF=82=9B"; }

.fa-unlock::before { content: "=EF=82=9C"; }

.fa-credit-card::before { content: "=EF=82=9D"; }

.fa-feed::before, .fa-rss::before { content: "=EF=82=9E"; }

.fa-hdd-o::before { content: "=EF=82=A0"; }

.fa-bullhorn::before { content: "=EF=82=A1"; }

.fa-bell::before { content: "=EF=83=B3"; }

.fa-certificate::before { content: "=EF=82=A3"; }

.fa-hand-o-right::before { content: "=EF=82=A4"; }

.fa-hand-o-left::before { content: "=EF=82=A5"; }

.fa-hand-o-up::before { content: "=EF=82=A6"; }

.fa-hand-o-down::before { content: "=EF=82=A7"; }

.fa-arrow-circle-left::before { content: "=EF=82=A8"; }

.fa-arrow-circle-right::before { content: "=EF=82=A9"; }

.fa-arrow-circle-up::before { content: "=EF=82=AA"; }

.fa-arrow-circle-down::before { content: "=EF=82=AB"; }

.fa-globe::before { content: "=EF=82=AC"; }

.fa-wrench::before { content: "=EF=82=AD"; }

.fa-tasks::before { content: "=EF=82=AE"; }

.fa-filter::before { content: "=EF=82=B0"; }

.fa-briefcase::before { content: "=EF=82=B1"; }

.fa-arrows-alt::before { content: "=EF=82=B2"; }

.fa-group::before, .fa-users::before { content: "=EF=83=80"; }

.fa-chain::before, .fa-link::before { content: "=EF=83=81"; }

.fa-cloud::before { content: "=EF=83=82"; }

.fa-flask::before { content: "=EF=83=83"; }

.fa-cut::before, .fa-scissors::before { content: "=EF=83=84"; }

.fa-copy::before, .fa-files-o::before { content: "=EF=83=85"; }

.fa-paperclip::before { content: "=EF=83=86"; }

.fa-save::before, .fa-floppy-o::before { content: "=EF=83=87"; }

.fa-square::before { content: "=EF=83=88"; }

.fa-navicon::before, .fa-reorder::before, .fa-bars::before { content: "=EF=
=83=89"; }

.fa-list-ul::before { content: "=EF=83=8A"; }

.fa-list-ol::before { content: "=EF=83=8B"; }

.fa-strikethrough::before { content: "=EF=83=8C"; }

.fa-underline::before { content: "=EF=83=8D"; }

.fa-table::before { content: "=EF=83=8E"; }

.fa-magic::before { content: "=EF=83=90"; }

.fa-truck::before { content: "=EF=83=91"; }

.fa-pinterest::before { content: "=EF=83=92"; }

.fa-pinterest-square::before { content: "=EF=83=93"; }

.fa-google-plus-square::before { content: "=EF=83=94"; }

.fa-google-plus::before { content: "=EF=83=95"; }

.fa-money::before { content: "=EF=83=96"; }

.fa-caret-down::before { content: "=EF=83=97"; }

.fa-caret-up::before { content: "=EF=83=98"; }

.fa-caret-left::before { content: "=EF=83=99"; }

.fa-caret-right::before { content: "=EF=83=9A"; }

.fa-columns::before { content: "=EF=83=9B"; }

.fa-unsorted::before, .fa-sort::before { content: "=EF=83=9C"; }

.fa-sort-down::before, .fa-sort-desc::before { content: "=EF=83=9D"; }

.fa-sort-up::before, .fa-sort-asc::before { content: "=EF=83=9E"; }

.fa-envelope::before { content: "=EF=83=A0"; }

.fa-linkedin::before { content: "=EF=83=A1"; }

.fa-rotate-left::before, .fa-undo::before { content: "=EF=83=A2"; }

.fa-legal::before, .fa-gavel::before { content: "=EF=83=A3"; }

.fa-dashboard::before, .fa-tachometer::before { content: "=EF=83=A4"; }

.fa-comment-o::before { content: "=EF=83=A5"; }

.fa-comments-o::before { content: "=EF=83=A6"; }

.fa-flash::before, .fa-bolt::before { content: "=EF=83=A7"; }

.fa-sitemap::before { content: "=EF=83=A8"; }

.fa-umbrella::before { content: "=EF=83=A9"; }

.fa-paste::before, .fa-clipboard::before { content: "=EF=83=AA"; }

.fa-lightbulb-o::before { content: "=EF=83=AB"; }

.fa-exchange::before { content: "=EF=83=AC"; }

.fa-cloud-download::before { content: "=EF=83=AD"; }

.fa-cloud-upload::before { content: "=EF=83=AE"; }

.fa-user-md::before { content: "=EF=83=B0"; }

.fa-stethoscope::before { content: "=EF=83=B1"; }

.fa-suitcase::before { content: "=EF=83=B2"; }

.fa-bell-o::before { content: "=EF=82=A2"; }

.fa-coffee::before { content: "=EF=83=B4"; }

.fa-cutlery::before { content: "=EF=83=B5"; }

.fa-file-text-o::before { content: "=EF=83=B6"; }

.fa-building-o::before { content: "=EF=83=B7"; }

.fa-hospital-o::before { content: "=EF=83=B8"; }

.fa-ambulance::before { content: "=EF=83=B9"; }

.fa-medkit::before { content: "=EF=83=BA"; }

.fa-fighter-jet::before { content: "=EF=83=BB"; }

.fa-beer::before { content: "=EF=83=BC"; }

.fa-h-square::before { content: "=EF=83=BD"; }

.fa-plus-square::before { content: "=EF=83=BE"; }

.fa-angle-double-left::before { content: "=EF=84=80"; }

.fa-angle-double-right::before { content: "=EF=84=81"; }

.fa-angle-double-up::before { content: "=EF=84=82"; }

.fa-angle-double-down::before { content: "=EF=84=83"; }

.fa-angle-left::before { content: "=EF=84=84"; }

.fa-angle-right::before { content: "=EF=84=85"; }

.fa-angle-up::before { content: "=EF=84=86"; }

.fa-angle-down::before { content: "=EF=84=87"; }

.fa-desktop::before { content: "=EF=84=88"; }

.fa-laptop::before { content: "=EF=84=89"; }

.fa-tablet::before { content: "=EF=84=8A"; }

.fa-mobile-phone::before, .fa-mobile::before { content: "=EF=84=8B"; }

.fa-circle-o::before { content: "=EF=84=8C"; }

.fa-quote-left::before { content: "=EF=84=8D"; }

.fa-quote-right::before { content: "=EF=84=8E"; }

.fa-spinner::before { content: "=EF=84=90"; }

.fa-circle::before { content: "=EF=84=91"; }

.fa-mail-reply::before, .fa-reply::before { content: "=EF=84=92"; }

.fa-github-alt::before { content: "=EF=84=93"; }

.fa-folder-o::before { content: "=EF=84=94"; }

.fa-folder-open-o::before { content: "=EF=84=95"; }

.fa-smile-o::before { content: "=EF=84=98"; }

.fa-frown-o::before { content: "=EF=84=99"; }

.fa-meh-o::before { content: "=EF=84=9A"; }

.fa-gamepad::before { content: "=EF=84=9B"; }

.fa-keyboard-o::before { content: "=EF=84=9C"; }

.fa-flag-o::before { content: "=EF=84=9D"; }

.fa-flag-checkered::before { content: "=EF=84=9E"; }

.fa-terminal::before { content: "=EF=84=A0"; }

.fa-code::before { content: "=EF=84=A1"; }

.fa-mail-reply-all::before, .fa-reply-all::before { content: "=EF=84=A2"; }

.fa-star-half-empty::before, .fa-star-half-full::before, .fa-star-half-o::b=
efore { content: "=EF=84=A3"; }

.fa-location-arrow::before { content: "=EF=84=A4"; }

.fa-crop::before { content: "=EF=84=A5"; }

.fa-code-fork::before { content: "=EF=84=A6"; }

.fa-unlink::before, .fa-chain-broken::before { content: "=EF=84=A7"; }

.fa-question::before { content: "=EF=84=A8"; }

.fa-info::before { content: "=EF=84=A9"; }

.fa-exclamation::before { content: "=EF=84=AA"; }

.fa-superscript::before { content: "=EF=84=AB"; }

.fa-subscript::before { content: "=EF=84=AC"; }

.fa-eraser::before { content: "=EF=84=AD"; }

.fa-puzzle-piece::before { content: "=EF=84=AE"; }

.fa-microphone::before { content: "=EF=84=B0"; }

.fa-microphone-slash::before { content: "=EF=84=B1"; }

.fa-shield::before { content: "=EF=84=B2"; }

.fa-calendar-o::before { content: "=EF=84=B3"; }

.fa-fire-extinguisher::before { content: "=EF=84=B4"; }

.fa-rocket::before { content: "=EF=84=B5"; }

.fa-maxcdn::before { content: "=EF=84=B6"; }

.fa-chevron-circle-left::before { content: "=EF=84=B7"; }

.fa-chevron-circle-right::before { content: "=EF=84=B8"; }

.fa-chevron-circle-up::before { content: "=EF=84=B9"; }

.fa-chevron-circle-down::before { content: "=EF=84=BA"; }

.fa-html5::before { content: "=EF=84=BB"; }

.fa-css3::before { content: "=EF=84=BC"; }

.fa-anchor::before { content: "=EF=84=BD"; }

.fa-unlock-alt::before { content: "=EF=84=BE"; }

.fa-bullseye::before { content: "=EF=85=80"; }

.fa-ellipsis-h::before { content: "=EF=85=81"; }

.fa-ellipsis-v::before { content: "=EF=85=82"; }

.fa-rss-square::before { content: "=EF=85=83"; }

.fa-play-circle::before { content: "=EF=85=84"; }

.fa-ticket::before { content: "=EF=85=85"; }

.fa-minus-square::before { content: "=EF=85=86"; }

.fa-minus-square-o::before { content: "=EF=85=87"; }

.fa-level-up::before { content: "=EF=85=88"; }

.fa-level-down::before { content: "=EF=85=89"; }

.fa-check-square::before { content: "=EF=85=8A"; }

.fa-pencil-square::before { content: "=EF=85=8B"; }

.fa-external-link-square::before { content: "=EF=85=8C"; }

.fa-share-square::before { content: "=EF=85=8D"; }

.fa-compass::before { content: "=EF=85=8E"; }

.fa-toggle-down::before, .fa-caret-square-o-down::before { content: "=EF=85=
=90"; }

.fa-toggle-up::before, .fa-caret-square-o-up::before { content: "=EF=85=91"=
; }

.fa-toggle-right::before, .fa-caret-square-o-right::before { content: "=EF=
=85=92"; }

.fa-euro::before, .fa-eur::before { content: "=EF=85=93"; }

.fa-gbp::before { content: "=EF=85=94"; }

.fa-dollar::before, .fa-usd::before { content: "=EF=85=95"; }

.fa-rupee::before, .fa-inr::before { content: "=EF=85=96"; }

.fa-cny::before, .fa-rmb::before, .fa-yen::before, .fa-jpy::before { conten=
t: "=EF=85=97"; }

.fa-ruble::before, .fa-rouble::before, .fa-rub::before { content: "=EF=85=
=98"; }

.fa-won::before, .fa-krw::before { content: "=EF=85=99"; }

.fa-bitcoin::before, .fa-btc::before { content: "=EF=85=9A"; }

.fa-file::before { content: "=EF=85=9B"; }

.fa-file-text::before { content: "=EF=85=9C"; }

.fa-sort-alpha-asc::before { content: "=EF=85=9D"; }

.fa-sort-alpha-desc::before { content: "=EF=85=9E"; }

.fa-sort-amount-asc::before { content: "=EF=85=A0"; }

.fa-sort-amount-desc::before { content: "=EF=85=A1"; }

.fa-sort-numeric-asc::before { content: "=EF=85=A2"; }

.fa-sort-numeric-desc::before { content: "=EF=85=A3"; }

.fa-thumbs-up::before { content: "=EF=85=A4"; }

.fa-thumbs-down::before { content: "=EF=85=A5"; }

.fa-youtube-square::before { content: "=EF=85=A6"; }

.fa-youtube::before { content: "=EF=85=A7"; }

.fa-xing::before { content: "=EF=85=A8"; }

.fa-xing-square::before { content: "=EF=85=A9"; }

.fa-youtube-play::before { content: "=EF=85=AA"; }

.fa-dropbox::before { content: "=EF=85=AB"; }

.fa-stack-overflow::before { content: "=EF=85=AC"; }

.fa-instagram::before { content: "=EF=85=AD"; }

.fa-flickr::before { content: "=EF=85=AE"; }

.fa-adn::before { content: "=EF=85=B0"; }

.fa-bitbucket::before { content: "=EF=85=B1"; }

.fa-bitbucket-square::before { content: "=EF=85=B2"; }

.fa-tumblr::before { content: "=EF=85=B3"; }

.fa-tumblr-square::before { content: "=EF=85=B4"; }

.fa-long-arrow-down::before { content: "=EF=85=B5"; }

.fa-long-arrow-up::before { content: "=EF=85=B6"; }

.fa-long-arrow-left::before { content: "=EF=85=B7"; }

.fa-long-arrow-right::before { content: "=EF=85=B8"; }

.fa-apple::before { content: "=EF=85=B9"; }

.fa-windows::before { content: "=EF=85=BA"; }

.fa-android::before { content: "=EF=85=BB"; }

.fa-linux::before { content: "=EF=85=BC"; }

.fa-dribbble::before { content: "=EF=85=BD"; }

.fa-skype::before { content: "=EF=85=BE"; }

.fa-foursquare::before { content: "=EF=86=80"; }

.fa-trello::before { content: "=EF=86=81"; }

.fa-female::before { content: "=EF=86=82"; }

.fa-male::before { content: "=EF=86=83"; }

.fa-gittip::before, .fa-gratipay::before { content: "=EF=86=84"; }

.fa-sun-o::before { content: "=EF=86=85"; }

.fa-moon-o::before { content: "=EF=86=86"; }

.fa-archive::before { content: "=EF=86=87"; }

.fa-bug::before { content: "=EF=86=88"; }

.fa-vk::before { content: "=EF=86=89"; }

.fa-weibo::before { content: "=EF=86=8A"; }

.fa-renren::before { content: "=EF=86=8B"; }

.fa-pagelines::before { content: "=EF=86=8C"; }

.fa-stack-exchange::before { content: "=EF=86=8D"; }

.fa-arrow-circle-o-right::before { content: "=EF=86=8E"; }

.fa-arrow-circle-o-left::before { content: "=EF=86=90"; }

.fa-toggle-left::before, .fa-caret-square-o-left::before { content: "=EF=86=
=91"; }

.fa-dot-circle-o::before { content: "=EF=86=92"; }

.fa-wheelchair::before { content: "=EF=86=93"; }

.fa-vimeo-square::before { content: "=EF=86=94"; }

.fa-turkish-lira::before, .fa-try::before { content: "=EF=86=95"; }

.fa-plus-square-o::before { content: "=EF=86=96"; }

.fa-space-shuttle::before { content: "=EF=86=97"; }

.fa-slack::before { content: "=EF=86=98"; }

.fa-envelope-square::before { content: "=EF=86=99"; }

.fa-wordpress::before { content: "=EF=86=9A"; }

.fa-openid::before { content: "=EF=86=9B"; }

.fa-institution::before, .fa-bank::before, .fa-university::before { content=
: "=EF=86=9C"; }

.fa-mortar-board::before, .fa-graduation-cap::before { content: "=EF=86=9D"=
; }

.fa-yahoo::before { content: "=EF=86=9E"; }

.fa-google::before { content: "=EF=86=A0"; }

.fa-reddit::before { content: "=EF=86=A1"; }

.fa-reddit-square::before { content: "=EF=86=A2"; }

.fa-stumbleupon-circle::before { content: "=EF=86=A3"; }

.fa-stumbleupon::before { content: "=EF=86=A4"; }

.fa-delicious::before { content: "=EF=86=A5"; }

.fa-digg::before { content: "=EF=86=A6"; }

.fa-pied-piper-pp::before { content: "=EF=86=A7"; }

.fa-pied-piper-alt::before { content: "=EF=86=A8"; }

.fa-drupal::before { content: "=EF=86=A9"; }

.fa-joomla::before { content: "=EF=86=AA"; }

.fa-language::before { content: "=EF=86=AB"; }

.fa-fax::before { content: "=EF=86=AC"; }

.fa-building::before { content: "=EF=86=AD"; }

.fa-child::before { content: "=EF=86=AE"; }

.fa-paw::before { content: "=EF=86=B0"; }

.fa-spoon::before { content: "=EF=86=B1"; }

.fa-cube::before { content: "=EF=86=B2"; }

.fa-cubes::before { content: "=EF=86=B3"; }

.fa-behance::before { content: "=EF=86=B4"; }

.fa-behance-square::before { content: "=EF=86=B5"; }

.fa-steam::before { content: "=EF=86=B6"; }

.fa-steam-square::before { content: "=EF=86=B7"; }

.fa-recycle::before { content: "=EF=86=B8"; }

.fa-automobile::before, .fa-car::before { content: "=EF=86=B9"; }

.fa-cab::before, .fa-taxi::before { content: "=EF=86=BA"; }

.fa-tree::before { content: "=EF=86=BB"; }

.fa-spotify::before { content: "=EF=86=BC"; }

.fa-deviantart::before { content: "=EF=86=BD"; }

.fa-soundcloud::before { content: "=EF=86=BE"; }

.fa-database::before { content: "=EF=87=80"; }

.fa-file-pdf-o::before { content: "=EF=87=81"; }

.fa-file-word-o::before { content: "=EF=87=82"; }

.fa-file-excel-o::before { content: "=EF=87=83"; }

.fa-file-powerpoint-o::before { content: "=EF=87=84"; }

.fa-file-photo-o::before, .fa-file-picture-o::before, .fa-file-image-o::bef=
ore { content: "=EF=87=85"; }

.fa-file-zip-o::before, .fa-file-archive-o::before { content: "=EF=87=86"; =
}

.fa-file-sound-o::before, .fa-file-audio-o::before { content: "=EF=87=87"; =
}

.fa-file-movie-o::before, .fa-file-video-o::before { content: "=EF=87=88"; =
}

.fa-file-code-o::before { content: "=EF=87=89"; }

.fa-vine::before { content: "=EF=87=8A"; }

.fa-codepen::before { content: "=EF=87=8B"; }

.fa-jsfiddle::before { content: "=EF=87=8C"; }

.fa-life-bouy::before, .fa-life-buoy::before, .fa-life-saver::before, .fa-s=
upport::before, .fa-life-ring::before { content: "=EF=87=8D"; }

.fa-circle-o-notch::before { content: "=EF=87=8E"; }

.fa-ra::before, .fa-resistance::before, .fa-rebel::before { content: "=EF=
=87=90"; }

.fa-ge::before, .fa-empire::before { content: "=EF=87=91"; }

.fa-git-square::before { content: "=EF=87=92"; }

.fa-git::before { content: "=EF=87=93"; }

.fa-y-combinator-square::before, .fa-yc-square::before, .fa-hacker-news::be=
fore { content: "=EF=87=94"; }

.fa-tencent-weibo::before { content: "=EF=87=95"; }

.fa-qq::before { content: "=EF=87=96"; }

.fa-wechat::before, .fa-weixin::before { content: "=EF=87=97"; }

.fa-send::before, .fa-paper-plane::before { content: "=EF=87=98"; }

.fa-send-o::before, .fa-paper-plane-o::before { content: "=EF=87=99"; }

.fa-history::before { content: "=EF=87=9A"; }

.fa-circle-thin::before { content: "=EF=87=9B"; }

.fa-header::before { content: "=EF=87=9C"; }

.fa-paragraph::before { content: "=EF=87=9D"; }

.fa-sliders::before { content: "=EF=87=9E"; }

.fa-share-alt::before { content: "=EF=87=A0"; }

.fa-share-alt-square::before { content: "=EF=87=A1"; }

.fa-bomb::before { content: "=EF=87=A2"; }

.fa-soccer-ball-o::before, .fa-futbol-o::before { content: "=EF=87=A3"; }

.fa-tty::before { content: "=EF=87=A4"; }

.fa-binoculars::before { content: "=EF=87=A5"; }

.fa-plug::before { content: "=EF=87=A6"; }

.fa-slideshare::before { content: "=EF=87=A7"; }

.fa-twitch::before { content: "=EF=87=A8"; }

.fa-yelp::before { content: "=EF=87=A9"; }

.fa-newspaper-o::before { content: "=EF=87=AA"; }

.fa-wifi::before { content: "=EF=87=AB"; }

.fa-calculator::before { content: "=EF=87=AC"; }

.fa-paypal::before { content: "=EF=87=AD"; }

.fa-google-wallet::before { content: "=EF=87=AE"; }

.fa-cc-visa::before { content: "=EF=87=B0"; }

.fa-cc-mastercard::before { content: "=EF=87=B1"; }

.fa-cc-discover::before { content: "=EF=87=B2"; }

.fa-cc-amex::before { content: "=EF=87=B3"; }

.fa-cc-paypal::before { content: "=EF=87=B4"; }

.fa-cc-stripe::before { content: "=EF=87=B5"; }

.fa-bell-slash::before { content: "=EF=87=B6"; }

.fa-bell-slash-o::before { content: "=EF=87=B7"; }

.fa-trash::before { content: "=EF=87=B8"; }

.fa-copyright::before { content: "=EF=87=B9"; }

.fa-at::before { content: "=EF=87=BA"; }

.fa-eyedropper::before { content: "=EF=87=BB"; }

.fa-paint-brush::before { content: "=EF=87=BC"; }

.fa-birthday-cake::before { content: "=EF=87=BD"; }

.fa-area-chart::before { content: "=EF=87=BE"; }

.fa-pie-chart::before { content: "=EF=88=80"; }

.fa-line-chart::before { content: "=EF=88=81"; }

.fa-lastfm::before { content: "=EF=88=82"; }

.fa-lastfm-square::before { content: "=EF=88=83"; }

.fa-toggle-off::before { content: "=EF=88=84"; }

.fa-toggle-on::before { content: "=EF=88=85"; }

.fa-bicycle::before { content: "=EF=88=86"; }

.fa-bus::before { content: "=EF=88=87"; }

.fa-ioxhost::before { content: "=EF=88=88"; }

.fa-angellist::before { content: "=EF=88=89"; }

.fa-cc::before { content: "=EF=88=8A"; }

.fa-shekel::before, .fa-sheqel::before, .fa-ils::before { content: "=EF=88=
=8B"; }

.fa-meanpath::before { content: "=EF=88=8C"; }

.fa-buysellads::before { content: "=EF=88=8D"; }

.fa-connectdevelop::before { content: "=EF=88=8E"; }

.fa-dashcube::before { content: "=EF=88=90"; }

.fa-forumbee::before { content: "=EF=88=91"; }

.fa-leanpub::before { content: "=EF=88=92"; }

.fa-sellsy::before { content: "=EF=88=93"; }

.fa-shirtsinbulk::before { content: "=EF=88=94"; }

.fa-simplybuilt::before { content: "=EF=88=95"; }

.fa-skyatlas::before { content: "=EF=88=96"; }

.fa-cart-plus::before { content: "=EF=88=97"; }

.fa-cart-arrow-down::before { content: "=EF=88=98"; }

.fa-diamond::before { content: "=EF=88=99"; }

.fa-ship::before { content: "=EF=88=9A"; }

.fa-user-secret::before { content: "=EF=88=9B"; }

.fa-motorcycle::before { content: "=EF=88=9C"; }

.fa-street-view::before { content: "=EF=88=9D"; }

.fa-heartbeat::before { content: "=EF=88=9E"; }

.fa-venus::before { content: "=EF=88=A1"; }

.fa-mars::before { content: "=EF=88=A2"; }

.fa-mercury::before { content: "=EF=88=A3"; }

.fa-intersex::before, .fa-transgender::before { content: "=EF=88=A4"; }

.fa-transgender-alt::before { content: "=EF=88=A5"; }

.fa-venus-double::before { content: "=EF=88=A6"; }

.fa-mars-double::before { content: "=EF=88=A7"; }

.fa-venus-mars::before { content: "=EF=88=A8"; }

.fa-mars-stroke::before { content: "=EF=88=A9"; }

.fa-mars-stroke-v::before { content: "=EF=88=AA"; }

.fa-mars-stroke-h::before { content: "=EF=88=AB"; }

.fa-neuter::before { content: "=EF=88=AC"; }

.fa-genderless::before { content: "=EF=88=AD"; }

.fa-facebook-official::before { content: "=EF=88=B0"; }

.fa-pinterest-p::before { content: "=EF=88=B1"; }

.fa-whatsapp::before { content: "=EF=88=B2"; }

.fa-server::before { content: "=EF=88=B3"; }

.fa-user-plus::before { content: "=EF=88=B4"; }

.fa-user-times::before { content: "=EF=88=B5"; }

.fa-hotel::before, .fa-bed::before { content: "=EF=88=B6"; }

.fa-viacoin::before { content: "=EF=88=B7"; }

.fa-train::before { content: "=EF=88=B8"; }

.fa-subway::before { content: "=EF=88=B9"; }

.fa-medium::before { content: "=EF=88=BA"; }

.fa-yc::before, .fa-y-combinator::before { content: "=EF=88=BB"; }

.fa-optin-monster::before { content: "=EF=88=BC"; }

.fa-opencart::before { content: "=EF=88=BD"; }

.fa-expeditedssl::before { content: "=EF=88=BE"; }

.fa-battery-4::before, .fa-battery-full::before { content: "=EF=89=80"; }

.fa-battery-3::before, .fa-battery-three-quarters::before { content: "=EF=
=89=81"; }

.fa-battery-2::before, .fa-battery-half::before { content: "=EF=89=82"; }

.fa-battery-1::before, .fa-battery-quarter::before { content: "=EF=89=83"; =
}

.fa-battery-0::before, .fa-battery-empty::before { content: "=EF=89=84"; }

.fa-mouse-pointer::before { content: "=EF=89=85"; }

.fa-i-cursor::before { content: "=EF=89=86"; }

.fa-object-group::before { content: "=EF=89=87"; }

.fa-object-ungroup::before { content: "=EF=89=88"; }

.fa-sticky-note::before { content: "=EF=89=89"; }

.fa-sticky-note-o::before { content: "=EF=89=8A"; }

.fa-cc-jcb::before { content: "=EF=89=8B"; }

.fa-cc-diners-club::before { content: "=EF=89=8C"; }

.fa-clone::before { content: "=EF=89=8D"; }

.fa-balance-scale::before { content: "=EF=89=8E"; }

.fa-hourglass-o::before { content: "=EF=89=90"; }

.fa-hourglass-1::before, .fa-hourglass-start::before { content: "=EF=89=91"=
; }

.fa-hourglass-2::before, .fa-hourglass-half::before { content: "=EF=89=92";=
 }

.fa-hourglass-3::before, .fa-hourglass-end::before { content: "=EF=89=93"; =
}

.fa-hourglass::before { content: "=EF=89=94"; }

.fa-hand-grab-o::before, .fa-hand-rock-o::before { content: "=EF=89=95"; }

.fa-hand-stop-o::before, .fa-hand-paper-o::before { content: "=EF=89=96"; }

.fa-hand-scissors-o::before { content: "=EF=89=97"; }

.fa-hand-lizard-o::before { content: "=EF=89=98"; }

.fa-hand-spock-o::before { content: "=EF=89=99"; }

.fa-hand-pointer-o::before { content: "=EF=89=9A"; }

.fa-hand-peace-o::before { content: "=EF=89=9B"; }

.fa-trademark::before { content: "=EF=89=9C"; }

.fa-registered::before { content: "=EF=89=9D"; }

.fa-creative-commons::before { content: "=EF=89=9E"; }

.fa-gg::before { content: "=EF=89=A0"; }

.fa-gg-circle::before { content: "=EF=89=A1"; }

.fa-tripadvisor::before { content: "=EF=89=A2"; }

.fa-odnoklassniki::before { content: "=EF=89=A3"; }

.fa-odnoklassniki-square::before { content: "=EF=89=A4"; }

.fa-get-pocket::before { content: "=EF=89=A5"; }

.fa-wikipedia-w::before { content: "=EF=89=A6"; }

.fa-safari::before { content: "=EF=89=A7"; }

.fa-chrome::before { content: "=EF=89=A8"; }

.fa-firefox::before { content: "=EF=89=A9"; }

.fa-opera::before { content: "=EF=89=AA"; }

.fa-internet-explorer::before { content: "=EF=89=AB"; }

.fa-tv::before, .fa-television::before { content: "=EF=89=AC"; }

.fa-contao::before { content: "=EF=89=AD"; }

.fa-500px::before { content: "=EF=89=AE"; }

.fa-amazon::before { content: "=EF=89=B0"; }

.fa-calendar-plus-o::before { content: "=EF=89=B1"; }

.fa-calendar-minus-o::before { content: "=EF=89=B2"; }

.fa-calendar-times-o::before { content: "=EF=89=B3"; }

.fa-calendar-check-o::before { content: "=EF=89=B4"; }

.fa-industry::before { content: "=EF=89=B5"; }

.fa-map-pin::before { content: "=EF=89=B6"; }

.fa-map-signs::before { content: "=EF=89=B7"; }

.fa-map-o::before { content: "=EF=89=B8"; }

.fa-map::before { content: "=EF=89=B9"; }

.fa-commenting::before { content: "=EF=89=BA"; }

.fa-commenting-o::before { content: "=EF=89=BB"; }

.fa-houzz::before { content: "=EF=89=BC"; }

.fa-vimeo::before { content: "=EF=89=BD"; }

.fa-black-tie::before { content: "=EF=89=BE"; }

.fa-fonticons::before { content: "=EF=8A=80"; }

.fa-reddit-alien::before { content: "=EF=8A=81"; }

.fa-edge::before { content: "=EF=8A=82"; }

.fa-credit-card-alt::before { content: "=EF=8A=83"; }

.fa-codiepie::before { content: "=EF=8A=84"; }

.fa-modx::before { content: "=EF=8A=85"; }

.fa-fort-awesome::before { content: "=EF=8A=86"; }

.fa-usb::before { content: "=EF=8A=87"; }

.fa-product-hunt::before { content: "=EF=8A=88"; }

.fa-mixcloud::before { content: "=EF=8A=89"; }

.fa-scribd::before { content: "=EF=8A=8A"; }

.fa-pause-circle::before { content: "=EF=8A=8B"; }

.fa-pause-circle-o::before { content: "=EF=8A=8C"; }

.fa-stop-circle::before { content: "=EF=8A=8D"; }

.fa-stop-circle-o::before { content: "=EF=8A=8E"; }

.fa-shopping-bag::before { content: "=EF=8A=90"; }

.fa-shopping-basket::before { content: "=EF=8A=91"; }

.fa-hashtag::before { content: "=EF=8A=92"; }

.fa-bluetooth::before { content: "=EF=8A=93"; }

.fa-bluetooth-b::before { content: "=EF=8A=94"; }

.fa-percent::before { content: "=EF=8A=95"; }

.fa-gitlab::before { content: "=EF=8A=96"; }

.fa-wpbeginner::before { content: "=EF=8A=97"; }

.fa-wpforms::before { content: "=EF=8A=98"; }

.fa-envira::before { content: "=EF=8A=99"; }

.fa-universal-access::before { content: "=EF=8A=9A"; }

.fa-wheelchair-alt::before { content: "=EF=8A=9B"; }

.fa-question-circle-o::before { content: "=EF=8A=9C"; }

.fa-blind::before { content: "=EF=8A=9D"; }

.fa-audio-description::before { content: "=EF=8A=9E"; }

.fa-volume-control-phone::before { content: "=EF=8A=A0"; }

.fa-braille::before { content: "=EF=8A=A1"; }

.fa-assistive-listening-systems::before { content: "=EF=8A=A2"; }

.fa-asl-interpreting::before, .fa-american-sign-language-interpreting::befo=
re { content: "=EF=8A=A3"; }

.fa-deafness::before, .fa-hard-of-hearing::before, .fa-deaf::before { conte=
nt: "=EF=8A=A4"; }

.fa-glide::before { content: "=EF=8A=A5"; }

.fa-glide-g::before { content: "=EF=8A=A6"; }

.fa-signing::before, .fa-sign-language::before { content: "=EF=8A=A7"; }

.fa-low-vision::before { content: "=EF=8A=A8"; }

.fa-viadeo::before { content: "=EF=8A=A9"; }

.fa-viadeo-square::before { content: "=EF=8A=AA"; }

.fa-snapchat::before { content: "=EF=8A=AB"; }

.fa-snapchat-ghost::before { content: "=EF=8A=AC"; }

.fa-snapchat-square::before { content: "=EF=8A=AD"; }

.fa-pied-piper::before { content: "=EF=8A=AE"; }

.fa-first-order::before { content: "=EF=8A=B0"; }

.fa-yoast::before { content: "=EF=8A=B1"; }

.fa-themeisle::before { content: "=EF=8A=B2"; }

.fa-google-plus-circle::before, .fa-google-plus-official::before { content:=
 "=EF=8A=B3"; }

.fa-fa::before, .fa-font-awesome::before { content: "=EF=8A=B4"; }

.sr-only { position: absolute; width: 1px; height: 1px; padding: 0px; margi=
n: -1px; overflow: hidden; clip: rect(0px, 0px, 0px, 0px); border: 0px; }

.sr-only-focusable:active, .sr-only-focusable:focus { position: static; wid=
th: auto; height: auto; margin: 0px; overflow: visible; clip: auto; }
------MultipartBoundary--Zns2hD25Aka8pwzMME3ST6O97g07v7P6M1Y25Lm4vl----
Content-Type: text/css
Content-Transfer-Encoding: quoted-printable
Content-Location: https://unpkg.com/leaflet@1.3.1/dist/leaflet.css

@charset "utf-8";

.leaflet-pane, .leaflet-tile, .leaflet-marker-icon, .leaflet-marker-shadow,=
 .leaflet-tile-container, .leaflet-pane > svg, .leaflet-pane > canvas, .lea=
flet-zoom-box, .leaflet-image-layer, .leaflet-layer { position: absolute; l=
eft: 0px; top: 0px; }

.leaflet-container { overflow: hidden; }

.leaflet-tile, .leaflet-marker-icon, .leaflet-marker-shadow { user-select: =
none; -webkit-user-drag: none; }

.leaflet-safari .leaflet-tile { image-rendering: -webkit-optimize-contrast;=
 }

.leaflet-safari .leaflet-tile-container { width: 1600px; height: 1600px; tr=
ansform-origin: 0px 0px; }

.leaflet-marker-icon, .leaflet-marker-shadow { display: block; }

.leaflet-container .leaflet-overlay-pane svg, .leaflet-container .leaflet-m=
arker-pane img, .leaflet-container .leaflet-shadow-pane img, .leaflet-conta=
iner .leaflet-tile-pane img, .leaflet-container img.leaflet-image-layer { m=
ax-width: none !important; max-height: none !important; }

.leaflet-container.leaflet-touch-zoom { touch-action: pan-x pan-y; }

.leaflet-container.leaflet-touch-drag { touch-action: pinch-zoom; }

.leaflet-container.leaflet-touch-drag.leaflet-touch-zoom { touch-action: no=
ne; }

.leaflet-container { -webkit-tap-highlight-color: transparent; }

.leaflet-container a { -webkit-tap-highlight-color: rgba(51, 181, 229, 0.4)=
; }

.leaflet-tile { filter: inherit; visibility: hidden; }

.leaflet-tile-loaded { visibility: inherit; }

.leaflet-zoom-box { width: 0px; height: 0px; box-sizing: border-box; z-inde=
x: 800; }

.leaflet-overlay-pane svg { }

.leaflet-pane { z-index: 400; }

.leaflet-tile-pane { z-index: 200; }

.leaflet-overlay-pane { z-index: 400; }

.leaflet-shadow-pane { z-index: 500; }

.leaflet-marker-pane { z-index: 600; }

.leaflet-tooltip-pane { z-index: 650; }

.leaflet-popup-pane { z-index: 700; }

.leaflet-map-pane canvas { z-index: 100; }

.leaflet-map-pane svg { z-index: 200; }

.leaflet-vml-shape { width: 1px; height: 1px; }

.lvml { display: inline-block; position: absolute; }

.leaflet-control { position: relative; z-index: 800; pointer-events: auto; =
}

.leaflet-top, .leaflet-bottom { position: absolute; z-index: 1000; pointer-=
events: none; }

.leaflet-top { top: 0px; }

.leaflet-right { right: 0px; }

.leaflet-bottom { bottom: 0px; }

.leaflet-left { left: 0px; }

.leaflet-control { float: left; clear: both; }

.leaflet-right .leaflet-control { float: right; }

.leaflet-top .leaflet-control { margin-top: 10px; }

.leaflet-bottom .leaflet-control { margin-bottom: 10px; }

.leaflet-left .leaflet-control { margin-left: 10px; }

.leaflet-right .leaflet-control { margin-right: 10px; }

.leaflet-fade-anim .leaflet-tile { will-change: opacity; }

.leaflet-fade-anim .leaflet-popup { opacity: 0; transition: opacity 0.2s li=
near 0s; }

.leaflet-fade-anim .leaflet-map-pane .leaflet-popup { opacity: 1; }

.leaflet-zoom-animated { transform-origin: 0px 0px; }

.leaflet-zoom-anim .leaflet-zoom-animated { will-change: transform; }

.leaflet-zoom-anim .leaflet-zoom-animated { transition: transform 0.25s cub=
ic-bezier(0, 0, 0.25, 1) 0s; }

.leaflet-zoom-anim .leaflet-tile, .leaflet-pan-anim .leaflet-tile { transit=
ion: none 0s ease 0s; }

.leaflet-zoom-anim .leaflet-zoom-hide { visibility: hidden; }

.leaflet-interactive { cursor: pointer; }

.leaflet-grab { cursor: -webkit-grab; }

.leaflet-crosshair, .leaflet-crosshair .leaflet-interactive { cursor: cross=
hair; }

.leaflet-popup-pane, .leaflet-control { cursor: auto; }

.leaflet-dragging .leaflet-grab, .leaflet-dragging .leaflet-grab .leaflet-i=
nteractive, .leaflet-dragging .leaflet-marker-draggable { cursor: -webkit-g=
rabbing; }

.leaflet-marker-icon, .leaflet-marker-shadow, .leaflet-image-layer, .leafle=
t-pane > svg path, .leaflet-tile-container { pointer-events: none; }

.leaflet-marker-icon.leaflet-interactive, .leaflet-image-layer.leaflet-inte=
ractive, .leaflet-pane > svg path.leaflet-interactive { pointer-events: aut=
o; }

.leaflet-container { background: rgb(221, 221, 221); outline: 0px; }

.leaflet-container a { color: rgb(0, 120, 168); }

.leaflet-container a.leaflet-active { outline: orange solid 2px; }

.leaflet-zoom-box { border: 2px dotted rgb(51, 136, 255); background: rgba(=
255, 255, 255, 0.5); }

.leaflet-container { font: 12px / 1.5 "Helvetica Neue", Arial, Helvetica, s=
ans-serif; }

.leaflet-bar { box-shadow: rgba(0, 0, 0, 0.65) 0px 1px 5px; border-radius: =
4px; }

.leaflet-bar a, .leaflet-bar a:hover { background-color: rgb(255, 255, 255)=
; border-bottom: 1px solid rgb(204, 204, 204); width: 26px; height: 26px; l=
ine-height: 26px; display: block; text-align: center; text-decoration: none=
; color: black; }

.leaflet-bar a, .leaflet-control-layers-toggle { background-position: 50% 5=
0%; background-repeat: no-repeat; display: block; }

.leaflet-bar a:hover { background-color: rgb(244, 244, 244); }

.leaflet-bar a:first-child { border-top-left-radius: 4px; border-top-right-=
radius: 4px; }

.leaflet-bar a:last-child { border-bottom-left-radius: 4px; border-bottom-r=
ight-radius: 4px; border-bottom: none; }

.leaflet-bar a.leaflet-disabled { cursor: default; background-color: rgb(24=
4, 244, 244); color: rgb(187, 187, 187); }

.leaflet-touch .leaflet-bar a { width: 30px; height: 30px; line-height: 30p=
x; }

.leaflet-touch .leaflet-bar a:first-child { border-top-left-radius: 2px; bo=
rder-top-right-radius: 2px; }

.leaflet-touch .leaflet-bar a:last-child { border-bottom-left-radius: 2px; =
border-bottom-right-radius: 2px; }

.leaflet-control-zoom-in, .leaflet-control-zoom-out { font: bold 18px "Luci=
da Console", Monaco, monospace; text-indent: 1px; }

.leaflet-touch .leaflet-control-zoom-in, .leaflet-touch .leaflet-control-zo=
om-out { font-size: 22px; }

.leaflet-control-layers { box-shadow: rgba(0, 0, 0, 0.4) 0px 1px 5px; backg=
round: rgb(255, 255, 255); border-radius: 5px; }

.leaflet-control-layers-toggle { background-image: url("images/layers.png")=
; width: 36px; height: 36px; }

.leaflet-retina .leaflet-control-layers-toggle { background-image: url("ima=
ges/layers-2x.png"); background-size: 26px 26px; }

.leaflet-touch .leaflet-control-layers-toggle { width: 44px; height: 44px; =
}

.leaflet-control-layers .leaflet-control-layers-list, .leaflet-control-laye=
rs-expanded .leaflet-control-layers-toggle { display: none; }

.leaflet-control-layers-expanded .leaflet-control-layers-list { display: bl=
ock; position: relative; }

.leaflet-control-layers-expanded { padding: 6px 10px 6px 6px; color: rgb(51=
, 51, 51); background: rgb(255, 255, 255); }

.leaflet-control-layers-scrollbar { overflow: hidden scroll; padding-right:=
 5px; }

.leaflet-control-layers-selector { margin-top: 2px; position: relative; top=
: 1px; }

.leaflet-control-layers label { display: block; }

.leaflet-control-layers-separator { height: 0px; border-top: 1px solid rgb(=
221, 221, 221); margin: 5px -10px 5px -6px; }

.leaflet-default-icon-path { background-image: url("images/marker-icon.png"=
); }

.leaflet-container .leaflet-control-attribution { background: rgba(255, 255=
, 255, 0.7); margin: 0px; }

.leaflet-control-attribution, .leaflet-control-scale-line { padding: 0px 5p=
x; color: rgb(51, 51, 51); }

.leaflet-control-attribution a { text-decoration: none; }

.leaflet-control-attribution a:hover { text-decoration: underline; }

.leaflet-container .leaflet-control-attribution, .leaflet-container .leafle=
t-control-scale { font-size: 11px; }

.leaflet-left .leaflet-control-scale { margin-left: 5px; }

.leaflet-bottom .leaflet-control-scale { margin-bottom: 5px; }

.leaflet-control-scale-line { border-right: 2px solid rgb(119, 119, 119); b=
order-bottom: 2px solid rgb(119, 119, 119); border-left: 2px solid rgb(119,=
 119, 119); border-image: initial; border-top: none; line-height: 1.1; padd=
ing: 2px 5px 1px; font-size: 11px; white-space: nowrap; overflow: hidden; b=
ox-sizing: border-box; background: rgba(255, 255, 255, 0.5); }

.leaflet-control-scale-line:not(:first-child) { border-top: 2px solid rgb(1=
19, 119, 119); border-bottom: none; margin-top: -2px; }

.leaflet-control-scale-line:not(:first-child):not(:last-child) { border-bot=
tom: 2px solid rgb(119, 119, 119); }

.leaflet-touch .leaflet-control-attribution, .leaflet-touch .leaflet-contro=
l-layers, .leaflet-touch .leaflet-bar { box-shadow: none; }

.leaflet-touch .leaflet-control-layers, .leaflet-touch .leaflet-bar { borde=
r: 2px solid rgba(0, 0, 0, 0.2); background-clip: padding-box; }

.leaflet-popup { position: absolute; text-align: center; margin-bottom: 20p=
x; }

.leaflet-popup-content-wrapper { padding: 1px; text-align: left; border-rad=
ius: 12px; }

.leaflet-popup-content { margin: 13px 19px; line-height: 1.4; }

.leaflet-popup-content p { margin: 18px 0px; }

.leaflet-popup-tip-container { width: 40px; height: 20px; position: absolut=
e; left: 50%; margin-left: -20px; overflow: hidden; pointer-events: none; }

.leaflet-popup-tip { width: 17px; height: 17px; padding: 1px; margin: -10px=
 auto 0px; transform: rotate(45deg); }

.leaflet-popup-content-wrapper, .leaflet-popup-tip { background: white; col=
or: rgb(51, 51, 51); box-shadow: rgba(0, 0, 0, 0.4) 0px 3px 14px; }

.leaflet-container a.leaflet-popup-close-button { position: absolute; top: =
0px; right: 0px; padding: 4px 4px 0px 0px; border: none; text-align: center=
; width: 18px; height: 14px; font: bold 16px / 14px Tahoma, Verdana, sans-s=
erif; color: rgb(195, 195, 195); text-decoration: none; background: transpa=
rent; }

.leaflet-container a.leaflet-popup-close-button:hover { color: rgb(153, 153=
, 153); }

.leaflet-popup-scrolled { overflow: auto; border-bottom: 1px solid rgb(221,=
 221, 221); border-top: 1px solid rgb(221, 221, 221); }

.leaflet-oldie .leaflet-popup-content-wrapper { zoom: 1; }

.leaflet-oldie .leaflet-popup-tip { width: 24px; margin: 0px auto; }

.leaflet-oldie .leaflet-popup-tip-container { margin-top: -1px; }

.leaflet-oldie .leaflet-control-zoom, .leaflet-oldie .leaflet-control-layer=
s, .leaflet-oldie .leaflet-popup-content-wrapper, .leaflet-oldie .leaflet-p=
opup-tip { border: 1px solid rgb(153, 153, 153); }

.leaflet-div-icon { background: rgb(255, 255, 255); border: 1px solid rgb(1=
02, 102, 102); }

.leaflet-tooltip { position: absolute; padding: 6px; background-color: rgb(=
255, 255, 255); border: 1px solid rgb(255, 255, 255); border-radius: 3px; c=
olor: rgb(34, 34, 34); white-space: nowrap; user-select: none; pointer-even=
ts: none; box-shadow: rgba(0, 0, 0, 0.4) 0px 1px 3px; }

.leaflet-tooltip.leaflet-clickable { cursor: pointer; pointer-events: auto;=
 }

.leaflet-tooltip-top::before, .leaflet-tooltip-bottom::before, .leaflet-too=
ltip-left::before, .leaflet-tooltip-right::before { position: absolute; poi=
nter-events: none; border: 6px solid transparent; background: transparent; =
content: ""; }

.leaflet-tooltip-bottom { margin-top: 6px; }

.leaflet-tooltip-top { margin-top: -6px; }

.leaflet-tooltip-bottom::before, .leaflet-tooltip-top::before { left: 50%; =
margin-left: -6px; }

.leaflet-tooltip-top::before { bottom: 0px; margin-bottom: -12px; border-to=
p-color: rgb(255, 255, 255); }

.leaflet-tooltip-bottom::before { top: 0px; margin-top: -12px; margin-left:=
 -6px; border-bottom-color: rgb(255, 255, 255); }

.leaflet-tooltip-left { margin-left: -6px; }

.leaflet-tooltip-right { margin-left: 6px; }

.leaflet-tooltip-left::before, .leaflet-tooltip-right::before { top: 50%; m=
argin-top: -6px; }

.leaflet-tooltip-left::before { right: 0px; margin-right: -12px; border-lef=
t-color: rgb(255, 255, 255); }

.leaflet-tooltip-right::before { left: 0px; margin-left: -12px; border-righ=
t-color: rgb(255, 255, 255); }
------MultipartBoundary--Zns2hD25Aka8pwzMME3ST6O97g07v7P6M1Y25Lm4vl----
Content-Type: text/css
Content-Transfer-Encoding: quoted-printable
Content-Location: https://www.mapcustomizer.com/s/0b75b5a1/stylesheets/main.css

@charset "utf-8";

@import url("map-sprite.css");

@import url("icomoon.css");

[class^=3D"icon-"], [class*=3D" icon-"] { font-weight: bolder; }

body { padding-top: 50px; }

#staged-location-list td.action-cell .remove { cursor: pointer; }

#staged-location-list td.action-cell { width: 16px; }

#map-wrapper { width: 80%; position: fixed; inset: 0px; padding-top: 50px; =
}

#map-wrapper .ad-pane { height: 90px; position: fixed; bottom: 0px; left: 4=
0%; margin-left: -364px; background-color: rgb(250, 250, 250); width: 728px=
; }

#map { height: 100%; }

#map-wrapper.with-ad { bottom: 95px; }

#map-location-list { width: 20%; position: fixed; height: 100%; top: 0px; b=
ottom: 0px; right: 0px; padding-top: 50px; overflow: auto; }

#map-location-list.with-ad .location-list-content { height: auto; margin-bo=
ttom: 90px; }

#map-location-list .ad-pane { height: 90px; width: 20%; position: fixed; bo=
ttom: 0px; background-color: rgb(250, 250, 250); }

#map-location-list .ad-pane .footer-message { background-size: contain; pos=
ition: absolute; background-position: center center; background-repeat: no-=
repeat; height: 100%; width: 100%; }

#map-location-list .locations { overflow: auto; }

#map-location-list tr { cursor: pointer; }

#map-creation-forms { position: absolute; bottom: 0px; left: 5%; width: 70%=
; }

#map-creation-forms .tab-content { border-top: 0px; margin-bottom: 0px; }

.nav > li > a { background-color: rgb(238, 238, 238); }

.billing-plan-listing { text-align: center; }

.billing-plan-listing .billing-plan-card { display: inline-block; vertical-=
align: top; margin: 10px 15px; border: 1px solid rgb(170, 170, 170); paddin=
g: 0px 10px 15px; }

.billing-plan-listing .billing-plan-card .selected-plan { display: none; }

.billing-plan-listing .billing-plan-card .select-plan { display: block; pos=
ition: relative; }

.billing-plan-listing .billing-plan-card.selected .selected-plan { display:=
 block; }

.billing-plan-listing .billing-plan-card.selected .select-plan { display: n=
one; }

.billing-plan-listing .billing-plan-card ul.plan-features { padding-left: 1=
5px; }

.billing-plan-listing ul.plan-features { list-style-type: none; }

.billing-plan-listing .plan-price { border-color: rgb(153, 153, 153); borde=
r-style: solid; border-width: 1px 0px; padding: 8px; }

.billing-plan-listing .action-button { padding-top: 20px; }

.billing-plan-listing .action-button button { margin-left: auto; margin-rig=
ht: auto; }

#map-creation-forms .tab-content .add-loc-btn { float: right; }

.nav-tabs .expand-toggle, .nav-tabs .action-tab { float: right; border-colo=
r: rgb(238, 238, 238); }

.nav-tabs li a { border-left: 1px solid rgb(170, 170, 170); border-top: 1px=
 solid rgb(170, 170, 170); border-right: 1px solid rgb(170, 170, 170); }

.nav-tabs .expand-toggle .expand, .collapsed .nav-tabs .expand-toggle .coll=
apse { display: none; }

.collapsed .nav-tabs .expand-toggle .expand { display: block; }

#map-creation-forms.collapsed { display: block; }

#map-creation-forms.collapsed li.expand-toggle { position: absolute; bottom=
: 0px; right: 0px; }

.lost { width: 640px; margin-left: auto; margin-right: auto; }

.alert.migration { left: 0px; margin-left: auto; margin-right: auto; positi=
on: absolute; right: 0px; width: 70%; z-index: 100; }

#staged-location-list .markerPickerCell { padding: 8px 0px 8px 4px; }

.marker-picker .btn { padding: 6px; }

.marker-picker .dropdown-menu { min-width: 72px; }

.marker-picker .dropdown-menu > li > a { padding: 6px; display: inline; }

.share-item { margin: 5px 15px; }

#staged-location-list td.drag-handle { padding: 8px 0px 8px 4px; }

#staged-location-list td.drag-handle span, #staged-location-list td.action-=
cell span { visibility: hidden; }

#staged-location-list td.drag-handle span { cursor: move; }

#staged-location-list tr:hover td.drag-handle span, #staged-location-list t=
r:hover td.action-cell span { visibility: visible; }

#staged-location-list tr.ghost { opacity: 0.5; background: rgb(204, 204, 20=
4); }

.anchor { padding-top: 90px; }

.faq-question .anchor { color: inherit; text-decoration: none; }

.save.dirty { animation: 0.75s ease 0s infinite alternate none running glow=
; }

.icon-bulk { background-image: url("../images/bulk-icon.png"); background-p=
osition: center center; }

#batchGeocodeModalLabel .popover table { width: auto; display: inline-table=
; }

#batchGeocodeModalLabel .popover { max-width: 500px; }

#batchGeocodeModalLabel .popover .popover-content { max-height: 300px; over=
flow-y: auto; }

#batchGeocodeModalLabel .popover .popover-content pre { overflow: auto; ove=
rflow-wrap: normal; white-space: pre; }

@-webkit-keyframes glow {=20
  100% { text-shadow: rgb(255, 255, 0) 0px 0px 10px; }
}

@keyframes glow {=20
  100% { text-shadow: rgb(255, 255, 0) 0px 0px 10px; }
}
------MultipartBoundary--Zns2hD25Aka8pwzMME3ST6O97g07v7P6M1Y25Lm4vl----
Content-Type: text/css
Content-Transfer-Encoding: quoted-printable
Content-Location: https://www.mapcustomizer.com/s/0b75b5a1/stylesheets/map-sprite.css

@charset "utf-8";

.sprite { background-image: url("../images/map-spritesheet.png"); backgroun=
d-repeat: no-repeat; display: block; }

@media print {
  .sprite-blank { content: url("../images/markers/blank.png"); }
}

.sprite-blank { width: 20px; height: 34px; background-position: -5px -5px; =
}

@media print {
  .sprite-marker { content: url("../images/markers/marker.png"); }
}

.sprite-marker { width: 20px; height: 34px; background-position: -35px -5px=
; }

@media print {
  .sprite-marker0 { content: url("../images/markers/marker0.png"); }
}

.sprite-marker0 { width: 20px; height: 34px; background-position: -65px -5p=
x; }

@media print {
  .sprite-marker00 { content: url("../images/markers/marker00.png"); }
}

.sprite-marker00 { width: 20px; height: 34px; background-position: -95px -5=
px; }

@media print {
  .sprite-marker01 { content: url("../images/markers/marker01.png"); }
}

.sprite-marker01 { width: 20px; height: 34px; background-position: -125px -=
5px; }

@media print {
  .sprite-marker02 { content: url("../images/markers/marker02.png"); }
}

.sprite-marker02 { width: 20px; height: 34px; background-position: -155px -=
5px; }

@media print {
  .sprite-marker03 { content: url("../images/markers/marker03.png"); }
}

.sprite-marker03 { width: 20px; height: 34px; background-position: -185px -=
5px; }

@media print {
  .sprite-marker04 { content: url("../images/markers/marker04.png"); }
}

.sprite-marker04 { width: 20px; height: 34px; background-position: -215px -=
5px; }

@media print {
  .sprite-marker05 { content: url("../images/markers/marker05.png"); }
}

.sprite-marker05 { width: 20px; height: 34px; background-position: -245px -=
5px; }

@media print {
  .sprite-marker06 { content: url("../images/markers/marker06.png"); }
}

.sprite-marker06 { width: 20px; height: 34px; background-position: -275px -=
5px; }

@media print {
  .sprite-marker07 { content: url("../images/markers/marker07.png"); }
}

.sprite-marker07 { width: 20px; height: 34px; background-position: -305px -=
5px; }

@media print {
  .sprite-marker08 { content: url("../images/markers/marker08.png"); }
}

.sprite-marker08 { width: 20px; height: 34px; background-position: -335px -=
5px; }

@media print {
  .sprite-marker09 { content: url("../images/markers/marker09.png"); }
}

.sprite-marker09 { width: 20px; height: 34px; background-position: -5px -49=
px; }

@media print {
  .sprite-marker1 { content: url("../images/markers/marker1.png"); }
}

.sprite-marker1 { width: 20px; height: 34px; background-position: -35px -49=
px; }

@media print {
  .sprite-marker10 { content: url("../images/markers/marker10.png"); }
}

.sprite-marker10 { width: 20px; height: 34px; background-position: -65px -4=
9px; }

@media print {
  .sprite-marker11 { content: url("../images/markers/marker11.png"); }
}

.sprite-marker11 { width: 20px; height: 34px; background-position: -95px -4=
9px; }

@media print {
  .sprite-marker12 { content: url("../images/markers/marker12.png"); }
}

.sprite-marker12 { width: 20px; height: 34px; background-position: -125px -=
49px; }

@media print {
  .sprite-marker13 { content: url("../images/markers/marker13.png"); }
}

.sprite-marker13 { width: 20px; height: 34px; background-position: -155px -=
49px; }

@media print {
  .sprite-marker14 { content: url("../images/markers/marker14.png"); }
}

.sprite-marker14 { width: 20px; height: 34px; background-position: -185px -=
49px; }

@media print {
  .sprite-marker15 { content: url("../images/markers/marker15.png"); }
}

.sprite-marker15 { width: 20px; height: 34px; background-position: -215px -=
49px; }

@media print {
  .sprite-marker16 { content: url("../images/markers/marker16.png"); }
}

.sprite-marker16 { width: 20px; height: 34px; background-position: -245px -=
49px; }

@media print {
  .sprite-marker17 { content: url("../images/markers/marker17.png"); }
}

.sprite-marker17 { width: 20px; height: 34px; background-position: -275px -=
49px; }

@media print {
  .sprite-marker18 { content: url("../images/markers/marker18.png"); }
}

.sprite-marker18 { width: 20px; height: 34px; background-position: -305px -=
49px; }

@media print {
  .sprite-marker19 { content: url("../images/markers/marker19.png"); }
}

.sprite-marker19 { width: 20px; height: 34px; background-position: -335px -=
49px; }

@media print {
  .sprite-marker2 { content: url("../images/markers/marker2.png"); }
}

.sprite-marker2 { width: 20px; height: 34px; background-position: -5px -93p=
x; }

@media print {
  .sprite-marker20 { content: url("../images/markers/marker20.png"); }
}

.sprite-marker20 { width: 20px; height: 34px; background-position: -35px -9=
3px; }

@media print {
  .sprite-marker21 { content: url("../images/markers/marker21.png"); }
}

.sprite-marker21 { width: 20px; height: 34px; background-position: -65px -9=
3px; }

@media print {
  .sprite-marker22 { content: url("../images/markers/marker22.png"); }
}

.sprite-marker22 { width: 20px; height: 34px; background-position: -95px -9=
3px; }

@media print {
  .sprite-marker23 { content: url("../images/markers/marker23.png"); }
}

.sprite-marker23 { width: 20px; height: 34px; background-position: -125px -=
93px; }

@media print {
  .sprite-marker24 { content: url("../images/markers/marker24.png"); }
}

.sprite-marker24 { width: 20px; height: 34px; background-position: -155px -=
93px; }

@media print {
  .sprite-marker25 { content: url("../images/markers/marker25.png"); }
}

.sprite-marker25 { width: 20px; height: 34px; background-position: -185px -=
93px; }

@media print {
  .sprite-marker26 { content: url("../images/markers/marker26.png"); }
}

.sprite-marker26 { width: 20px; height: 34px; background-position: -215px -=
93px; }

@media print {
  .sprite-marker27 { content: url("../images/markers/marker27.png"); }
}

.sprite-marker27 { width: 20px; height: 34px; background-position: -245px -=
93px; }

@media print {
  .sprite-marker28 { content: url("../images/markers/marker28.png"); }
}

.sprite-marker28 { width: 20px; height: 34px; background-position: -275px -=
93px; }

@media print {
  .sprite-marker29 { content: url("../images/markers/marker29.png"); }
}

.sprite-marker29 { width: 20px; height: 34px; background-position: -305px -=
93px; }

@media print {
  .sprite-marker3 { content: url("../images/markers/marker3.png"); }
}

.sprite-marker3 { width: 20px; height: 34px; background-position: -335px -9=
3px; }

@media print {
  .sprite-marker30 { content: url("../images/markers/marker30.png"); }
}

.sprite-marker30 { width: 20px; height: 34px; background-position: -5px -13=
7px; }

@media print {
  .sprite-marker31 { content: url("../images/markers/marker31.png"); }
}

.sprite-marker31 { width: 20px; height: 34px; background-position: -35px -1=
37px; }

@media print {
  .sprite-marker32 { content: url("../images/markers/marker32.png"); }
}

.sprite-marker32 { width: 20px; height: 34px; background-position: -65px -1=
37px; }

@media print {
  .sprite-marker33 { content: url("../images/markers/marker33.png"); }
}

.sprite-marker33 { width: 20px; height: 34px; background-position: -95px -1=
37px; }

@media print {
  .sprite-marker34 { content: url("../images/markers/marker34.png"); }
}

.sprite-marker34 { width: 20px; height: 34px; background-position: -125px -=
137px; }

@media print {
  .sprite-marker35 { content: url("../images/markers/marker35.png"); }
}

.sprite-marker35 { width: 20px; height: 34px; background-position: -155px -=
137px; }

@media print {
  .sprite-marker36 { content: url("../images/markers/marker36.png"); }
}

.sprite-marker36 { width: 20px; height: 34px; background-position: -185px -=
137px; }

@media print {
  .sprite-marker37 { content: url("../images/markers/marker37.png"); }
}

.sprite-marker37 { width: 20px; height: 34px; background-position: -215px -=
137px; }

@media print {
  .sprite-marker38 { content: url("../images/markers/marker38.png"); }
}

.sprite-marker38 { width: 20px; height: 34px; background-position: -245px -=
137px; }

@media print {
  .sprite-marker39 { content: url("../images/markers/marker39.png"); }
}

.sprite-marker39 { width: 20px; height: 34px; background-position: -275px -=
137px; }

@media print {
  .sprite-marker4 { content: url("../images/markers/marker4.png"); }
}

.sprite-marker4 { width: 20px; height: 34px; background-position: -305px -1=
37px; }

@media print {
  .sprite-marker40 { content: url("../images/markers/marker40.png"); }
}

.sprite-marker40 { width: 20px; height: 34px; background-position: -335px -=
137px; }

@media print {
  .sprite-marker41 { content: url("../images/markers/marker41.png"); }
}

.sprite-marker41 { width: 20px; height: 34px; background-position: -5px -18=
1px; }

@media print {
  .sprite-marker42 { content: url("../images/markers/marker42.png"); }
}

.sprite-marker42 { width: 20px; height: 34px; background-position: -35px -1=
81px; }

@media print {
  .sprite-marker43 { content: url("../images/markers/marker43.png"); }
}

.sprite-marker43 { width: 20px; height: 34px; background-position: -65px -1=
81px; }

@media print {
  .sprite-marker44 { content: url("../images/markers/marker44.png"); }
}

.sprite-marker44 { width: 20px; height: 34px; background-position: -95px -1=
81px; }

@media print {
  .sprite-marker45 { content: url("../images/markers/marker45.png"); }
}

.sprite-marker45 { width: 20px; height: 34px; background-position: -125px -=
181px; }

@media print {
  .sprite-marker46 { content: url("../images/markers/marker46.png"); }
}

.sprite-marker46 { width: 20px; height: 34px; background-position: -155px -=
181px; }

@media print {
  .sprite-marker47 { content: url("../images/markers/marker47.png"); }
}

.sprite-marker47 { width: 20px; height: 34px; background-position: -185px -=
181px; }

@media print {
  .sprite-marker48 { content: url("../images/markers/marker48.png"); }
}

.sprite-marker48 { width: 20px; height: 34px; background-position: -215px -=
181px; }

@media print {
  .sprite-marker49 { content: url("../images/markers/marker49.png"); }
}

.sprite-marker49 { width: 20px; height: 34px; background-position: -245px -=
181px; }

@media print {
  .sprite-marker5 { content: url("../images/markers/marker5.png"); }
}

.sprite-marker5 { width: 20px; height: 34px; background-position: -275px -1=
81px; }

@media print {
  .sprite-marker50 { content: url("../images/markers/marker50.png"); }
}

.sprite-marker50 { width: 20px; height: 34px; background-position: -305px -=
181px; }

@media print {
  .sprite-marker51 { content: url("../images/markers/marker51.png"); }
}

.sprite-marker51 { width: 20px; height: 34px; background-position: -335px -=
181px; }

@media print {
  .sprite-marker52 { content: url("../images/markers/marker52.png"); }
}

.sprite-marker52 { width: 20px; height: 34px; background-position: -5px -22=
5px; }

@media print {
  .sprite-marker53 { content: url("../images/markers/marker53.png"); }
}

.sprite-marker53 { width: 20px; height: 34px; background-position: -35px -2=
25px; }

@media print {
  .sprite-marker54 { content: url("../images/markers/marker54.png"); }
}

.sprite-marker54 { width: 20px; height: 34px; background-position: -65px -2=
25px; }

@media print {
  .sprite-marker55 { content: url("../images/markers/marker55.png"); }
}

.sprite-marker55 { width: 20px; height: 34px; background-position: -95px -2=
25px; }

@media print {
  .sprite-marker56 { content: url("../images/markers/marker56.png"); }
}

.sprite-marker56 { width: 20px; height: 34px; background-position: -125px -=
225px; }

@media print {
  .sprite-marker57 { content: url("../images/markers/marker57.png"); }
}

.sprite-marker57 { width: 20px; height: 34px; background-position: -155px -=
225px; }

@media print {
  .sprite-marker58 { content: url("../images/markers/marker58.png"); }
}

.sprite-marker58 { width: 20px; height: 34px; background-position: -185px -=
225px; }

@media print {
  .sprite-marker59 { content: url("../images/markers/marker59.png"); }
}

.sprite-marker59 { width: 20px; height: 34px; background-position: -215px -=
225px; }

@media print {
  .sprite-marker6 { content: url("../images/markers/marker6.png"); }
}

.sprite-marker6 { width: 20px; height: 34px; background-position: -245px -2=
25px; }

@media print {
  .sprite-marker60 { content: url("../images/markers/marker60.png"); }
}

.sprite-marker60 { width: 20px; height: 34px; background-position: -275px -=
225px; }

@media print {
  .sprite-marker61 { content: url("../images/markers/marker61.png"); }
}

.sprite-marker61 { width: 20px; height: 34px; background-position: -305px -=
225px; }

@media print {
  .sprite-marker62 { content: url("../images/markers/marker62.png"); }
}

.sprite-marker62 { width: 20px; height: 34px; background-position: -335px -=
225px; }

@media print {
  .sprite-marker63 { content: url("../images/markers/marker63.png"); }
}

.sprite-marker63 { width: 20px; height: 34px; background-position: -5px -26=
9px; }

@media print {
  .sprite-marker64 { content: url("../images/markers/marker64.png"); }
}

.sprite-marker64 { width: 20px; height: 34px; background-position: -35px -2=
69px; }

@media print {
  .sprite-marker65 { content: url("../images/markers/marker65.png"); }
}

.sprite-marker65 { width: 20px; height: 34px; background-position: -65px -2=
69px; }

@media print {
  .sprite-marker66 { content: url("../images/markers/marker66.png"); }
}

.sprite-marker66 { width: 20px; height: 34px; background-position: -95px -2=
69px; }

@media print {
  .sprite-marker67 { content: url("../images/markers/marker67.png"); }
}

.sprite-marker67 { width: 20px; height: 34px; background-position: -125px -=
269px; }

@media print {
  .sprite-marker68 { content: url("../images/markers/marker68.png"); }
}

.sprite-marker68 { width: 20px; height: 34px; background-position: -155px -=
269px; }

@media print {
  .sprite-marker69 { content: url("../images/markers/marker69.png"); }
}

.sprite-marker69 { width: 20px; height: 34px; background-position: -185px -=
269px; }

@media print {
  .sprite-marker7 { content: url("../images/markers/marker7.png"); }
}

.sprite-marker7 { width: 20px; height: 34px; background-position: -215px -2=
69px; }

@media print {
  .sprite-marker70 { content: url("../images/markers/marker70.png"); }
}

.sprite-marker70 { width: 20px; height: 34px; background-position: -245px -=
269px; }

@media print {
  .sprite-marker71 { content: url("../images/markers/marker71.png"); }
}

.sprite-marker71 { width: 20px; height: 34px; background-position: -275px -=
269px; }

@media print {
  .sprite-marker72 { content: url("../images/markers/marker72.png"); }
}

.sprite-marker72 { width: 20px; height: 34px; background-position: -305px -=
269px; }

@media print {
  .sprite-marker73 { content: url("../images/markers/marker73.png"); }
}

.sprite-marker73 { width: 20px; height: 34px; background-position: -335px -=
269px; }

@media print {
  .sprite-marker74 { content: url("../images/markers/marker74.png"); }
}

.sprite-marker74 { width: 20px; height: 34px; background-position: -5px -31=
3px; }

@media print {
  .sprite-marker75 { content: url("../images/markers/marker75.png"); }
}

.sprite-marker75 { width: 20px; height: 34px; background-position: -35px -3=
13px; }

@media print {
  .sprite-marker76 { content: url("../images/markers/marker76.png"); }
}

.sprite-marker76 { width: 20px; height: 34px; background-position: -65px -3=
13px; }

@media print {
  .sprite-marker77 { content: url("../images/markers/marker77.png"); }
}

.sprite-marker77 { width: 20px; height: 34px; background-position: -95px -3=
13px; }

@media print {
  .sprite-marker78 { content: url("../images/markers/marker78.png"); }
}

.sprite-marker78 { width: 20px; height: 34px; background-position: -125px -=
313px; }

@media print {
  .sprite-marker79 { content: url("../images/markers/marker79.png"); }
}

.sprite-marker79 { width: 20px; height: 34px; background-position: -155px -=
313px; }

@media print {
  .sprite-marker8 { content: url("../images/markers/marker8.png"); }
}

.sprite-marker8 { width: 20px; height: 34px; background-position: -185px -3=
13px; }

@media print {
  .sprite-marker80 { content: url("../images/markers/marker80.png"); }
}

.sprite-marker80 { width: 20px; height: 34px; background-position: -215px -=
313px; }

@media print {
  .sprite-marker81 { content: url("../images/markers/marker81.png"); }
}

.sprite-marker81 { width: 20px; height: 34px; background-position: -245px -=
313px; }

@media print {
  .sprite-marker82 { content: url("../images/markers/marker82.png"); }
}

.sprite-marker82 { width: 20px; height: 34px; background-position: -275px -=
313px; }

@media print {
  .sprite-marker83 { content: url("../images/markers/marker83.png"); }
}

.sprite-marker83 { width: 20px; height: 34px; background-position: -305px -=
313px; }

@media print {
  .sprite-marker84 { content: url("../images/markers/marker84.png"); }
}

.sprite-marker84 { width: 20px; height: 34px; background-position: -335px -=
313px; }

@media print {
  .sprite-marker85 { content: url("../images/markers/marker85.png"); }
}

.sprite-marker85 { width: 20px; height: 34px; background-position: -365px -=
5px; }

@media print {
  .sprite-marker86 { content: url("../images/markers/marker86.png"); }
}

.sprite-marker86 { width: 20px; height: 34px; background-position: -365px -=
49px; }

@media print {
  .sprite-marker87 { content: url("../images/markers/marker87.png"); }
}

.sprite-marker87 { width: 20px; height: 34px; background-position: -365px -=
93px; }

@media print {
  .sprite-marker88 { content: url("../images/markers/marker88.png"); }
}

.sprite-marker88 { width: 20px; height: 34px; background-position: -365px -=
137px; }

@media print {
  .sprite-marker89 { content: url("../images/markers/marker89.png"); }
}

.sprite-marker89 { width: 20px; height: 34px; background-position: -365px -=
181px; }

@media print {
  .sprite-marker9 { content: url("../images/markers/marker9.png"); }
}

.sprite-marker9 { width: 20px; height: 34px; background-position: -365px -2=
25px; }

@media print {
  .sprite-marker90 { content: url("../images/markers/marker90.png"); }
}

.sprite-marker90 { width: 20px; height: 34px; background-position: -365px -=
269px; }

@media print {
  .sprite-marker91 { content: url("../images/markers/marker91.png"); }
}

.sprite-marker91 { width: 20px; height: 34px; background-position: -365px -=
313px; }

@media print {
  .sprite-marker92 { content: url("../images/markers/marker92.png"); }
}

.sprite-marker92 { width: 20px; height: 34px; background-position: -5px -35=
7px; }

@media print {
  .sprite-marker93 { content: url("../images/markers/marker93.png"); }
}

.sprite-marker93 { width: 20px; height: 34px; background-position: -35px -3=
57px; }

@media print {
  .sprite-marker94 { content: url("../images/markers/marker94.png"); }
}

.sprite-marker94 { width: 20px; height: 34px; background-position: -65px -3=
57px; }

@media print {
  .sprite-marker95 { content: url("../images/markers/marker95.png"); }
}

.sprite-marker95 { width: 20px; height: 34px; background-position: -95px -3=
57px; }

@media print {
  .sprite-marker96 { content: url("../images/markers/marker96.png"); }
}

.sprite-marker96 { width: 20px; height: 34px; background-position: -125px -=
357px; }

@media print {
  .sprite-marker97 { content: url("../images/markers/marker97.png"); }
}

.sprite-marker97 { width: 20px; height: 34px; background-position: -155px -=
357px; }

@media print {
  .sprite-marker98 { content: url("../images/markers/marker98.png"); }
}

.sprite-marker98 { width: 20px; height: 34px; background-position: -185px -=
357px; }

@media print {
  .sprite-marker99 { content: url("../images/markers/marker99.png"); }
}

.sprite-marker99 { width: 20px; height: 34px; background-position: -215px -=
357px; }
------MultipartBoundary--Zns2hD25Aka8pwzMME3ST6O97g07v7P6M1Y25Lm4vl----
Content-Type: text/css
Content-Transfer-Encoding: quoted-printable
Content-Location: https://www.mapcustomizer.com/s/0b75b5a1/stylesheets/icomoon.css

@charset "utf-8";

@font-face { font-family: icomoon; src: url("../fonts/icomoon.eot?7umqge#ie=
fix") format("embedded-opentype"), url("../fonts/icomoon.ttf?7umqge") forma=
t("truetype"), url("../fonts/icomoon.woff?7umqge") format("woff"), url("../=
fonts/icomoon.svg?7umqge#icomoon") format("svg"); font-weight: 400; font-st=
yle: normal; }

[class^=3D"icon-"], [class*=3D" icon-"] { font-family: icomoon; speak: none=
; font-style: normal; font-weight: 400; font-variant: normal; text-transfor=
m: none; line-height: 1; -webkit-font-smoothing: antialiased; }

.icon-bulk-markers::before { content: "=EE=A4=80"; }
------MultipartBoundary--Zns2hD25Aka8pwzMME3ST6O97g07v7P6M1Y25Lm4vl----
Content-Type: text/css
Content-Transfer-Encoding: quoted-printable
Content-Location: https://www.mapcustomizer.com/s/0b75b5a1/stylesheets/print.css

@charset "utf-8";

html, body { padding-top: 0px; height: 100%; }

#map-location-list { position: relative; width: auto; height: auto; clear: =
both; }

#map-wrapper, #map-wrapper.with-ad { position: relative; width: 100%; heigh=
t: 100%; break-after: page; margin-top: 0px; padding-top: 0px; }

#map-wrapper img { max-width: none !important; }

.ad-pane, #printModal .modal-dialog, .modal-backdrop { display: none; }
------MultipartBoundary--Zns2hD25Aka8pwzMME3ST6O97g07v7P6M1Y25Lm4vl----
Content-Type: image/png
Content-Transfer-Encoding: base64
Content-Location: https://assets.pinterest.com/images/pidgets/pin_it_button.png

iVBORw0KGgoAAAANSUhEUgAAACgAAAAUCAYAAAD/Rn+7AAADVElEQVR42tWW+UtUURTH+6k/pIWg
qGwxMqkoiqisqLQVbaOVAiOhRWihhRYCQ2ih3TSzLIt+KFISypxVZ1HHrUadzdnfMs4446jf7jvQ
vGLeGP1QTA++cO459577eeee97jjNJov45luMAWYkCYKEhNjkwBL+vqsiMfjSJOHWBiTBHpZAgwM
DQ1hdHQ0rSQxSWwSIEZGRtJSEhsBDg8PK2rQ7YGt5CYsO/fDtGoj2rbvgfPBE8QHByn+lzU2oGA0
Q5uxAOb12+Aqq4TvfS1spbehm5UNy479iMeG/h0ga8okmddtQeeRIsRZL8TEEKKBAPl5gwmqiTPg
qXlLY9HSAVdFFdm/UzTIwXH/cSLXoMcLx91HqebLgKwhk6SaMB2cVo8oz6MpexmMKzf8iJH9tfgc
2W2smtqMbLJ/J8eDMsobVOtobD1/Baac3FTzZcBYLJYk9eQMBHXNCGp0lLTjSFEi1rx0Nb6dvUR2
//NX8H9uJJvTGxBoUMFb+xHWi9fgq6v/JWegUQNnRVXCNixfy/r7AHhzqxKDDBiNRpPUkpsP2617
EHt6QdU0mMgvfuuhI3ZVVoMzt1LM8+4DaE1eATRT56L75FkY2Uelm7vo55xU+e4TZxDhBSk/rW0r
2If+6tdKDDJgJBJJUkDfDPf7OrhevqFEvgYV+bvYBro5CxHyemG9WgLNtHkIczzFtDOy0FF4nOxW
trFl7+FEPtHuAL1MXT2NbXcfQj9/CSLhMI0VJAOGw+GUshwohHlTAYyrc9F+sBC6zMXwfmqgmDEn
D+2HjpLt1xsIwPmihsH7oJ4yG/byZz/yMP8r+isMCALCAwMwrd2M7tMXxtpbBhxgC1KIqtJ75z5E
twf+JgNCQY78IUGgPu1jX6GXVbdp4QqoJs2E4HDCzXqQqvU5kZtgWvP3grfZ0VlUTHHbo3KKeT41
KO0tA4ZCIUUJHi+0M7PA2+2KcXNePh1395lLBNqydRf5fexF1AxWgvA2qslnK3vK+jMTLdt2w1Fd
g45jp2Bcw07g8DFYr5cq5ZcBRVFUFOd0wVZRRfafiu93I9jTO+Yczm5ncqSKy4CCIKSj/h/AAHvA
83xaiTElrlslXV3t8Pv94DguHUQsjEkCvPLzlT+Yjlf+72LTPFmlB6OmAAAAAElFTkSuQmCC

------MultipartBoundary--Zns2hD25Aka8pwzMME3ST6O97g07v7P6M1Y25Lm4vl----
Content-Type: image/png
Content-Transfer-Encoding: base64
Content-Location: https://a.tile.openstreetmap.org/11/1153/683.png

iVBORw0KGgoAAAANSUhEUgAAAQAAAAEACAMAAABrrFhUAAADAFBMVEUrKys5OTmeFBRGRkaiHR1Q
UE+oLCxWVlZYdk5hfVhoaGhmg1y1S0tycnFsiGN2enZ4eXdzjWl0Vqp3kW59fXx/gH6Af3++YGB8
lXN+Y6+GhoWDlnuPeo2BZ6+Fa7SIoH+MloeQj46VhZSHZsSRk42No4SMdLfCfXqYmZaUqYuUfbzP
jnuYhb2cq5Sln5+dspWciMLOj4uqmKmjsZxSqfirp6bxl3uolsa0qauruqTFoKnynYLNn6httvK1
tayuocivwqi8qba1tbLYp527tLO3ubO0xKzXp6ezps3BrLm7vLK+srr0qZLVsqr0w325rNG8yLLE
try9vb2Ty9y7u8u+sdOUxuvEx7u92rHKusTB1bXExMO/wczburjBxMvuuKrzzJHQxbzE0rzC3LXG
ysPMw8S+18HFutfL1ba+5bXTvsfFzMrKy8bL073Nw8uq1N7F3brJ3bfMzMrJ3r3KxdjUyMvH5bzL
2MXS08TT37y22OLS0s3e4bLU3cHN5MLa1sO72t/V4b7Xy9Lz0bTS3Mu959bT48TU1NPY38Ta087T
677oy8nJ29ri47rkzNDf5rza283a48Xb1NPW29LU093U5cvX78D4zsHJ5drU2tvc1NnV6svj28zW
49LZ2dnb29Xb5cvT1uPa7sTY29zT49rW6dHb3dnc29rc5NPc8Mfc7Mze2d3d3dvb3t722cne3t3i
3drj6szT7Nvc69Pe4tri5NTO8N3h4drU5eTi8M3i4d7i5drm4tre69rk7NPi5d3k3uLl4t7l5tr2
29Ts5dX25cvY+Njk4+Ll8dPk69vm5t7q5dzq7dX15tLx5Nrl8drp8dbl6+Lp5uPg+Nv46NP65NXm
4+vq6eHr7N316tXl6ej549rq6eXq7eHt6uHt8dvq5uv07drq7eXt7uHt6ub47Nvr8uPu7ebx893t
7Ony8uHy9OH18eHy8eXy7+n09OLu7PH08uXz9OX09eXz8uv58efx7/Lu+fDz8/L59Ov3+Oz4+e70
+/P59vT6+vP7+/qWfalUAABy9ElEQVR4nKS9fXAb1b037g5zp5RO+ysBMhCe0ocHyKQZmjLQTMwf
DTUDHRxmbmM/7RMbMZ0+KGmuqQi+cuwkFdXFbmolDPyIY6S5NyJrVfc6shS1G1/F12gdy7EHs9JG
uVZEB60zsjdmfaPVbnZNYk3wLzTwfM/ZF63enPT5HYisl30538/5vp/vOVunoCbLoiIKoiwKghBL
sr6Q1ydm00r+w1/9/a9+P5/OkO6WXl9LKB6PuYMeTyrljwoCPpHz+COz0Zg3JBQbvmBcRn8Ktjln
QlHbHFc8RNTfcC3QOvDbo52mAyoa524JCTG3IGm9lO1L2pUkCb+R8EXDgqR+0O4j4v6wY25njEsZ
dxdlxWh10FlFEVOcel3U2HmalmcK+fk//+rv//5Xf7k8dlqQRU7wtUc5n9vvCaaiQU5I+Xk4ezEw
5VVyiUGnqavqxaM5/OdE//in2p283jKaUvBFLwIgpt6WX4V+QfC1wNH4SBmRJzlYnUTAQNSpZnU0
NFIFQRspZc6q4mwmXgdAVoBAUZKvLuUWc4tA+Yd//v3vfwXU//2v3rmxFO2IpSQh2d0Xj/l63/LE
U/64IEQ9LDo7TbIikOacmYkbQ8UqvLJI57Tr7/RqHDB+QTHGHXU77mzrSiUR/b3qeY1HVwWgA/qv
kgD0AsWsQ9JJVMdOlE2cZWqS1pOctVcspx4BAF+l5eVCQZmd/jPQrRKO269+v/DpZV4cY+Havj5/
0jecDAU5NPxC0ONHwKZp6IQ44/VyzkH93r3OkGdGUeajc1gGXMe7jHsVuyeL3rauqMB1IABUzj/c
cGpVAKw+gTMz2pL9mj7SMkgw/KdIRUiqAJBo6XAX6Z4zAMgpQPz07w2ygfBf/f7307NX89mcGPTE
AWsYsFAw1pcUYgIafl+yzwkoiAZJERi/nPY+BiLtR9wxx6o3sEVyVRAQIoib3S1FADpfXJX+GBwW
8umfuCQnDkzpn5CkO+FVvXw5FxgckFPanc4O95ySGXK2t+hg1BXy//V7dbx///t3/vzhf125cWN5
eYlfyvCTIPjB0xm4sCRwvmF032iKS/b+7kA74sUY4rlkUr0nQkNGR7S3dLT4o7xBc8GRjhQBkGWj
04KmAXUV0LprVQB6QQU4QY1xXDLkhJN8wtgJgR/lFxZULnDGdblX/y7MGncqDnsuMTQ25GvHd+3Q
pKFuGo39788LSjpLpTOLKh0IVXQhjouPqciiYYrHgeze7gMHug8gbuCGhSQngD2Qgyl8NRBFGNMR
d68/ymqXTwVDO71FAEyjA5d3qgC0oI9sY89q9IvtwP69ghjTTmlxCsyANEmcOz8tLKAD4mUmpCoA
miy0YwC17+tg7P8sxxUhcVDgWYGRlVIW4lIyH8IX56L4TzJ54MCBYUR/X5eXE+KeEBeMo9ssUnCm
7LSOd7Q4vd4ZfHU+6Anas1XIRwBoxLTjy/Y0nFmFfgkMAB5ZTgegJbfouMIz56anZ6cRraW9Fg2Q
qwCgKDBMPlYXgV/N5j+f4AXu16gfJCsgkyCYzgfzEMHKJ659KfkOxDhMv1NYyogxp2reRIpgkMDx
vT53b9SPAOCjHk+Uz7oKZfKvQauyoqYCdjXVIt5XMrbtOgCJgu2KgEZ6esHwBaq2KgAoiaFEh3tk
CANwQxIuXMgsHYygg1lMCV80o+qocSZUAZYkvE3C+KMTMuAMqd+zAWyZxZi3NxEHMxFleawMCnaT
AjQ6KoodKiFJ9XNnZy0CnMPmTx06AEOFARe/tLQkzYJRVExHSEIpP1QDADVfi9OHAEDHMDxl8kJ4
uegUCWLZyCHywQrHetsQ/UlhLiOYDkXnedu8wK6pqN/jj2PGZzALqKbaUILykBXT4U3hG7BCqQSI
6pgibN1u8w+9OgBupUC77PZdnWi4FKG0mU1hLQASwEU6ALxgIhn1k8wFU0U8TdcVkzAeS4j+EKbf
fAB0GjRo1B/xqsONPEbEFEv2gjb+oglOlZdDbXF8l85Wg9FF0PM626MbDJutPziEWG/0jsyhYTrz
asOLtvlK03c7HAAs0JFTAViSr4qKbCKVz5BiLmpcqvhLahhsFpjE3raY2j0TRZLAkjASnpQaDKg/
cIiEsYFSEUVoixgAL9emfnW0U70EOHnCsLXFqQGA7sJ16P0A/MRYe2+Mw8HAuZ5Xm+rrt7XX76r0
/8yjWYt+ZW6o3ZnDAMhwFOqwqZssz8TVLqGL6WRySGPHwAR0xVX6S+8JjoEc9QgLk+mcofQQCcs2
OVZyaAJiL2SMnELMifhcFLlJsKodKtngH1u1a8c47RKYeRCs6mXZw0c5oH7rNgDRtnO+OgDyLQAA
CDJuBICMwyGNXL1l2BivIylK2rtQSyjp02hBY5vqKrO+osynhIXzwPn6GHAwXNKoqmKNFmKBHi6V
Cs2x7FwiAXDVb+eSukvEtVi1d8jPUKlH/C6hkYJP53Y1hSxbW7a/pCoD6749pn4jLiHnRVUJiEI1
77+01fEYItGEnNpSVLqoGFG4leSQEe7VusRxAhfXOVULx9DtZFkSS71x+G3JtlQ2QGLZ6NRvjcHV
taDaatXfcTEVQ0w7PovtbG2o39ZibjueNEcRYH2JeS0oEFcbfh0AuHgVI43OZ2LtWBm5k/hqIH3Y
A9MGVuC8Re0k6fCJYjxWwhX4yuLAaJUbFN10RdlT7xOsWlyITF2HyvkpX8yn3RNf6ChQX//8SyX0
t1jrmyRooVCIExHJcjonayNxOwAIPGOm3+RScMhQuTnw2DpivmFO88KwVU6FYHBCBqWmIFxMxQy+
KKoVybZsplunRzC60bOpFzxjNdxNIheZ49zDbp1C7SRW6Kzftr2lom3bDDaU62pri6xCaEmD8BFk
CgNUJ8Qmxep+lGZyndjyWDt8XtUCgdIKIVswPOxNCR/NGCpSVTwlYBbfDYyVXVx1sEBA1Vjx2KZX
kIVDX7ZXUsjhE041vvZS5W+obd4l9B0YGnKGbhcArCqw3Ip1Kb4a/0PrK7uLVfvrs7qxj5Aano59
9NHHpcRWlybEAktVvk2xSiiIEaA3bUexQSwW6rU6y+kDb3Ggs9XR+2x18oEFNnVyfUPkqhq/pJmG
rG6mRGSLGTVfrbt16EKeSn48/bGZ/TmICkVRFqo0qZ8puYXW4nNeVo1KNj8b6m1RSTe83Zfwv5e2
bXu2vn5zfRXeN9rzm49q+N/G6Jf2o67G+Idq381ILn70UZwFMcDei0qPP1r9asUkprmJUd7r7erC
CDQ9D1dWiqy2HYiub3itt/4o29Dw4q7VqMc84MOByK1sXjUASLZaf2Or3Ez3zb0zM11OHBIYnlJ5
VF5skosp+wbO4WKXI33TOF+QLtL+0kst2+vrG3f1HO48c+4wh0O0mvyoN2vn7QJgxAjYsIp1GcEw
2kVm4Fa9mUYll+I0+tHFMKAz1lCqeJGU2f3hS1ggmsJpJGfEG/rQibp1Ehk3qxUG/ne++pHJzoHk
sM90fPJWAGzfjCPZv4EDNHmpE6oN2moMoDts0EKRiGhGTmTRz5p55Jwl7p+ex9YAiKdQD7xduulK
g4y/9Hx9/Yu7zp05ynFoxK2m47nhWyHQ0nv4bwRAPbou7kkJFe0W99J7xYWCKAAwOCema45QFVR5
h4kFOCQtsjLX1qYlzLLtLVs3N+wawKKp4W9mgVV0kta2IUX4fwNAvLKvt7qbMQ8U5SCMShkIRooW
rD1WftElh8m11jvQ1YVi8pPHOhtfPNzUyQpqCkBjeHMcHOuo0Zdi29x0KyWA8ucijskhdNf8RBQN
lhuCW7NbkToxJ7AaADEvYzbhFbCyjiUNbE1uoAPOLqXn1UZonTghwvXiOEhTQR2mk3ur9qOkbds0
eQslaJooMlpd5fjfBthFU+j16jMCgrO333SEr+K6S3bemyoCgPvitp492brn2FleZYuYdqLqDbab
PPNbi0BLy6bOW3C/5qzeAgCu23rre3XoQh4HhlI7mSo9okIEEAvMCIJgcrzTZxObj57FzKkCkFLJ
1sbbLAK3A8DW+tsBoExRVgAQuw2F22KExfiKKrBlPnwVNQgsIBRjYUE82rgn3YPpV2QI59DXCPsU
GBB8CZMZWN0saW37pp6/FQBRqOSA4dsQN9T0IdZD+zK+qaRfwBOa6PCBAXjhOhtaF42eaFdC9+7A
5Lf3+gwm4mq4Ae0HTai3tzv37Mn/TQCgoTMDwPV2hG7D59BbyXx/rGyMKlWAygIog80iAE61NprG
C2ckxWQfcJ+1N8mhuXwu5tM1TZUAUW0YAKuqs6xuRclnW7OVdJcCYGhBlXPNAAQ9HqeP47y3oQPK
SFTEbo4rUZ6lCUO9oQy5gH3bzsamYwb1ukxwPjUJBrQ7USf0GYGaPOmLoePxmA61t7Q7lZOvKmdr
A6DGabLpfQkA0Wg0jnIqrJW7HZUTKp4JXfA5fTHzQFUNCsRluzoKp041vaqzv1iejhQNen2SdB59
UzMSUAdBy/u5AbMO5VLTnlwN+jUnSDRhLoh1RtJGv78sYf67JQAlTC6XB/FVGUAUp3CG/Ghj61kz
9fr9UQoJiAFOsrZ3ONuRI7BwBYakplpux2cWDRs609LYempVGRB9Pp0/uWiwUgnqA8LdQhmqRkof
6dtRAdCWbBJov0ZN+5lTB3omFXGz0+12tiMZ4NRhqa2WYuUlLx29ysmmxlrWQAVgvm//4Zhw7hQX
9Xs8VRwho3GrB6H4mL7ePlBZXLmYFr2AskhjbIBtamhVmTRXnjtB5Cp//GDIUEI6vLVHoZrvt/hq
455VABBe7dnT0LsLJZet1rdKACiXRmFVZRASUiGUt0SJ23I9XVQB2uSf3pZtrY1I++UScxGnHphw
OOmnHgcUDeFLWHvdvTp6tX3T3qqE9tRCAF3sTGPP4lm64bn6TS0t7lRJLFBSYqb1LdZR0yisgk7J
oJa01oaTipLogjBwsE1PRzqRxCBHCP7nRlg1G2x1GjIi1rZL1uqEHjtzbLHa9+hqnY3op/SOTc+h
+1YLhkob5+v+x9qU1oCmFvlsZnlXQZbZNtzGtTujLDM+FtzBWIsbiZO1HRybDrc6wSWuEp1UByDf
W+8Yau3sgbY4P2S3NzXt0WVAbG1F716pfw6pUAmLgDde7GJJiZ0Gwe06h0ZLqVcQzVcaRny+q2l+
4P3pWQXTP6hUJFDhWKvTDb5NR7sV1GC7OqEsruKctVdHwL1/3yv1mzdvbmhsfPUI/Hlxc/2Lp9yv
7A8lRYxFh3M76qUURQDE20IlXagyeNzthIjFxlXWKQjDw51N/Jkzgmj7y3kZDmjriigl8/qaHXC2
I6/aDaa6t2hLat+qhgyAms2NDHVYO17Ztb9l+ystLTvq6+ut2ze1bG/ENuLF7dhX47AZ1CbpqxFe
7Fuqdh8qO1VtquVwU8MulPHAubGF84ITFapJpTdBHrHPKjs7ekuDSWmVm/mqI4Db3IiSSPgSc0pu
KKGcohYnw707m54D9cpYtqsBLTKDkrOtYvyr4PA3iEEHUmZeb8ppCmh31T+rlYLyEBL95bzoBRNW
Xn8iStX1kVj7XjVEoGbL9YKT4e48ZUUAiIIfcUBXV9n9pGoA/A0sEEOFMrilBFRHLQrcrvrtTs2o
LdllYza5hGCpBvmrmIEaAnCrdqzRgn01ScA6wFlexly93T4LcEis2rq8bd6ZVOoyOrez8XBRzzD9
hqYt1QI17ZFY3TO3rsb+q7VJAODAeSzZdWV3F80fStttswDO5Tlj2E+OsDYH2zkvHhaKKC/b1Ilk
5MWV2AFZroFAVQCs1Z2gW7Tz56/MzqYbW62xhb8sCKoIVI7BcGUfhNtnAZ92Ie7cmcO7GhsOS409
LKqZUm8g4aIhVFKmlANQrhKKrYoWdFYnUL7F3MD09MLCgtLa+BpWs1wFAGrr+/8FQJIbYM/sYk/V
o7brnE4VyAAvhikBscA1FAjiefqyMrQaTay4dw3yhdVnR2avzJ6fnp5WGhtBB6JbR+uqej5Vg7lY
6HYQeGlbfUN9/e866ltatm3b/hJSiPrEIRsmM0wAKd8To+g7tcy/hOiaajByWwCUlV2Uo6MsTJ9H
f+WBTc+5VUVfJRxGEldqhbVOeblba4Htmzdtqt9mLuPo1Twc9DIRCIu4nvRacaJQuj0hqPAFh6rS
qF6kcuAV5YpyZfr8wjTInXuoo2PbDs3QVQUAvNZq7lBvsb671ui3J1/cVl7Bo9faoRZzJ2Yw1a7i
RGGJy1il6FdVjBXTtdUNYA0WmJWV8wvywhX0pgOzqUXsRKVVqRo6oKo72HvLhOlzrVUS+Cm97hW1
rjbVN+Id1ctyqhSYqFIhouRnbyhWvLzZBshGWgCfUsEC8rR2iFuLba1TZxtReXY0WhequGONlkKK
YfWI4EOU7i7nEp+5QjbU1YbdIX2iUCzRe5JUIgKoNlDzmCRJm28t2sMiCyAewcWOq7HAFZD+Xi1t
0eH2oZwBHBjk6uKVkOtvls2lXYIvKSwtX66BgNttfem5XWq5+EypwrIKC1ex04f9y1AohddijI4K
ca/ZVUZIxEJmXYzMBK6qVWtrhRoAyLr/YmIBBAabqIBBG5sO/KGn4Zwk+eOlIqDdRcV9ed+QGYFe
Qcw99dT2RDWv1PnTpx0new7j4764e6j0ELA6RaoABp6FgZVtTuQrFr8XBfSFRrle6SkyaRQvmBaE
FQEwk29QbUx+JJxt3goAlHYkR5r6PIZWadXSAbjduP/gkiDe+OKLG8s3vrix5BaWX7n/lXuecvdG
Bjta3JHB3sFIZNA9mIgMtg/uc1z63sryMjr4xjcKgzORQeegGw5CmPfNXllAXr8+i8ggV2DJNl40
NYCKqEB05I1NnwezgERYiwtGwyxKicB5VxYWSgHoKCVfKGEB8MIvVNLfa20vssVkAwRn8VpZYdS+
/MYNeHnq7h0//Oqpux+UfcLyD3/6xSvfu/zTux88HvnJ3ffs23f//fcXntp+z/cSmf+effDOB7/c
d8/3f3Lh4INffv+nd99/+QcHnQe/Pw497ZUWphdMN+B4tNaxWDamZYPxfWenQevj0m2V6UcJRit6
XpieRn9MeVql3HFWdR8+PDVXSb4bxt8kFosNnULQE6/NAVLm218IN55+7MZj3xu6+4vEtZhw456h
wv3bX/n2+E/u//zOyND4hQuP/fDyNx8bv2f7hW/cfPrpLye+mXjtzi/hzZ3fi3x732PbL9y/HTjg
QDApLGiViZIo6q5fpr965gEiBBmtq1ALw9E6HJXMKyqGJh2ULB0voUILlLQEOtNt/qaxU4h7uKoA
4K4t7/j+DeCC3I0fPl345k+/BC385Z133/PTL+9/yXnw24W7Hxt3Dv7kwZnEneOR721/5cEvH9x3
4/s/vTF095cPHvz0zssXvnH86af23Z0AIzD1lwXUyZlBLyi9uE6nvGwumtKTn2hMUQ2r4TmwYUar
uNUWmxjkt1exmJoWqFYijqaNyqKnLOjsYHQVAH6wfVnKffOLL7998Av5wacSggTUfbH8xTeHnNu/
NzPz/Xsu7/v2uPOVuyOJbw499cPCN7LAIDee+j4IzisP3hi/8/L2x+55xdnSMavVSae6uiJtWu4N
ujh7xW5oNrTURtV7xiyheWhLMotFu6OUr5MRqpg/fem2D+nlsujx7Ck0NVQBgKi7Y1/c/dpYonBn
4ek7vxz68qePzQjLP/3BMlKNPz3+7YMHx/d948K3j1+4/NQ3x5+6//L9r1y+88aX979y5BvbP/32
lz94+ovX7okc//b94y3/aIg/E/N6Q8UiutnzxKi+0lUVC1V914qHdVdHt4EoFjRCd+Mk3RswWrsV
c71ql8q851dbZ/8iVKkP0P2ALx578MGnvvzJ/a899dUP73nsAgCw/SAAsHThe/dsv/z0Pffv2w46
8NMHn77nsfGZx8bHf3B/uv/+p36aGfrJl08P3Xhlu/vCnQc7rKrmQo3KQDdVTa7aAhpVjSHaS/KC
xZnK8tVKaq+tJkuOWGB2Wh82Edc9ljmBbjxrjk23taOMO/K4M1UAEFWfa/kGNAlZQPQOOivdwG6B
NDjotGIrCO3yN8bBCnYMOtsHB3YdheOW0f/L4o0vLz/92KB1+vy06cKSYP4o2pd1WosxsV51W6kg
Ncp6i+RjFpidPq/+iuQIyX85C4Dk46n2jgq7cPZUDQBqpEP0Zo4HrJFvjhsfmsGuSMhrgRcpcc/d
407f9PRs8URkBExLs3RDaM4IiEqR9DIM9KEtGUj4XuUxES0gV78ppXJO937LyUeuYFUAoPOrA1CS
FBgfdxc/PIuWv2qFeOAQdQwLsyb6Vf5UxRXjwlYxhJrPi6DSsdL1YiUF6Gri7HDU/LMolbGA5rmO
VAPgXDUAVp8oA0tW4QcXW30TTv+IWNQTBxdmy08XtRQY/mG5SgE5WjknYaVYOmdQK88DLOP382bG
rzgQFOBLv7aOm78q4Hay8eipY5N1lUSvhkBbW9sqAGyvb0UHLaABFudJRqfJTJ/pvaNy0wy04kQ0
3t0KAOQzSlE/W/pduRPg9iU6nM7eIUT0yoqSpakw4XI57LuehNZQ2wpUa9FV6UcITKL+zwK7Z6lJ
E32YTbmuLu/s+fOGWzw2QJXfALGIZvcVs3KoVgaANX4lMmJRC6gjDVQX8mmq3+GwW5qbmy0Wm93h
6h84MXq05+TZapWipsaVlTt6bwFAS0vsFDDAeYFWUPazSIEa90acztBCMSy4VkUGDB9QvFqqHSvI
92K1LldAA07VXMIHNr+QcRFAtM2CybbZXQRJLxZWCsvLy0tLkiQtYV6pkhY3sV5kX+mvXW23qiDb
1jgPoh87t8CbFo0J2qRAJBbXyyUQdXgbkNK7M+GMrEhaCslwcLBmKyFV9HZViXY1BPiEGzzAAt3s
IokASaWzecQE0NSfjZvhsLNO9zrJisGAlhgp+Rhv67oF/S0tr8GFBxPnZ2t4dSl9xRH8em2ADAsI
JXWsEdVMQBZNRTWmYF+WJFzujVsI7d2ASr8rdsUptoKFvJjXiC7Bx9QbBMCEeh+Wqrin+gl779pI
3loCoNl2Sfwsjt2M8Q91daEeg35ivd6IPqqCqC4hwF6fGgtIwkyoq23G6KNpabqCbYrKG96uSDHP
VgOBFbt98YOL1X4xLomVSB05yjCkKDJM5U1xMy/76LoN+lu21XdeQRkQE5ixaDye0glRhwD/tITX
U4oaCEC9V5tR1bOopiQx9nSLHrIRVtdggRXHzjz9p99qn0qyYyaCEADhADsxwQujvE69sQwWt9RM
8fDU7TAAKtr+f/WTpHKOKrm2wDgyGW0gJS7uxNR7Y5x5TX7KOEfS3D35xz/+Xx8YuRC5+lRYgbCk
aUV5G7PAB2/+2l0FAJ0DqIkMM8WEw6VWW79B3NTx0C1VoNrqG0dC5mtVAKCGLqLEM3h+AKVJxC4g
vivEQbiwgDInegc4YyGeiHdMKoqy5ilWZYAC1ZxfJAK5D/CnD962micSTWEnnFznAONAkSToy/DU
BGOE5FUGLn5bEgDtpc2tIXN5YOm1OGpSTId5fPuCfVkf7pQzgtXjwvlzJbilUriITp80M9Graoqq
9NPN6YJCUkpecQLpzvZ2cyhQzNIj8ambHHXYdyIjSdEkFeZBTzHkxITATKjHSEVZ9rbVrNoua9s3
7/KaGQAt7tb1XKztRFbvgSg5ijpZGxgxQ5SuZIyHVCdCMpc6a0xQfXl4IdtMgfZH2zgkrNaOjrJQ
WFbvoymPOk7gxfSnJOFCMBAT9DJNEwGCCoQDo6gjo+SU3p+Qd8B9a+Jx29bEmaqlS2c8E6SJKUZP
SMbcmKSqvAwR0E7TYIk4VYHSNnmoRnIp/flmUrd+Q25Ucmt1luZCZJPmVB0higjPUZkcQ7hsO20O
V4ACoQgHspMCC70JT4CJhP99IeL4bQIA0dfRmvOcKDWqYyJqvpBJNcsM+NBFxhMFLtKllt1VXfJS
pVkGNPoTzpb2jl7rqnVEKgAcE0BpkGhs7PjptAqD3RVOkwGCCJOnA+EJNjzFeP3tt18rV99ai/4Z
r1BkAd0ZlOWiYRfLasyklLqTk7iK1JsZwOIqaGyiR66rAhCM+z1BP88gvZgS4hGOZUmRBIVAOOz2
MAGNIkgqQIyeDnlvm3xQhL1lS1IlDiIyDg29eeWYODCawVYAufC6+pXQxj74HO3AmBfxgOFCrLo4
rmBzrChCLovKYbXxslafStcA8KDmV4yNVPCNr4osw/A5Oz9FAQ8QJMAQ8IX1xUy31140bw9nzLkB
Alo0JGFvnHdQ0hL4hCJO7mmSMc/wJedyEWeXOvQ15j6LDRzAZTiMJ8Kylgq1uqtMklQBwB+MF9Os
MnZOMy6JPUcybADxAXEcdSp2e54AauARFomIBoPGey1PjO2CXLDNoJLpCS27iXuQoUoTBYBAtMub
wlvWiasDsGIH5xLVnsX8rCoBVXJhVQAIKjPwalq9g7nvxJjaJT4weg6YQP3pdlbTqG1rcY/IaNwT
RL58iV6QgAEWFg6fw+kxnWQJfJ1FBpeRG7E4sE0o2tbVpW9aWFsNrrgsBREDxHFxLAHWVYcfAeDH
HBCMAgp/uBCM626SqGdsNIXECwHNHN6+HNQ3nVNPifv5IACgzXWbUTg//eFhc+IYEZcOqF6/1cmF
nPoOMhBEqQGwvMoCYXCA8QHq5BLm1lsWktYFMQCe13/8o9f/EIF3cUHQ5mOX7FqoovZ4wgiXblcO
tAwZeHMQC6UkuYphXJi9Ur7HkCxryyuHutqcIU5ThKmQM6buTlp7b5xCoBmtGxR54TySLswAt6wl
rAP1HPRjNvD+OwYjmBI4lW47ykxI+tJYoeigdfzj7UGwvX7XVNW6H1OryAxqRzOBsZgpJSJEo17v
6uwMAcAiOAALs2HhyhUOTQZY3aueoAMAbOcpbXF806mBYkZGi27x7nBo38zbRGDbgKlAqGyyT2+j
VTdZwpPJotlRjse8lTUfZvpxAKAoyWG84St00Fk5GVINACSY/hL6U7iP0gDelEI0uiwnBRLtGolr
FKy3CUHnKTQjVtTwlU0ur5fCLrEInknJXnXwXWh8FUIK6WYa0R9FBCgoAuq9DfIBADSXI/nRaT/6
0Y+d//NH/9PjUW+pOmlIp3RpK+QOpYkwZ5QM/+NtLaR5HnkDpinBShyW7LPnq+ACWOvAFNMgq9Cf
1QKAOY8n6l99H4Gz+VPFBUV1aOpdBBewyARB9Z5LthTexg3lqfDdkwcmUKBmhIS3wwTbY+dMXIwa
HzAl+jB5/efKEgdqIMDy5m9X94AKeUdzWAsA4iklztc6ELdjnQ2Nnfry0jpkeeJAKhfVAdBSEKyD
U6t6kB5E9x8+MMKUzozdkgmQKyDqkY0u0GAPiwljALhiikwyDX0pAtVHFpHvyFemP2u1ntYzuxqb
egwArlxRcPwRR8QbKlAYOK5zqxqLScnhvnI/6BZM8HxDyVapuPBJL5KRDQBMU2RaeqxCWnTAqllA
RL5LuX3yFZwUG2ltaD2KAfB+eP5cOIPNHrhrgMJbwA6x87PL9ois+gBxI781nKooFV2NCUqc4bJB
FkQ15aI5XDUUZMWsWgUL/F+Qr3TitTuHmxrFsz35uhSXoKgpFjufqagQD4IR4D6cXVi2Xw6pvA9e
JTohFOeMvYBviwlWoR81LqSn+6oYQiw0UiUuBgvIq5MvrRYwNWr9Gjh3uEmo63ImAoQQJnkwu8j5
BkHgErLAJbB1Qls5ympmNNXV1lbVC67BBOAFrUa/mSp7paukZTyLmzzrwTIm4fzs9CS9WJN8VIaw
St6kaddC0e7UtXWxEwxLBVA4juYAokFPNA4COuDzq/6gJKc43COUsK+KQHUmeE7zg0XkQns5lvNi
e4hs3qy5bBAZwrI5Qkn7J5pCdLStKFKg6jqT6ekPKcqOyefjlQAIKXGVLYVaW/V5e4h669q8ocHU
KMMgdo8wk8gNjvvjouTSnpmAtj9dQgFGqq0NCKnO79ZyJrC+4qbnl9Qs32n45x6ZSLWJmHIA4Xwp
ANIAU8rsnLqJp1CyrAxFOOBSLSh4VWRBsTc70uD6x1W/p7RB9LEKC3Q2fvDmBfWakljXFldnv/Dt
eCaFbyWLSwMuURr+6GN1M0fEf6E2r8B5kzUywyYmQJsfHGxosNvsdsfAibEpt7i8TF1IpJyyUEJ4
kWbWVaQTgxNTuR4nJgxPGgaVFzL/GVYWA1Qh3OxQ8vJMELkvM1VYAIx5TRY41jAw/s8qB3zwel3p
kjkxNeOMIGYTlxhbJvbRR8V9bVGhe4iLx2tEw6ocWDuc7oO2nbaDifTVpWWJZ6dGBxwOu91ms9lt
/QOjDCsuow3BKZE1ab5l25KRD0BSktKLdHCFeTEgosJ8YJGiSJq2WJhlIAXsdtQfDGqEmaZNeDBo
tVmgVd/JXUYbKpZqWkmci+RU1QPK+SN9jgsdBRqiyx+suXYKaHce3Ldz5z53KPRca840ty0Vri0t
L4sYDRegAZwBrBFgeTxRjxIlDn4+Iwh6xHC+75DaF4NTkEEQFZEkJjO5AA26jyggD1bhUXGIrDl1
sonkaBznW2qxQOM549J1snm6WP1S7Xqpj44T95wXu4mVG0tY22Hg98HA+6KIKbc1DBgncslo0oSx
JAEDLIssA5xhx1gcdp2eGhgopHNLGf4aD/6vGBg+oPVC3TbeyIKSFM8v5gmbPY93KxcVc12kerzO
DDi3VFMKckWqaleILNsLpmAMv6Bl9uhdyYoIkHg3GviDIUw8tG31+6PIcgDtOMNQvepMpMg0YgyW
eX/AZVebw+UaGB09cfrIFM9nMnM8jO215eUbhRXcCvCecTTb1KgHNFafVBxjY7JP/yiLLFfLGzj7
6mG9G7X2FBXEtHlLdKOCQW0xQ925MdfDwAeNYGpH/f8uRlYgof5QjXvoG0hMgzK+srSwtHyNZ5mp
sdETA/0ul8WCS1v0ZlFbs8WVnomNqEzPxxaKFMtlsyayIltTps+l3PCqka6syQFLA0yVb3XJtqpc
bzO43mOif4fHbxDvCSZXLbvSLquXi+vit3SjObestkJByefz2Qw0huGXl2R2pFuvCztvorBi8lTh
zICUZdLEM+r9yjkgbrzj7BHTw7Fiw1qKVqWF09VdGfEez1u/A/ox7Yglgkm8FT5Zi82KuEqSWu+r
bQkvLDfP6T+axhcdoRw61BfTyLhiKgmTi0cXpcLEESXY5Pa0ao/NqPM6Q0WqDZcAFJ5NZtECaIYV
ogIX4Ti8BYYwEwFPIbEPD3zQU0b8vt/88uc//x3KsSJY/HFO6zTmdcP7ielT58asqDryuJoCTV4j
/2nZMl88SBveuQ/A7wklikWfaPtw9V2crcYCRfoXyXSpWTwG8TA+vg4X8Di1+bpUEQvZHsVV08zk
6aGMEPLqM7hCKpLYGSkfeE/vvt+8/HNoT77cq6aZPTEUQXN4jQgQEWDV+RAwel6BNaRL1GgUdebi
giFcIrpsyRZhUlfZix+cDgajpqpIlSFwC8WrsoDxIZ1Ol4WSp1obD2MOEIJRdeRFvSJK7VmmXxIj
Xc4UmGCeMcUkgEG/u4T8t5z7folo//nLv9nXa3tLFX91q9Zhw6PhxQXsB85OT88grjI3UU0BoEcm
LXFRnJgHADLGZCmeO41G48FDJTWh+DeJw9kfXgNEKM0ZyIpXraajwoMV2QRAAEanbjImLV+TUAmX
MpMyAaBuh47jIJFD2wejBcXSsjTV79gfNQ+8Svwvf7PvLU/31m49raauzU6WLEM3Fg/odUF4zHHG
VMIuIH6DBkREHKCI6nI5NGuLpS3eZwKApjRwUkmwCW6UL61kAUX2cojs3OCgLJRnE3J7Gg4LXJ3l
yQb7ns70NXCbfMPFnbGXHMWpUvEaiuRmIpFRhw0LfynX//yX+3rxuL+1VQfAuA6XMtXKBEsrAEWN
/PMLWvSvAoDOlZaAA7Cvp7DBqBL0BCdCfk+cRTtGLNKL0HmaCDC6So4pObe6hAQ94aGUTAxIBD3v
rIpr3HOKfatOOXp0oOHJJ59s7MxETR7Lsi2iF8hxB239U+wJh23/M89oWr+E6w1ReK7+d4j7/X6N
FEy0JxjV6U4hfiqCoHN4DFWAoOeroCBM5KJ48/9l2yRwJTvkBYUaDA0RBHE6jh9xmCYIEkAgF9O0
LiNJJWctlkGVOsBw/cRgjRypKLCH7WAGxey1Y01NrYBBYsmw2NfscXWjcGnpsiMROnjQFwoG168v
GXjE9aYGDmAwOhyNOoMm+pC0BMExj6b8qaA/CIIcNzEFQ/GCFMILqmdBBaAKcTmaQr1eto9GOnwt
HX5PNHMCFSnQSBGhwaWJMB+mxrtyRsEb8MVQrTmA3/74tzV+UYCxYq/21CHohRvNDulcT6frxaaM
NIP2vhUzjhDov2UeuN5xMOhRJ88eeUQn/ucv93rK2rYG7F5yAs8Zi0RVAEAjRP2oDAO99aN3uoPB
oEKAFF4xKy6gLI6vm4+jeQnxmuME19tiDXlD1NuIfiXnW9JWBGXQaro5tDJWFXoullByq9VA1Giy
J66ILHiC3hioHBc2yj09joYXdzpDGfn0QfdYv922H3n4mq7/zS8feUTn+oMvl9O/ox7ZVa6vu/tA
XyyW1BlcPTk1DMT3mWyHeT9SKaVrB1GJxaIw5iArkqOf80N86fFE/uXtfyHIrNuNpoxEo8xvsC2h
vk8llAR7a3KrcYCipNDCya44AKBbZqaz8cknX9xj15zcoFndbXzkkSd0rn/5rTIAhnuQUu/r6/P7
0QP5dP2h0dtdBoC5jFDCbAKaAkf+QbXFka0NtvSCDpkjgQcGrBw4lO6kkSKSu9BksSjEkGKsvYmm
ogwP1/gB89NMHagmITZk0daJc+B2n9z1XH39rlDIX6LrX37hEdx2qhT85mAoZB7/JjWDxYlAsv/A
gb5SAFhfNBoFJRKM4lYKgIiP8mtcEcVPVUxxliH40tkBFtAfz4wS/T5ByDDJ4jJyMYGXhw+vNvjD
77yLXmr8qpqLOmR2Ig595/ckAJD3e3634zXPczs8Oy1FXf/MI1p7Bo+9Yy89bgLgyC7QUPJV1s2i
7sdCuuaP4eKLlDYBr7dg0SCiN+qklD9ofAHkzTdzSF+gjWXj8EumwydMBnhJlItzSt42VvOAarV3
3gDih9+ogQAG4Fgd+LvcuCEBZxAAfbiXO/d76tGimheb98OnjY+s39L8yCPNW9Y/shH9evDl9/5k
EPSaDXvRTlFIqJdBRKKRHdb8/qintMUNMkyoxBEW2m5DSy57HFB0qnt4p6I85xNI07MgsFvHJ24x
//sGtHffeeON6lyCAdiDHrUVGW82SUA+78MdAnXtf/nlHdu21td79m9rtv0OWQH4vqMZXvpf/vkv
/1XruX9/fSsofk5JEFp1V7LPz5YGwaVxk1/bb7Dkh2CU4+KqgZCkGxZyDrSh/uwlNkzjGTWOQ5rw
3XfeeSfJgcF1r76VFosAeAcAqK4FcKKpFeUDIv3aIk5VAvJT0JnEHEiC5/jel/shwvW8tgO0fP2z
oAF+p/b29L+epekQ4tuQ/3f1TSx2ZDIBgsIZ9yTwrHnJlFAeN+quoiTGjZ/UWh3V95CZ5kUx5fG2
WFUYSbCDcjwoBoN+wG04mUxysT6f3786Awy/obXqAEiycjZ/CQCYGd85qo3WhxiA/D+9//775/JA
X4h+75da/7pfw1rgye63tnV373CcpNPZUHBuLurpfq7pnLrfg9zHcDiNOFdS24BEoDx4LBbNiRwq
IEKDXwRmPudwLcFJTrQNE8tnSIJk0sl3/BzQbOzRipyT2wTg3eoccCrf2JMGAEAC9MToogpABv6d
eR+ZrQn6N/v0ToMSaN7ySHf3trcO1dc3NLb2HPLHQuAAN57BD0MDWpIiSwLlLJGRQWWbERD9pUwQ
F8qbCgDmAGD45rQosmxvOzAUFRYYGphg5I13+3zYq1QNTtSfitYqmxt+dzipKO+uBsCpzqZW5SR+
3mCk31aiAox27v2+kL+33OUB1RALHenc82JDQ+dcyN/UMADazqsGNyKD1oiTpEhTrBry6k/k9HMp
8zUqyA/6uqNYVSIryLgsNHoK3sjQwocME55gcCj3zvBMPBpXF3rgbWJA7Sh4M7JyBN7Bwv/uOzUl
4OyrTY2Nrx4DByJbF5uJ2AdKJaAUgyILIOJjMfQ81ehcLr/hhOOI/7nAnpM3lq+NpxVZTXEiTRAW
JwhSq6sMoElwXvjgx0gPGFxQ8TymqKfvAJijqB+UYHJ4rpnkEYk5gloMBMgAhS+NnkmFraBOr8xh
TkY3EJW0aRvd5Dvv6MRXR6CzsfV/v8PnlELWUXfAlzDSb5kKAKARdl9fMQEU9UdjMU8sEQs9vd0T
/N0ulKi12O0uVzo3ia/BkATBZ6gAoYoAL05N8CSqh4eYXrP4lfQDAP4DKhMKw++kdjqAJZUctUgS
AQquR8sL5xfU3KBQvkeAF+UqoqJMYwDQmiJ8nWSR/CpuwD81/AN8Pzxqd6TrugdL3EBoCk7DGu1P
e/OL7wdGYuCWoEjmLaf/LTyUL22dectma3YtZjITJ/rtza4sYneOIMJhflQUMjihArHmPD/KsnqN
RxxnC4MVAMSjwNxaL5YGLAVEJcS8Cg0gUHRa/q+/XFlCKx8RB2RKAv6utjia0YsmsDssak0Q3lgF
geS7w8NDI/ttJ7JZpc5f5gbmC3/8xe5LKyYEzoYHBsizey8O+PCu/87Lzi4vmL8O+5Z8w4uTyyip
fW2pkLNbXGmeQQX2o/NZWZ3hVde58DgHqIXHKLkTF6o2LUKSm7NXQa1AR2mXzWGzG83hIsKjUxlK
1tYEI1pybW24rJOLY1hoKq3hYKK/Qgcm32H3NDgyV9HGHHWhoht4DtO7snHLC2s+y6MVx/CycvO9
X+QDBP3MMzSw4kXmoPvClmvjM5FBr9Xxs7wl/8Uy2l/ii3xm+UuXxULQAADJh8mJpJpc+dGPLuDa
IFwbz2O96K8iAWrzOr2ssHDF4ViG0N/DFlw2gqbTBaWwvJxNZ5eXlcXM1NBBtAhahWMgTKNsD65A
jqsAUAStETn8LgxzspL7oRWY/baeY9ewpVbqyt3A/M01129ufO/mCxt/cXPlhfc27l7z0G6auLhx
L0lc3Ltxy6WzD63ZcvGZZ9bvjfz8hZNnn9j43t7HH39h98ns9S2f5cMWS5gi6QAVGGVU1wDn+XHK
V1RkKlx13I3QeJQ4cSI8CSZwnoyE3AU7QVMBPFmIf0UVErIY8qeWCkvLaPyz6ckA4BDOLi8tCVpB
RFrlgFVaQQnbXVngnlP4unJd0Q1kVQA+e+DmJ2s+27Llk4feu7lmyycraz75jCQ+W3OJoPZ+9+wz
T6xs3P3Z7jU///kDnz7+wqUHfnnxs5vKxt0v/GJlyzM3+HR6wG6fl0kSrwnW8/7oPr4kxP3Gox3f
HUZUJ3XxN4wiMxEmaIejkKF49xDtoiiaLHkgNPQ/5YmLpvReoZAPgJQMMMrVGgSXqsxC2mEnsfAc
aziMN6qoK7qBqgQoe9c89NDelTU3V5752aU1N5WTD1wiiMAnD+SJ/Pq99HsPrTzwycUtT1zfu/7s
Q+/9bMvlLu+NF7b8f7u35B+4hKZcZdrR7FiUA6ThBuGZbSQQHGvMLSIbBc78G6qYRD1G1lBgqWxz
FmWDxYKdhMFEA5qbLwKQ8oMCSXDmxGd4culTcsBuc9EF7RHf+mZs6FfZlCU2Bh+31iac8a5LNOt1
OCoDAN03b66cfGhl5fG9u59YKex+4ixBULsfv0jk11yidz9xHfTDQ3vzW7bQaz57YvfyTGTv+pvp
sxu3/OziBCqz+fA/AYKBPM3wetkLSu4O98WE4R8Ztc+cANFMMvmOCkBQC46EZEzg065mGwHyLhds
IEpAfU5JT6oxFiI6GJ3hxsBBLgKQI1i0Px1P0S67g1JMM9ra+gqdA2DwHZRpNflZVCwmKnX9OxOR
lEkCVtb/EV4vPbBy9oGvtuxWLm555jpoli0vXLq08t33Lj303h8fun4TYbB773dXnnnmy5VPvnvp
8wuF7343f1VLc88u0zbL6WVmSpgwugI+1mzf7CyEPprAD+Odzd9VP0Q0swj0T2abgRLbb35DOFxh
xAJKmqazeGowBqG/HEXGbogzSgbCJE3g6zPEfGYpBzphVF6SFax8JI0fUOFIQTlhd5UVk+5pPCeg
pbP9g263OzLDndN04MabCIZfPLT+k5tbzr63d+9DL1wkLm156KH1K++tf2h3/tL6jZ88Dq9nf/7M
5Ysb14M63Pj4zOU1u29oBbHgvTPLYxYLI7MQwBubp80uCOczQrszZX7mxjsaQ+h+AcuTLhtN0r/9
7QdZS3Y0gJ4ZlA3nspOLAIExI4q3EdDeLVKTJC6qZsJ4zAsK5bAP5JfxdCP8fg2i56sFJPkHE+X1
dOnGTrR0tnncjdtgTgWggMwfIHBzRVFW8nv3JvJ5CEbRVzS80upb6uTZetfKYOTy5cLNm9cuX977
0EpxsEH8xTzRbKfTo6NqnYf6k8yE/qEDPJ5iOiiJHtgH/q9uF1mCbqYp4oPXXx+fcdCihBa/ok1P
8MOTciO+aqk/Y9IOvyJWL0wCBqjOAPwXl2oziXzBW7njxKvoSQt1Fg0AXzU3GJwxomqb2LHBNYfP
i4C+evyBs7ROlIQK/RmelEEb0iSj5XARdeRk4h/6gkGZ1+1eKhiH0S86hqMB0mVXePHt19/mMzZa
mg9kEKvnNDc/1tc9UglBsYRKAwBjALSPjk0x6Wxe0Xwmb+VO1D3oWRt1rssRTMhINQAuIsem/2AF
/T2ND1tusOwgOnVQ+PJs9oZJ9yBiGSZDU7ZmIiup5AIE5ISQTkRZpbiZFNDuj6aihmPEAANk0uH0
B7/N5Sg7xfMMEiBRzqkA8Mp8X3dZDoiiSgDQFV5OrUiQJwnDLYh0VQCQUxAAzPiM2xuJeRerA0AE
6OMtVhWC/GfgDQZADi6ebN0wJk1Qosh53e7wp3a0cYqx84Iq9YAcTYEqyOpZXOjqvBAn0kUVwHnV
VFhclwBQ5Dky/ME/h1jwgqlF7fnYKmFsMgfcwHOSeeHoIkGG54sXNABY1DYEyUxWfdSK3k72AACF
kDzulYWR90fer4JBgLi4+0/tLZh+8r2N4BLQP3th5YnrG55fpggSHAmePE3aGXHavE52BikCZmKa
naNBFchpbTIc0xLImA50tgVLYkO5mSGpD94M+mNy2kXmcmlFJNPIAiTfTb7zbjAqQPTPCVLRt6HD
lDbVXjo1ntPycatRj2SgFQGQULwJmZsIkNTI+2dyZToAhn3NJwf3XbwYoC9efGHL9YthcIpXdp9t
Xlm5ROLlbZNhwiGfP8MUZSCiyvzQNCg1XnbsdF2TWLxFCTCMh5lHv0V1AGaAfnZCZwCHHYzXv0U9
w4KcdUnzV3k18OPV3Jbfj5zhpC+mzqOiX8Ikz06gJ82rzxI17S+B4bjVY4izSl6po2SlS5GSSpYg
htyDQwMjIyPnDABOkeFLa/IE/YvdF//4zPXHX1j/xGfgDr33AvX47ocev66xto0izgTC6kBIAtfF
4YIXpvcvwAaCuJzd2Tx6MazGgxSbQ3+iXrXexukMe/wCQ6oDuMQ05yhSfDvqicHQ2TPi0HGVpnfe
6O7qGn73UJyjUdWErzemrmKRIWIOj6osoKbJjGLR0pq52izQA2ZwNB8piEmkbMEhOE0GAuSpEd/Q
0Mj72Xx+hE7v3XgpcGn93os/27Ky5olLD+29tAb8n/CaLZ898B7iAIa2kWiBNRUmp3A3nDG1lGbI
dwXtTTTDgqtisVDLApMR+TOnmD4uMxlz9sUkCZTo4FQ8FY8kQsDdc7xsIVBU8rbPM8yJywDrvl//
+jiQyb7xxrtjpzlwbeJX1XAiiZ+WBuhQzNQoKBsjyJK0/FiVBTZpiqLIciMChrDuO/c9/KxrNL9S
KCCzFg6QJBw5BMpd5JIfvh9IP/MCHQb399LjeyEgym/cC4Cs/9l7az6DIAlGnSNdrjBBgXIkAzAY
ghB6Cxf1gHKUUTpoJsaCWNPg34I+YIUPCSojkrk+nxCm0JpsyodyvzhDwGTtdhrtnPBvfWjxJm+n
Trh/DY0TUiD+Is/L+qJYrD8FCfMQlnXWVHGDAzCxCgA0WgFfPo/U0zhZt/3Rtd/5ztpHn3eQF8Yj
EZKA/8DxOaGWR2TDl9a/F2EuPXAdqN+7Pv/Zmk+2PHNpzcXdj+c/WbOSzU6IlJ0kwpHUDAGwBSaY
mFetDOvlImiGXMJXYSFEdoBjRJ5JZxnw2qe6ObRamiInMjCScSfyBDLZAUscuUi8D5cUTLiITCrk
/PU+5C7EWE2kZQSAbkdjkUjtR53jaiasF3QYCGqRLs+eLjZ21rW0HKT2b1oHIGx43k6A500GAACi
8B8fX77MOxzX1/zpX0//8bv5LcD5D3z2wsaV9XvtD3z1xC8Kuzd+IdMEDZxKnI5wKYY+TUwGCPcM
zn2FYikv3kpaVY2TwCO0vdlFg80Cvu1Tn9+Q0RcERgEAnmyO+CEo+vTN1yf8HoiPQjYizadCCUy5
ts+XqtXwWj78MeLNnPZ6Q/FUKfHldZkUiUaeTqPtB8vaniYAwEqAAejbsWHtd+5dt6HZEaYvkhR5
+Q9/+I8/uHwnzq5fvx7s3vq9z6y8sHf9E5/kN/7pPQj+z+Z3773GMGj8Ceo4FxfGYiG3DNGrjBzh
VBvn1GrdMQQTlCRmaNJiIXNopwofpzMrPkAMjIwgBUCNcfE4uMGvjyPjOJxx2MPLeAEZeiatToz6
ZBZR1isnuWjI6+xqK2OF8l3qECvworp2XZRx5hBn6+RjjYgDgOfJoUNDNG3TQHCRdPrix//xH7aJ
C66/fn55/NNPL10YjIx/evFS5yY7U8jT+YuZGzfgLJeLDIeHuHiSjUUGZ7wRRWaIjCh0hbwzQjEQ
wj0V2TDyCnJXRXWrxLC+OE6S+E+pPCgAghHiod++/VtAAABIiiTt2ukY5ZevqqyEUytI+Ru7Z5bu
zV8qAabGTJRV5WkPIcChcpMOwInRE8DM5Aijg2A//fnnlouk/fPPP//34y3t7e3WfqL1yXXN44OD
4AKB/mNA+4IAhE8741wsFkmIkTYvCBwVYAbbIiFB8wmLG3PxYSbDgBwU8qBmOYo1eslP5GSX5Rqq
nRbffP31N998/bfjnqC/r88H7HXCYXOlZ2YwpxTLKlW5ptJFQkuhKAVgtGSSSt+NRsAA9AAA/QgA
EHugK+CjAnSabH70XgTCsxYXPXEZEECLRID+Y5s2OGYG3adBTYbT86D8d46fJgjnUCzGRRJov0hQ
TLKSZQJup6Ct+DVqHfE+StKhEbTSKZsmSbLYZYpIZ5qzkogeAw8AvP72m6+/GQMe6OsjSDt1bZkd
cNgOjkvXJP1JXHj9JZrVmawY+Vqbd5V+Kn4ETxAAQHtIIeNHjA6oOJBjviEVhM02e//Hl9FzKQY6
n1y3OUCdGBwiwmECFCV5sun4IBEeDQyNcKCPJXDrhEgXB0wwGdCZzpzQQ0qZm2AKjM1C5Kli3+Mn
CNoSllJCNCqKc2+//uZU5PXXf4sRIMDJAkMnXZNP2Hc6AhmEQbFynyFLR3aVJpa+F40vRQwAeDIn
wuEwSY4eOoTIh0YtKtTUkeZH160DECyOg+7OJ//HhmY4cCCArASKDMJ7XpxoIo5PsGGWijBiqC0k
prpgEENg+cPz6m7ZohEg6RXRopiRGYuFKDAT2k4hQT8ogMszITkVBR8y80EiFP3g9Tfnoh7/EYK0
0Rg6SVyK+ab67Q5+qbiCsLYKUPf2FWMxxHUxIVZ2nGlnKwSA1QrjexC8kiwVOGgNh9Mr168TVC5L
DRzJ2073P/vwvd/Z3Nzw5KZnHcoEv3joCLBIGBiGP2kjXU0NNsFNTWYYSnR6RRHVXIe6wO6H04ps
wlq9l8GePPINA2kKZJFh+4IXXJaZCQZYOpiShMxUjBPED4asfLTPBx4UyWv0xsD/XWIBAn1TstWW
IahaUq2fsCod5RvUmo+sa8FbxHVQYWIRyDoeIFfqN6wgdzB8xGG/8PFHixQ12vzss//jvz3ZehQY
Wx6lyAARCASOPnkS+KCzoamfCMwHGNaJSj7R+lI0vTtEzWvxmKQxgOmmJBM4TZ9otlArhcnwCd+M
o/lcMAie7kzMHwfwIDSShqwtI/GQL6ZMuigF272Y6jsABC5Zfyrd6gDk5m4FAJYBHYAAWoxGU7nA
9fDXyRXQieFJuyMdvng9Cw5U9q9//XTzw/fe9+iTk18UVlauhwOgnnrw9kJ7GlzwlwkfZ69yQDvX
hRZWgDsYiomS+WZFOIRJgfV1i1mXxeYiwiRhsdHzC9GoIAaGPP4Yy7LAAZGWlt4Zvyeq/KcdZzRk
eSShLZpYYuz9smRaYl4LAHVrWQRAb66mrCAA1JVPIN6g2uhFZYVoJq7nSXBeHSR5kX7+OoBx8/mt
f1VoemDzpp339eS/9Vk6Tb+4R02WHWtK9+whOls7X921zTHStN/ZuP+1V7bv2Pb01s2bNm3asOHR
Rx9et27d2rX33bd23aOb96N78mgrgqRIE3aHxWLZSSxneLyhuzjcPZKdTySTSbQFkpX1eFilYKNz
+NHsHNKuihkCsbwMxYQzcoB5nxsD4MyVPdKtFDkNACvYAAjoAovXv/N3d/3dVgj2PyPz5KUV13eu
Uxevrzy6biW/svJ5IXvzLhddZ3/xxRef3IzI24DJwwTeqzegFNrDjz4KP296avPzz2/dvuO1Qz7f
/m1PPbr23od3oLsOH+geI+w0OMj0ZfoCF02iZzCnQn0oAzo2NrE44nZbE54gnaXtFJVD/UdTK6LO
/EtTdge7tAoHGOMrCvpssfnbKgC0UNgQBhTia9evr3wFmvBm882VdGDFdX3lUwuxYd1XRN7VDCC4
rt+sWwnvtLgQeZs3P71127YdO21HjhwfiiSTw8nju1i8QS10jpVHw0JxZwCRJE73KaP16+7bChrt
0GnCTiEOCsx89JHf3z2isEkfuD6T4P+nUuSikmuZ8/jDpBII0DnNuqt72aiStZRx2forMKj2qNNq
sFQDwAl+DRUg8xfr7CsrNx9et2Kpay48us7x9a+oO/6fu/5u3Vff+vq3vvW1izfvIL6qW3Hc4VoB
uFy2iZkDvgz4TzwH8bN8VRCO158RWJJFm8Aw7GgAvBw0q4M6Ph8mGTkXEAXbuvu2CeKEHcWnRJiJ
4qKb7ljfgWEQBHExwCMRHslZE0HPafA3XKrvo7nNor6pgCgtM44qGNweBFUA6ICghgoH6OvPfu0u
21f2r6+s/dZ3Cl9vtn/9q3Xrbq7cBQCsvb5y17M373DdrHPc4biO9iAl6eYxls8Q4bQIALhl4aow
WH+S5cOUkJnnmSQqkwG3QkBep+Z9csJwd9+2tet22PNIh04IYhR5vd0HoCGyxHnwkQWFb2kZcs94
QtAh2zUt+NN2Xxbxqh11xhlhMMAvFUdUxakShEpdYRyjA7AvEMgOtR+kLq7kN3/t2a++lr+DvCP/
tRUA4K76mzcfBQA2X1/51mYMwB3rrqvDR1lAMWUoMOgIAAXCi0RDDyMAAOD2jw6fIAQRcM0Zj4hB
HRkGYvu23rfOjq4ACj/kx9RDQxGdjNdYgQCgJ6IEg7xCo/WrBmuLOhC6LyMtTTnsgEHx59pPbq2O
hg4AmAH64L7+NJoS2vytr+7a9PW/fn3DXV/Zvv7VtzbdvLkOAbCiA2C7w3IdVYJctDCcwkNQtCAg
AKZisjDT2EOIATJDMURg7AQxKiAyGT15jxOD830+h53funatnQhzqSA7dcAAAKUvEFRKztnSrkQ9
8dQi6ZhcKI5tkXLzqI8BBrIpAhYr3pTwhNk8M0UAKIru76euB54/Ebhrw1ebvrbhrz/42gaQha/q
/44O3IE5oPCt+q/uIFbqVix30HlwhoGO5JEjbCQyPT0NALCJrDDz4uFJAaSd4hmKyWTYDIvqGnSf
HT1ki6XSO0eXBJHZdO/DA3Oz55XsVLevyAHY1OGnIsVQViAGgpJZWMALqopjK0lCyf4i0rVRu31U
1DHQp+OMbGkJNiyrmgX8WgTgINikAB1Qwnf93dc3rKxQd5E3qbtcK477bt7c8PW76jd/taH5s5UN
lpvfoVfuun590wbkHjQzyeT77/MEoQIwl6WYmaOn4LqoUIyd4FkeRAEtktZYWBHBQIQDNuTN5sJE
ePO9Gxg5GyZ8wwc0HSCo2QpFSQyB+UYIjFH2AiJcW3VpLBco97KWJISBtKTig4NngRR59Lw2VpgQ
8B67eFlBbpIsyQkZOgA5vxSVBROwspKnb6ZXkDBMFArXL/31879+/jkECHR+5Tr8gXbp+vXPIIQj
TyeT09P8APHhsA8AyEzSzMzIGRBZMHAs3JxnUT8kHteICVwgI4s8Se4c4dDeuQTaqHPDvZuZADXV
d2BkCuXJTBk8BZyYYQCApWxXxavmqEKsFfMuyQgDlh0b6O8fCI+OjkHYSuZkGFn4D0ijF2kFbSEd
ptJkmqay2UU0bVSn7Re+j6LTyBcgqHQ6l6ZdruxiOnu69zjyVS7MffzxRx/T4B0GBigHKtwDD5Z0
2BSBS/Z9yPmI06fR7OIcTTGppk7oKU8FWLQ81PBYWTQfRBKMLNP2030HfEl0Efg/MPLw2q0QOYGj
q+DYsFjiMxMaRrW68bytULmfTi0XEDDo7z+RzoKrikIWlwOty7fpTV+hT6BYBq3DolUAMAT7CAQT
ioQJks4OWIBGcui4b4Ak6MAQQRwfGieI9IUpilb9Fzi9mUYWfvgAx1BkGAGQUMIsN8QCB+QgQBQy
JE5gYQDAUxDxk9PyLpfSd6B7xJ0Yc7YnwpQk7F+39vlc94E+GTt8YDUZLefl6UPrbOJp+6KZ2mq7
bJU0SdLS4VmKJtMw5FQ2jXw8vdFAugs1wmWzE3TaBAAFsUAa/CEIdndChEJRp4d8J6hwbgwAGBgI
hMPUP/8hQjrQRATYZ4s2zZkEFDJMZHx8fE5MC9zxcyIvMgAwk0FJHxFVeUkMGcarbyfJsH1R8R0Y
QSOes3YcRBNqom3dum3dPjGQVThhkkKBAeo/68FL1VJZO8nwFVq8KgfoGTNMf45S0mkll82iGUQ0
4CjfD5CgTYKJQJYEHURSAZejTn1Ieks7TaWpSRLtL07mLY6s3eIKBNBGBi4XeRo9lwXlgU7/25gL
MS6yADZjYFARkEzDnURaYJtfXZgQgY/YUFxJhxG34GOYAIPmsjI70wTl61YnaJAljcQioRm5GTwj
Pk3n+vrGGDrNqxyQw/XjfAHuSOMnh5QOc8nf0mYoOPU+INGIgPSiQqFvqEUYPiWcowIBKpwOgxJU
EUifQOxB0gSVtThAFdD2nWgjHDvEaxCz2SFYRtTQ9jQZQDPfloKCFPKRf/oQQ7DETEDgHl740H1u
mgA/mBA8QTGTAQuhFY1nAzzFFOxhanHkgDrHvwhGkkDPFOgClgUILATtO8DlSDKj7YzEIgCUggu4
OKcmBcQqht1YoYj3/8RsUJb7B0ZAq8eL02IB9IWCtA21uGj4AeG+CYLGybCdjjR5+jR6P0SDtrNd
oAtpFLg6kJawUDQRPnHBMvCX87MLseT+/eAIoJvHRmhlFnmE5xbACxAIwR8UGJEHo6t2kwZdQg64
yDSSd9SlRQLZ5MR4IjGHZRYgcIDHvBgYiQdVchEA8JYwlz5W25hVT/HhTfp0Cy9y0ah2zmRWBaEI
gLlowAAAfPvFRSpAZ+32LOn3xFFxjO80EXb0X84B/6cvUggEEA4QKdJlmV8QF84fODByZP9+/CAW
LkEp58GJsbSCpBMsIQURAKbuMgwVttOTPnB6DgUIMqukSx+JJEY237vuiMwH/J4gy4NCfPNtdYuk
QFntZ1UMVHOjeQmyFgKbTlLLjLQWpk0fdACs0KlwrsM657LTgdOeKEgoMgkB0v5x+PTxgRPgr4RB
rdqwOBCWNBXILEBUzwkjRzQ25OXptDhlb0WT4iwhRIMCL5i0FU9lbenFGAQC3SewFSmt3ZCFyFBm
w70bprTViPG3fzuIMiJl3TWOrgKA8bfyeEW/22KaJNNo2bXhcWAArGAHUFp41O/st9AXxmMhdlI1
dhCNxeHP0KhWLAWqgLGhhzWBsgj4un1mIRQXqMMNDU3o2QwsL0bxOsBYLCZKqRQMBw/qPKeMHOj2
RKkAkZkIBKr0M7Pp3g1veYKhaCiRTkdDeJMwkqpyYEm+vbxVOT6raYBFOh3I0TRbPE7ngJYBOkCF
QuOWC+D0AKHjH41HwPyFXcc/+pd/AbqN+qjT6AEuLpfFHiADfdhxFa5Mo03SrojiyIFTnTbwC1Ae
JBrkgqlkd3dfLOrxp4IQG7sQKd1opdMi+EVyrnTZH7b+Iv8Pj967ye9JgbHQPVYqrIhSebFHFRVQ
/ICPGNj88FqcntqwuXnAVBcQhttrOUITAMABAyRFTmTBveWFj7CXNh768FyYsn/80b//27/8WyQY
CoUifq/PG1Eu2AgSUHLYx1i0F+f0wuz56fMLyvmFhV3PoXU//mAcTF7cL0T9fC43hdwZv8c/ZqfQ
mPu6gyoLi1y76SHAeJMXcBViB7pfe/TezRzPGFP59IC2tW/J9ii1mgrA6Ka1azdsO5Lk2CM7tm5A
SKx9eEO95VTp6XIJB/QD5jThAPZMjKPkCPgNZxYKrrRy+fL4nyYCQ0GA4KOPgsHgxzsdY8RH0D62
tyL9NHtFlGanF+SFv4j7fb4QgoADsYh7UBV0LjY/MoxXyeykJtE4sCMxlV5B5nPm3b+4eDTogf+6
k8KRh1HaTP8hTRhqr6g2KzlA0h9mLvDPrrt3wxHTAajWcMCyGQOx7uFNz9q0DXtVAKzWFjQzYu2n
6FzeRpPz4CAgdzAcnqSysm2GnUHlugQR8hwZQB7hhMsy5yN8fb6PPz7b+mRrXkGLQ9hZtGphsulc
3J8S5+JRTr7KRYW4J3bowP/60Y+BBYK2cGkQJqApboMiVluUpC+rBv94G5r9m0fi6zJPdmulUCWk
41c2HJjgwRGwPXrvwztKH8lsYp3c4ebNG9atvfe+dY9u2uZApqFuYpGih1hlkQpPQnyXTSsiRGog
DkSADKcTDnfvEHt+kkIAhLQYYFHOUX0QvXJHB442PtkJZHTH0IxrTDx8TlCf/KpO33M4/TvFpuJc
P1FenyOLePsv3LmRbpX+maCxmmbHurUWpe9QTJbzrmsVoVDRITImyliGyogjm+5bt5WVyialjMJi
2uhD2v7spofXgWSsq5PFXJbOJmbS6Q9P2f9LAU+FRRYRzZcSUw6IIpVz50AuiFAwBBxAZC0EIy6m
cyPdgtDTKgiHG1qZazyMymR8Vw+DOkLr20GhkfnwEEpzwP1mDJmeiUaDQX05M+4buAZ4vXY0l+KL
Fm7H2nU7EbKKo/wR2xWhkDoNz2LWFytjBR2ArOpTLSIYqCw2LqOWOkmW5EWBShA0ZaPPpel0zNc3
gOo+0uCB2AoQS0+mwXgmfLEhsN8UuAkoZkyT82qQKrK8q+HUtXRrT7qhh4JvcpqNUfsxi7dPytlC
URg3Fq3H9oMyQfuW6ggszAM3dQMAfvB6cotssjjM29aue00UCvaCvlfcKi2JWH+nmhTEp1fhgBzm
gJxWe02o7FCXRNdmMvEYiabhEj6SGosNTaKqLyqdd8jZbPoEMoLMkczQAIoB5iawgJA5UTx1CkOd
63R00kcbG3fhzdiVAEHx4UkW+6QgDKAdlu1jpwmwfInECU3vQ5wT0gCYBvoPqBIwlyVJ34FDfTFc
xABCEn3q3ocHMACazNSgnvNtuBdYX0OugkdKTehiQKV8UfWN6mLDqOhOlBnKfg1EF6SdYg51D0HM
uAjRHCA1E51I05mcks7SuYIlnJgjUCkdeA38nl04NSErVztfdJzdM6WaILTFDxWG4I8V1DsVBsKL
8BUnJNmA5tXhQjDsBeQOwfjHUnhF5YyyqORiAIivD5uHYZ/nrR/c+2hzsdBfLDX66tjHthZZv2qi
oGz/pFLPss5mcxwZWZLmafunIEk8jDI1Cp3qg85n7bNnKAirCWoWxhLUgjJpgaCGgpCaQAGm9qhC
cZgT0mG7Q05rpa05ighnBIphApNY4TgKaOcXqs+X0LybOfW5HlgM4FbqA0ZUnphDAAAmUzA+h1hP
b0caQoStUxr9OCMulTyIaAfS+qs6hqtXjNZFxof60dJXu70Ao3lk/5FRkTnyT4d8WQSAHEZRCwDA
ZMjA1MxMU9PJHgrNoFABUqSOncJVMFI3J4lMOmxzGf59lqSV9DxypUHt2ACSzARBnKAiY4F0VlGK
WwbAofoTKIWgn1Vy7AjKEPf5usOEkuvjPWMEkbY9v+7edRu27jwykuTKqNy/4b61PziUMjYivh0O
KAcAVfwPzikUhP9TSxIEd6yQIQaOjKV5/kQAL8PiCQqMA+jBSL/F1dPQehRCpESAFMRXOwVhUlSE
PhiV0CAIzU4yb4q6FnHyjLajnEwaP69ofAxXqxZX0mtHyjKfHO7rDqb8fl8f0olccjEdSvl4fwqU
kY2KBbeD0brvPmPyFU+9Prru3rUbXkuaSZXKn1J1ewC4BzNkGhy6AdsYPzbGs6DzXGj712aL3e5Y
HBnyse5eN0VROWbnMeVsa0PrMTJ4pOfDP+/qEYQwKjqT0KpPdoKkXbaAWcKyqJJuFIvwInKvJyLw
Lh4tAlAsXZ1HYhf6P519bUwbZ74vujqqErWKFOXDiZQP+VRFUbSN0hyicHu0Cmf7ItKsBPdLDUdV
dHFTKZWbg2wRNmsd34Yis5zunpMQOdsDy2BFF8Y4czsgh0OZgKmT0LEHO4Dblcdd13O8Q/B4hpls
ibvtpsrmPv9nZuzxC4Xs0yrgF+x5fvN/f/4vE9cv38levhSHrmlR3j8dDf3nOO1kODF6fSwoQLmA
EJ++8v5bpxuPv9T407fidejdEqfaAoBIyb8GGdUAJVMxhsotpuWHm6NuWNfGZ5CqY75658+sVoRh
HWE4O7wR0OS29rymRt5spme7W3qbWy6keAyADGNAkTpAQoxwJosZkxOSLE06N/XfkS1Bro5pugA0
ivENcyCPvKIwUP5lZDVp2p1Ll3kxL86K/svixAf/V3PS4fCnYyO/RmhtmMcDWzO9eWZiedoAIGPE
yBjzHrFQi9MwEfQFNGJNy+Ejx4eKgtvmcaANnEUqSQEAMUggAKU2OneVY1bkIfZCL8NeaBsSyRSe
yaMgCtCtd1yaubamS4MkpHnxMlhXCIt5cCDWyxwwcTUuGJfCI86/fPnSJb0wbNqPqGRiojj9K16L
DmtuJhz76qtPv/qHf/i01Oh3S7NAqfpFnikBkEyCBkwaKECYaPya19PguxzgaFbEZo1uQ8Tj0MSC
Bu6NxW4FujAF2MD8Vocm783QE2wyeaGXuNL3NfTJUGReggMZwXRs1hi3u1BgMAQZB01JMpIfa+za
F5/jhVgA331op1V28PhLl5D804V9kXS88w7Mu0OymboVyLjdTjf5oDRnq2oFYUppnefNwz8aeUdw
s5PJDJknMhqbD/gCHhdaepPwhvDY7SSVz3B6CqacuCfKcnyGpkiGdSzgYJnNBn2EryB7N9dyIcLQ
SYLMrMWCQb8s0Ys5WZqRvlYw+Zi7KSad/WyeYvLFfopGFpGO+boOAB5mAunQ0DmqxJf5X10VjbrA
optCIBWFaFErJCMU0U/Nf/Hr/3Ru6MGwcoKTHMYVtzCo9uJW9CDxSFhLSPeSCyMj3j5XT5fdHuuy
4a0bzdAbwGUBdJMpbH4ice2n+BRyBWYYJ+uze30GBVzhw6nsm91LLLiG4eDy7I0RSeQWZUmkCFp3
P8rCpsg5iAJ6Y38BGY28Hn3Kf/Hpxx9//OuPr+s9FK5fj1b2PRazBmfCuMRlzcRDA8r5rw/+n7Oo
d49QzCQAefgi2roHhrV66u0dQ3VrNBAPe3EmYLkNtrUttK1BlNJpFadfZ9Ef5UnmVoC4l9Mo8lbI
wbpsfYxLB+DGSheRaUFyn0T6gIupKZKlxRw0g1Q5s2DIsp1vxh39jn5kLxJQJqU/98G//PKXv/xg
OWywgG4HVK+iu4DhKAV1MeX818ecU1VVpazusbsZDQ6Hw8Oe4XoAwBsF27argcktmpPuAdoUkpEZ
ao5aSoIQFFx9hMdmmwJNINnH6ebelEQj6cDzsiKqJJdLg+xIQYHjw0hFM5cCiewipPSTJKtKQAJq
lJ8VhIl4QhXR1od/jVReySOqAACb/mVnQcsbsiPjgPJzawL69msnALD5HMOiDwv5cIa7pLHMYvbe
4uIMyzqLktBFIgCuIjYIyl228ebuDCcjC3c0QqELWWNJbMSKKYpiZZIrA8DQSAqwOJ6LnE/gADGa
4pBnGI2nJein8/GnKxp/vXY2hAHArA6O+B+/ies88AXoC+fMI6kcD7YmvG6JwA4AIKmNezQpLvt8
wwIWg9rGA+QNTNM063ykpPykDwGA2CCoddlutfWyGeQ+Z6+IEFdMr1H6HUGcg9znSKp8/50Fmg9a
ephFo1KEW4SJgzncMukDwGZZD4oWtWSh1BMEeQ4FLRqewMTxG70HkphOL8JkiWI/bq5hDh+tSX34
2wAgWC3H+Xk5FgqeDwHjLKZphskwV8ZZR0ZjusZv22x+j61vJvmvtlv9k/6FpFHPKUuLS3lF0uU/
PcNq0dtmALvozmhr4oTHNPTEiesTSFvqFd7QWu7GB5+WbznlJPShA6MUmykStJYXeUwbedwHTUW7
R/sHMiqykFyRRa4ppNIoO8iK22IWghWAOR6tS5fj6NMEz8WVlYl7ETYJiQxXAkiJz3rJEZst4LGN
E0TAnmgbuDftZ9YQmSALIJ2LMMZFoMtBu7wFhj7wAUPA3fScN+qVeZB4+gi/RUQFiPnHfmkCgFQm
VdQLnAuB0fFr/+ws5Jm8Bv2z1SncA+nBIgbAJK3bKknM6FExefvMwO3nYzZsxKfQf8j+hr1Ezwd5
YY1eU0WSIZMOevp6iBnBFOANEJk/JtomczI3k6KR2ytm0wmaSGH3A89SDJ0XCUn+BinDgh7CQBoa
l6ybbdJiELF4mOdisxOhT78yqN/tLs/JuRxPOSJFDeI24rQG7Qh/A02gEmj/aVPFIjZgSL3mqDYf
rJYNwtsDkJSR7StIcRxQkJFLkE4zHGICmkRm7Ox1kvT77D4EwKWrEZIbvJ/YSOWnZ9hMluETS0SE
F/QzWUQCHk+KgXLlfNGpu4T5i5gHTNs/QHCcIjrdA9ccjn4CvAyg/qSlrUFs3I3c4zv4JBPHAWX+
Py6jj8iZ9x8jgC7L3F6KSYUuerYunpOkqe0BYFhRmvJf1VNZEjlkbYeVuD9CJilkCCUX6Gm/f+aO
1+a9enWBybT1Tt7jI6nw1ZTIZb+cIyIytGOHEneolIJvpJDXO25sSg8ITZQAoNlRJ+Lhh+FlpB3d
TrLQT1q7OhQZd1G7c5mHonYjDqryuF4+kba+bc1xx0w7hCzM6HBdMwCWEN5+UnQDHyFJPh5HEiDA
y0yCIzhIeL/sZ8iCk2VIZno6v0ZwXm84yzHJtiGCmBJ4Fco4s8kURZKIUPGptBDFpWsc8nqdlb0q
DABuXEdqZRxC/LIgQFePIusetbwzTzPwh4Y9qO8QmSjTl/z56oLXYj9XyfpbKcTtGQABIEDbatyt
Mxxgsol0CncEQ353gHUzQSFF0AyHDMXsdIrMFN3375HhcFhAhuNGQqRFWYQENfhWZJUOh1YEBvl/
harrxSXyKwx/zW2kugiCHhstWpHK0I5NS1dsVQcgF0NeInaSKxBw1J6Rm0kCVmh2BMCHBWTbY/pP
cclUGMmbd2NST09YVtzMGq/IyJhn5PtfJjZoko22/C4t8lp+QVKQqMgiAHBPeBgNrWfa+NYYRNb5
YMXsJzjtkJFk7DPszaDX7/Gx1R2fig5sj5bOvlRjPESYz1+dru6KmjSbP1Wuqrb9O5qR3HDklU/+
BPleinR/kiWYX8Wn3n2359133+1LuTdjs9npcYomk2vMvfvkgj/2ciQnzQbBb8otJtLQPzSXBvCi
/6YDEEMm4DequnLdesUTgiSwGUdgwhhq4bfZPAgpoiI6W3QnK0Zi5K1N0v2Xp7WKVSRm6uk/qqpX
V+08oDoAHDp04sz9QgQkSjYxOY0k2ci7AEGPI4YuPJWKayJy7RNJmlkT5Zen/WEpGg0jOzC1tJTY
kPTyQAVZ+SvR4L8Nzy87M2AiXb8RNU9+VdW/oiT7nexE0JgtFbfZA+NUMm/NkCiS2HQoBwhIa6Ez
ogHjN/NTi858zfalmiS6nYyIbph749CRE2cLLJfI+afuCRNdaNt9QAHulVmkGlNg9yXz6WSGJfil
l5em/Ehexggxl03SKT0YK+uxYeUhumSayCBKjl4XPv6X5YRe6ix543nH+CYtiIR+aLVis0OP/IwV
gEyV5NTWMpWPY4FAXhO9Np/RNa3gfIQVZeWxmZUseE7eyWDchujjfz924sSJD/+UUVK3rk4J+lSB
kb532LARW1PUNSZCsWREmns5L4UvIwEkSnI6i/uH6t9qSCBN+2eWSUVnZ4MSNy8vUsmNdCInx8cd
tCxFjOtDWLlsPpbnOD5SJgCHts2CKiKP3eaBanJsFZPABGpVlMh8ALa6mNR2sH9bg6QWn3x05MiJ
V+4WVYYPx3F6Z1oZvea/WirPS6sZUhREafLlohyd1TIRsETzEWOOuEEBMqfmHbTTGZiN5xiRYbjf
EcTowIDb7bgWNc+r9DztiRsuDHOpOSYIgG1WDFo5xsKlLmnqpmNT/2u5BoBSetQOAdBC+eLZE4eO
nMkWmDgfhlSrxZxD8Qqmy6kkEkQKrj3i/gYGfoSpLOQYyQbJ4QEpOUVDts0Mxdxywyw1d19fPzE6
zXEpZDBtmFfGEbhkemVixa/joUcFixSx/dDQeTxHW88CA7rfpEpJRmUIBFix0VGfz+v1uLaYDFgN
QDrhyWvfT/4MREGeYxAzx7/ccKeGh5XyOTOvj56fdG5+I4PRo6ZYOKhSJH9Mp4FcbtTRL3LTxPSE
oKQ3lPSNIEODihR5PdMdfw6vM42cN2fRYd+2VgDUXV9bNytb2MbC+NsbfrUA5BYXEyyywwr/fuzQ
kVd++/1DSb43dc8tXDSFCrp+fV6UJHW3GI6PIifvXLmDfgneSQQTuUd3nE6qkExSglmjMDsbzoqg
JIyp0zqMvE40VZy76RB30PBFX36Y/WToCnbQPDYuEcCz79/WcH9xkSbzSYJiCm8fQhD8/rGibDhU
z6wh29Ibspy9ovsb3CiMuZAVGGiZSFxCW5pK3hPuDzj68yoLzbMkQ2jI5axFCwAzeumMrKmWi1Ye
9t+RpdqeP7oZUPV0AEkCoeQYOgtVLLC961MPAG2JWrwXoZE9/Eh748iJE2e+1cjRFY+FsFKs4XwM
jWJjU17hl9UcQiLHsRrldC8wrByxVAjqjTEMnbQywd3mDABoY6eyZNFevFP/9CoEZD0VpgIBqKSx
dZUeZtwGCZgftbN58FUAEAxJ5dNpHhwr8b8nz4AocD6YWlEMhhUuh0uGd8sFPINVWVlR84yoqg8i
bseo/IAheWVhpZS6LUtmXRummnGONwqp78wMey4OV9wzGTEAC2N2qttjm6+rVgD0+I7LfAg5bNY3
r2yz1/oAQCdosDvhfIAhkj+898oJJAr+kjQao0ozfr3ZxUocT4dFCEyBllXlTRXdfOY+3EMk7qAn
nPXArkRAC4TFXQ/ORqEjepkD1CLVB/OMhcr9l+5p5dM+fMne8hPOChLYieVbC4DgGaGMDxEJChFn
4edIFCDrWBf8KQLRP+zGY/Mqg2AxK1O8nE0WObdzZDNrEHdCgJhXKUWjPGUHmsPzBlfoxCHdqODb
R47iMPIktaol19u/pmEaL6dXFkkaN5alroWnBPlvIgBbg7zs8aygewp0BD0p0nNfp36GHISz2iMZ
yS8fxWuK4BOQfPHLLb0QMbrHs2y/85qIRKExQRkZvxPBwDw0ATFXetHYA78glsUgWBEwRae8R+5a
UYtdjGnVq343NAyAr/y46MhQMA+np8du9/4NOhAAoHkp6hnWHTUOX3ki+T1WiR9++2Uu6rkdCspe
W1eXzSMpzUPIW158EEFK79E3UlgozxG+cX2B9p0fni3ZRqWX7sxl09byBtxlHwe9gQ/U0Tq54PqS
qmZEal67YdncLj+XcfR4vEXN+5bLfntHdk8tAARY10EczzLu2X2CUf/0NtIHr3zybXwiw/B4yKod
vdI8sPhlbsAxKuZFWeboMmHLUpigLnqgOWZ1oCK8mM6Zk64ljkHicXZiYlYPmKty0V2+5xX3X62e
met3lWS8Ncd4xG7zxWKu93tc2t8KwEgQBsQO4y5wmO0piG0mi2eRg3Bmo8iswS5cYIDMNvf+zumm
kqkFmCMBQ1/0oyqwhRmKHgtNrNTGqaNT8dKYPUnvLg5vMbZbLBmBFfUNtQzgs6q4LssLLnzW63nH
5XsmFrC7DEAbOEbCYdUVzwqyXGYgQwhpLTqlPV76GdIHZ9V1oOMe+21VWmluH83/kZFJgkM2IG6W
pbfLEmYFguLqBmdzwuxKGYDcokkMphtUAqBK4FmjQ2AAVar4+fIbp/Errrd24vtXYmgAUCrExL4q
g/bG4yJfWUph6/jEb394hEugkQXUNgSWIL8AJq1HH8KpQPvE2evTEb5m7/qOJctxHm/M3SyTQJKo
QwB0BD9hIYDqAx6XVvWa/f2eZwPArhks02AcsRjeCi7fR7Ifql3zBF3E1vFvv2eQnSinH/Z/lpKN
0tXo+RU9AhldQe5yIrXV+aRslQp8yVg0W4KZOVXWMYlJPaW3/MR0DXdbeUDfSM87zyYC7MA8JgBY
mNGwdYpIgdUWHEkhEc3RjPx47Y1DR468cvdPrLyx8ZfmCEcbJq/Hg2MlGLocThOoxwEKMBNTfpyb
tXS+g9i4sx4DVAWDTAPIevkWVajT/jPzQBkAI6rBkQQDtA+FfqEAhJpUkpcV9fH9Y4dAIfzw+7Nn
/ueSJMJMb6TMzkeNTgaKkltMLNAkSYlKndY2Mrm2tpE2+COdjptCQFjqbWm7MHRBFwGVGk+u0v+x
WvGm8wC0iTFee2YeuG0gp0+exlTNECQHBe6SPIy2pyhySpLjcWnz8UevAATo/5/D6DDIWVYgK07P
SlTkDZILmOM5rZygF40jMzOdM6O1SsKQh2RLcm5woLvt5FpyqHooslrlGHnr+Dgu4+aXsfE8Iw/4
DMFijN4OhyWG52lKD/MIQcUwX68KknxjvPjGCVh3m4MTgqTC7RRWZHw8LSuhGVG7PR8r0zw4wCIU
zOKm+AKtIhZZwi+a3eaX2iezAxiq0V51siUbaYt89pl1/xDrLN//2o2ZHJC3qL5n5QGvwVgNuvQX
/Fc5ShRFQxzKRsrc1JQk821to7wGAaMTzeKsPxwbNuWY7q+GAxwBfweOEj+XWFzMJQgaqdIcDzSf
AD1g6MGFBSrFSUtzUrcxim3TjTXE3EBkqKXdDAvqMYMyG9S5sfYSOpbnnpEHPFrMBECPXwiRmSzD
agYb61UpwlVJGnyzuZchmT9/dOTQsZ+fvVsUoGuo9PjxY70iQpETOY4TZIqCnjn0XCL9ZS6dQ3+9
CNQOACTKQRFugVsYbGnHIGNV6DS7n6ifXWj5rEQA+A1ew+sL1OGALk+gRjo+Iw+4DEOgQY9NQqE7
QUUI2mRgDIM/LvU2v2l3XWNo8r/XzhxrPnvikydvPOXWnr597KPHsImwtJCC3cmRFJfLccg5mkkk
0mmEEfo3YeZ1ltccHnhtSAuecjJmdqak9GIEsKOMqEgS7GYfdUTmrmox2OUJaTEtZGiA0JgN84Cn
hgvsoRCCxVeHO7pKACgmRXMsqwNginLhKn/u5Olr17pcBMmQ7J8/OXvm928/99xT9ukLh96+ixvK
+7wkAUeeucQMsgYWEABzJcPf9BXLSxhoaTcNJmCafsroNA7hM7n7ZqEXlzSmMcuUTtcCdk9PT+UW
7PNNgVjX+uv606EDQCX2npHWjuqd+o6/7rH5TvXU6pEyAHgopBIMKUoqw3IWz13xC+dOtkKqqGuU
IDJkSHCffXDsjb///ZMjx54+ffwQoxbfyH4J70/M1NztmsXzySFzzggokKSTrpjLqEy2ZSbbJ5cW
sa40ZIDH57KPHWhFO/CMjflcnjHI3HR17HrdE2ra1epBj+3Lu5a7fL6x+VudyDUc8/p86FGXBz3j
84T29YyNrbaO1BGkfbp2abh4/jyWaiGPzBKMZaYnuuDIldPG2/soV9/E+v8+c+bpsWMfPn3u2Atv
/BW0FcTDpbS0sxU/12apfgKKe4fhrG+Alya7kwMt74ml/eNbN787ZLfNnzrQevy7UwcOo999R/cd
983veX5k/vUDx2M9+9ZDLx7s7CwcXY01HWgaObXc2bTcc6rvwMGe9V2xzqbvDq+W9t3Rqv97usPV
2GE/+VYHAHD+PKhxEQo71NIVIhiIC2X5AzTmOnvilW9f+Ojs3f/x0bd/91TFisAgc0gU2W6Fr/aW
Qz2yKhC0s2KKaAn37raWc72F8v7t87vnbd5Te/sO7Lu1u69z3mYb29/04urRpt3rp/b37Y417R7Z
09Szq3V19/rxg327eg6s7tu3ur9zd2fPyMiezj3zfXvBn289be9s9PSddHWebGx89c2b2mQh2XuT
bRjG59pjqqF41PIFCRdOuit55/+cXXz6d0//8DbigueePFZgN0DRENPaOl/ZXN1thpDXv0iWqP5+
kqhudacjMnehPRtpL7Dv4691tR4Ys80/3zd29Ceru1tXETkv7x7ZH9rbub+4u+nwvp5dpzr3h5Z3
zXce+G7XqRf39+3vOLx3ZM93e3+yPHZq3/OBsabDvtbTJxvfXEvehF60k729lnPZBi0GbSyGcWgV
F3CX3Jclxm3rq2Ae/6NH9597Wrj73NO3X/j27A+PUlBtxsnh8Iq81fwwY02fk3Vbx4AZ9s04aVqz
RIhN1jOemBuQBps7sCQ7etxjm98Vm9/biu7mcZ/NPrJndc+LrcePru862ro+vzt29PhYz+71o8fn
dx1vXe/bv39k7+FTofkX962/uH93YOzg679ofHVoi1kTDRqM37g4bOhfTAHGTWk/NzpaSQFe9fFH
x57IT4+98PfaGeQfFFgtxSypqTuzamV7bws9zy1NDnSfa2m3fr+K2zpnHDhNpCb510ISkzjJZWxf
Z2x5fdfq67tWA6ut+8cQSRxefX7f6oGO9V0h9BTa+tH5fQfW9/es7ppfDQX2HFzdu2c9sDq/67s9
fT/5yR+fn0luPWmjAZuU5MiwHqnGWf+6gziINEAP0WcFwKU9/OtfH0qbf3369PsPkW185g9P1Nxi
5f3Dux7s7e49d04abJcHW+TBtvbemtNfAFsPhljOCGpX96voa2P79uw5uH54b9OL3x3cuxepPl9T
6+rBntX982On9uxt7TscGtm7/8Xj6/v/eKtpz77O1T19qwea5pv27m3K7Fvv3//0wJMtt28AkKFI
tXzWLys8lD22vAbyp6sSAP2yhG5HiEc0cOLE2b9ge6icxi7wfPuA0tb2XveFbm2o16zPrF7wbcnR
0q86AEqtPBhtRlLbG0LLM7a8Ou8LLc8jVd8VGvOEkI7z2Xzz6LnQ2Ooq2rUvNPbOfGze5wv5ekYD
nU5i6LPCk6L25MmTHzt7bYA+OzTBWs6qFIkh6dR7J2tUp82F+WSwXRkYFNp7v/8DQPDbHx7kDA9C
mJyT28+Fe0f5em0s8mo5BQhE4cPRZCUAdeng3D/VXkbNCh08uPew29b60ssnTyPF/Zrd9Sp5s3sr
rq+lgAhFaWa7erxEhr558nTVt9g9dgTAnffaYEgZMuom5feGPgIn+e5jRRQZbuBcy8lz0pwQlKRo
NQAZkeMgaFby8WQYJ6ffmK22bpDAqzsAwBPrGX+8tDQ9cPNC26ujI+1bpFsYw1gqgw0N8BAn5JjS
H//km2sIwO6JhSTkyozOGdc2d66lue0f8XHq0BDd3Nw95wVRGJQEGIhjfoEYlpGbwaU4PAijfC1m
PLROQxjr4t+svhF1V+cgvnTVXZ2kaFnmR1YBYN6VPI3Ps0X9bPfCy62139LF81NvVVxeZLD3Jhyn
/mPvzV6Cl4LIoJJD0YmJWR1mOFXFiQacOV3I8s1r/ZUycIu877nJ8E4g0Cf3qcnBrfn9xwFQM4zI
QIkz1E5JkdE6+7fZrrzZYasK/alfF4EPzmRhPkLch/YRjUKzBHVNhXwrtL2L1s2VvnddoxlVtR4i
brlGm7fff0cjjrmoxR9JNimp2ToAwDkMgo+SszQmgLa36n8PkkhVCn9ihtnUzmJh+FCVvBKfEkKa
morIDC8N451fFEzesrLf55/3E9qP3PiKFa57OypWo+5la4Nbp1ttAQAHJe0wogh3I4NxHrw41F6P
6k6DXoRx6BUAoBs5fecuEMG338shScSTpPhZmRclPXTkier55JWU98XnbL8zNiFIFhbYKrSOTJKO
7QB47X95vD5/0HPbvSUJbAEASUAGH27mClYQsgUpYqhuqkUrvg/eikvLCVJEFH9xJYuJoIjIX8aR
QDwjXgdgOFRv5NUXnxPMO0lGb/plekhbksDkthTQ2oh/2D2OTVmRqwZvlQCQjbQsKwAEVH7hSK9u
BSFxWEcCdpxuNJ8rXRWOgwhSKiVN/+IKrxNBUcou6C9BRblU5zJMANaTtBMGjaQiDFjgstl80rxN
ipU7lrq3JYFGTJ9dnr47kmnLQyafZbcwfxWirdUsABegNz4GAFRJS558rQLbjtbGl15qLD0HUrDU
yBC5wTBgcfn69ahiSAITHlnmfyT3a51l+mFGsx5cNS8Qf3K9zshtr1VvuIYEOtdifp/XM+K2HsZL
FY1aDSAqAdCJQjZzftHv7Y2Wj7V1vNTRetpKEZVSUPcCuQWGmF7WieAR7m0IlURbbx9W0Zmk13DC
mFyd8lkrGAd2oAneR1LA5485N+sxkWzkqdZQJARFdR/Q6DwjD5WIHf18qVb+Bis+WB+XyTN8KnVr
/QkQwSdFI7voR6b9iZAfUBZXegPAqm2X0zTREpq35YHWl/APe9/M1rJEqs26adDFr3lCKPHdJ3/a
0drR0dp6uhHtvs7XVlYqz5b6/MqczDzGRKDlRRzq2poDZiHlv5wrrTee2kIh6i5S+/Y+QQeuie/y
OavnTG0HQPm1yfcmr7z0U2RVoFvf+E9bKd+Kz7PaRYooF/9yFg4SC9TXilzzXca6MQE1pbrJspbJ
JDEBqGYoagsYuusAAIki1sSJVntXlwsOXGVz1REn1Rf1/wGF1LQ4qFuTTQAAAABJRU5ErkJggg==

------MultipartBoundary--Zns2hD25Aka8pwzMME3ST6O97g07v7P6M1Y25Lm4vl----
Content-Type: image/png
Content-Transfer-Encoding: base64
Content-Location: https://b.tile.openstreetmap.org/11/1153/684.png

iVBORw0KGgoAAAANSUhEUgAAAQAAAAEACAMAAABrrFhUAAADAFBMVEUzMzNpKRqdEBBAQD9GRkV2
OSqiHh6lJSV+RDWARjhPb0RQb0ZaW1pWdUysNjaMVkhde1Nhfldra2tmglyXZFZsiGO4U1N3d3Zz
jWmfbmF2kW18lnSsdGqCm3uJiIjDbm6Eon6Jn4OLpYSzh3vQkFaTqYu4joGNtoWZmZmMw4TSm2aT
toy9lIiarZR/vaSlnp6UxoubtZWomqmdnLXMlZHRqXiLwqirpaWjt5ycyJWa0pOLw7SYxqWjpb3H
t4faq4DKpJmizZmqu6P2l3uzqqy0tK32nYKTx7yqyKbXqJnPqqC8qrW2tbHDxJfvo4y3ubK7s7Su
0aWzxazVq6T2pIugzLqss8e1wLG6u7LBrbq+s7nfuJSby8mr0bPMta7AzqK3ybG9xLG11aqlzsPE
trzWtqq9vb33rJW9y7K+wbus0se/zrjA167Cx7zYwaz3spzKucSnzNW92rHDw8LB1bXeu7Pnu6u1
x9XD0rziu7XC3LXlxqjGysXMxMX3uaa52cXI0b6+5bbJysbRw8aq097F3brG1MLPwsvC5LfI3rfA
ztLD2sTK1MPMzMrTw8z1wa3E5rvJ373lxbvJ57a22djF28jL4b3M08rG6L3Szc3M3cS21+HI6L7T
37zE5cbN4cLE6cTN28q749XC5M3S4r/Zzc7T1c3YytPH2NjM4snM6cP4yLjS48XU1NLq1Lzqy8bZ
4sXH5dbM68vS68XU5MrV2tPb1NTF3ePs08f2zsP40L/U6sve0tnN8czV49La2tbV29vZ5c3a7sTW
6dDa8Mfc29rL89Xb683X4tvc5tPy187i29vV69rd49ri6s7c69Ti5dTW5OXh8M7r49Pe69ni7NTj
4t3V+Nfm3uD35Mvp5dv53dPl8NXk69zl5OLp7tbk8Nzp8dfp5uPk6uXq7N316djl6ujt8dvs5+js
7OTp8uTx893t7Ony8uHy9OHy8eX08+Hy7+n08+X09ePz9eX09ub68Ob08ez59Oz19PL2+O30+PP4
+e759fP6+fT9/PttTHlmAABCYElEQVR4nM29C3xT15UvrO+2udO5d9KGMLQMhDYw5U7TlAGmndhM
Mg+MQ0nhftQ000Juey94XMcMzFdHdm7pGfKw8SHkBhGUL3WQ7YzqDo9WkTqZWpi2ItZVnFOPUI0M
Ix+CYwlZHCMfHx2JE+OcmIC5e5993g89bOX3uyvBtnSe67/XXmvttdde28YoNDKyuqG5wV6I0uhs
ljEjNnPu8Q0bfvDhNPzAmRH99tsXOY4PJoQPiVSKRt/n2Dy3Za60G94DFy6LO8WPz9lXP+90ujmO
JPWPzLECMcJ/umM29VN6N28pyL7dPmb5lgyTS5A094MNGzaeu8GwOVMARt9+mwK/HLz+ALpD1uLG
+wwt4xav82LCxzbxa+zn+w23zkMaAAACuwqxj2FXrLiHIEMWbp7bAISAm+AyhsflIADvAAHwJQzH
AJeWwDK5uu2GN8FFCEKCALxqt28Vvm/fXwL/nE2L+IHCCNjPmzOfU1rx5odPQiHIpNRPEuAZHqJG
L8bB944Ey2pFJMfAE4wCkGXZ7HU2l/Eae6ckA1AEnnvObq8QXt5JEqUAoHvcgeoC7B8PaSUgfd7f
jvllLhEa3O1fQyG4jWQxlQCvlGMugyOh11/3/nIwSBBBEp4KOWZzgGQAjPyjX+CEZwyvJj0WFz9v
BSLgpuK8sXsVD0BvdQEtmNa2OxsXQFeaWXzdGUEI3rud41iSoOIJLivw++brr//8p2GS8CXY64A3
4WxWuhULGvu6mXgxSHWl3Ft08umMC0+Niwg0VMAuioVdxr5XNADpHVvzAzAstZMkwYIKoqX75XLw
ODjCIyH4cJqFjYjUQ5Y5f/z4z3/anyJdNJtlslmB3Sz8C+JgqgIkmYL07jcrKrQQYF6NCKwWjuLd
wbkDwETy82/HQEdXdV86JDw8rL6nqP9FIbh5HXIuSHJ6+Jc/AdQXJBw8aGs2qxJyURwMOiCrAgBQ
pLpiD/boXvDIvXuF98GdeDiMiS+35VH4023eB3C3PxSm9d8aAThcAIEh7Q2okDfstofMwAVCsHHD
hmdvvZ+FfKQF5n/y1ltv/ZZMOKaRXdbwnDUDAGqInEpdTkS41DO4s9resLrC0FsRJnbzPhAPh/ze
If23BgAOfLMAAF4dAODfUChuBgAQgg+QEEC+Av/06k9/e+nSpd+2gZ+tN4DYZ1UqQBJ3Qy8wu23I
3bG7eW/D9grDyzXsdrudTrzbZ/4+JmSUgOECALTrAAgnUhxNcomUmfHhb/9mAxSCKWb4J//c9q+X
IL0K/rVOozZncxrVzxolwBQAf9gPX2W1QQR2bXG7gW0owQ4YABgJFjADuHJx2O3EsI4gwWWCwKcl
TXXvTO7xjRs2jk//5Cf//OpvL7119LcCAI4bIsfwFCjjLFKTAh7j4yNkXgAgwW7/qLnNdrvDvpTV
dQUBYOoezQ8AJlwX97bjSPVgF4Fnl7I2PJ7pN0A3eHYSqIC3fnvsrbf++aW3PO+8Jra8xhVCgLDM
+OURSkAkyxhcd5lw05drEMwA5gy3FisCRgB6q5vzIzDkd+OY6vM771D5nuAZmIaa4PF/n7x06S3P
Jc9zrx6yB7opJOxqAHKMgV8Ak+az34k7vYK+8QqP3qtvrD2NQCGB93P2FdsJbGOGPmBUrvnJSxts
i5piJJOdBUKw4eWbly4dvXQI/6nd7ukjBYWvHy7lzMdPwhgCoDGAHuikqUwINYEOgAbZGvGpIhGw
ebTsT033alUL7sXtbi+meQ7e75b/bo8lweNmrJ+WIoGqm/ng/wX9YHwSe+stzI51vdV3OsZcz2at
+DUQI/jJ59EjsTg0uxT6oB4jba9WruDJ4rwh24CG/2z8+cRqDbOxymT/nj392u9WxOS/o0u7ee52
ZR644auzEzP/EwpB0m1/9bmjly797iQl+sHWra4FAJIIgD2EwWGQ0CjN1c175XepfkZ1SZGWwAZ8
e5KhJA9/uqrqRIXdG41G/d4obGcstiC5c3E8FhO+wN3giNee3Jl09kfddvAjMHlPcub2nednLZ+Q
Q+qenhnZCDXB79qes/f8f49Z0NMW2lsLgNsJTFFMlMq9uyokCCrenQMAJEmBsRlBkhFoem4uO1y3
Pbpz8dq1kzsXLz0MeNyzrGFxLLly2+LJnUuWxeKrKhc39B+uTPYtW7Kvv2/Z4p19i5JVh8mq2wUA
YKgU95EgBBf+yf79p89Z0I+ezgeA5KI4/WDw4VcaXtQEDRUTagBcxQEAh6aISOBxzi7ghg/vW9hX
ec9Hd/f1hXG7f9XShTFn8j+vih1eHFu65+DdO7sXTq6tnFx4cNuyyYV7kvFtK9euuPOdyhnrRwj2
nWGIxDuT/w6FYCT2mBX/5849lg+AKyLH2BAcfMh6aa+otaob1ZcULwGABuEPimO5zCL+cN/Snf0N
SycXr4yDLtC/5P4FsfaDC5PRpStWLkpWrojG7plcenDborWL9m1b3m/vX7Fk6eTtFYfzPAwM8gAK
OTI4CB4DheCNuQKQlgCgYShA8QR2CaPABlzdA4oGIEEBCfDC2weJRGrfionqwQXh6Iq1QOyXAFWX
vCe+sjJaucofu6dqTzK2tKF/z9LpBZMrl+8MJ1dWuvHYolULJmcX5n+IoOYSRIQgfOQ4EILSARD9
ZYnjEO70c4olsm8HAFTXa/VH8UqQIIkA7KTBYCqzqjIe5hZ27Ln7YF/Sf0/MjoEu3r1wetkeZ3TR
nmT35ILK8KI9sYWTlcuTHfBH3417ksu2zSxEOjCVEJk1owxBk6C7+fmXJQD+5Rvf+BX49X3w71ff
+FYxAEihYbcb81NhzK1Y513uiM4b4R1TMMKij7wZAGAgAMPw7mRw5Gbl0qXLJhqgDqxavGSf195+
sDIQXTm4Ioa5O5bcXXl14arF25KHK/tjKxYvn4yvWLwqtjLZsSoBVQAYD6RI1ujcqDGI/M5Bktx7
CICnP3XfH9137ld/+P+cO/fK79/3h3+YD4CcEFPJSVLvDNlDYS7MyQjsrYjoLwEAiKbN0p0WARgh
E8J5gwTJ3pyME990RGNRrz8ahVawvx/H+2P9wPPs37d2suH+ZNSPBeB3UfQDHPf3Twp+EEkSEXif
PE8jr7YCjZBAAPzxffDnf/mbu1Db35UPAFGwJADwuN0Ph+VDfrsTYeA2XKEAUEgCAELwtFG5Q2k9
IYnc+5ZOrqpymx4SQmEMQRDp/IDThG8EdDYEwPfv+hsV5698Ki8AiKSnYxzmxoUoFE5xwFaph6hz
AIARQhNpqYNZAGAPJGOxOGZ2xImieRRFsAVEgCBOsxQt6oDvf+ZT35cA+NVnvlEEACHpiWEn7pYj
M0N2LGw8txQAFEqnx8byjIdN2QcSIF1OpAr0OTrjSNGsbAW+9SkRgF995mt5laBE0gt4/Xa/U/k2
ZnKqAkDeOxqHw1QRcyN6XKRrSbKQ0uFd7PhlBACwAK/chQCQ+S8EgKwFh+xeJRRt0v4QgGx6TgCc
KBQPMCFpKAH6QH6jA/TgIMuISvCu3/99KPdACr5y16c+9alvFAGApARwzulUh2dTZEo/JgcSQFBz
A6Bk/u3yZFERkSjX+7nSHSGJJCWAwaGAX/mehK68FgIAQBpOqjFWs7RWAKRLFwA7GlMXanzpvZi5
A8DhGI47ne1uLu7ERNMHDWIkGCSCCS6hmhkHXUBiKV+fNEaFG0sMCEHyFsk9fC8f/f48ADBSHAM2
kIiQXAZ6mmoApuYEwIkn9hZmWE940aEdMCZodZQVACcYGnCIcSIBhjMJ0A1pLQB5u4B+NnIO7NsN
00X5aMKREQF45StfewX8Au7Q038D6BUBAIspFkuC3gsuZSLQcGhPkCmyBAD0c9L/UEySiIG8eR4h
Uwa+Vybj4iRP8I/v++Nz//IZMBb41n333Yf8wsdaSuMf1+KfAsP6IPBIU6miAcjqACiYIGBKuF94
ByrvvDQRTMEBI6EZC3zlW1pX+GhJ/ItmUT0SoAkY4iHUAOS7A9ABWU0vMKaiFAmB8PB8XSEDTTVQ
UxmfOBq86yvCbwTAff8FAeApCQDRM8TU35FcAvaDTNEASLk9AvVunoMREN5B6LwanyyjGGY6QZIw
WsAJsinqgKf/6K5vSAD86q5fIQACJQEgpYipu2AKBl8SwZRj6jrKCys0HGbUuSlz6wGQBDEcUjkj
dESxyhHQMzkxL4r3yVbg6bskAFB/AADkSknx4sIS/PoDNJFQJAA1MgwoGLWBIAFKftZI6QMBiVAf
kEWAoFNBxSonaNX0EYkAeAXGRCQA7npFBGDje6YBZtpCkUmDA7/+QIaXJmANxDIqNEQAhO+YbO6F
OQuAmCUizU0Bg8xZ+cU8AuArd/3+Z+Bw+DPQFP6R5Ads2PDsbRMh6ErDuXTj91Jw3CQgQAxaZ90p
YEAAhAQdMJ5hR5lnCmQI5SNNUCbfdCGfzxFCuVWGa45JkqwHQRogG0eEfOtUXt4RQQByWdAFYDCn
K1QoOyIfoX6YIAoPiPIBcEvIqNALAd0lN5nuXtL40Gl8DDFYJAAwQeniMMNcGT1RNw8AhEQhYIEM
qbolAcBMf/A4nEfVzrTE5TlcvQRIMSrMaIH5VistoAMAJqn1jDHMaCBSP0cjKFC7wD9hTILV04/y
TI2B17n1hiAEqZMn5SuiAemFDTczs4QiEWQeztUSAOwlShMYGZjbUEBsBPhMIm+yACL6+5aTo0Jk
AQnBe6QCQECexDbcTLCEmNvMBeMdhbWADWXooalq9sQ3SwMAw2FqpvzRn1/5KWTMaEckqW1RCDKy
JojLCarGi3A7ZgyKIwCChUXAxmZV6XmlukFOP4wFpNNXzg/4naaKyJwSxoyyHKt2SJmbUAge/0DS
BDnpexOvLmTwAWRKBQtaQiAB169npdjJjhLdICeAPyQ5UQO4RUMYiTBKQE73Yu/PvrFxw4aXBXOQ
IGQ+8rq1RgBOy+KdBwCWyQEnA2JQMFNaT24AwEDO3MfMQ7xvwvCdkCIl8whzQ2dkISAjYnizQIzf
QBMQAEGwhJQzMyhsw9KX17PMAU3qpdOKbUQYhjtDXKnxCwSAy/id8m5yI/O3X4aT6bd5kk6wHCtI
WmkPon0i2yyQ8mxW7mM5Rd5sUfnJ6cZqTQ/Qz4JpZkUw0+zgYgEwmbk2AQCcOC4JAQv/Kxhz11Pm
pDrzNCflYwOnGj1JC8AJ7UAI82rYx71hmBgqHTSdi5gDAHAGG601kROFVUwmyFuCEMwK5+dypWkA
PQCCNgBSwMEBsriQKmuLSwBQaa0C0AHgRLek/E4cEwf/5QBAfDVhJl98RdWJJMncHNeYg9JIC4CS
jZ1VdJaNlk454rLnAQBTO1p5DE9x7+VTJEB5OZZBK0ZUJ0biwE0VhOA3ZkPEwnTSuAZJ189s0itQ
z+hiYZhGBxQV9SyWJDeAJtnrBsUM9fb74okEBQ/fhGk1T85JCPQAyL6GIgGiEDJkQDf1G/r4AEBu
QIokSMsGEjRDJpgWdMONW88CIfj1HITApesCsr+hkgDx2IF6XTos97EBwPsyIgAqV5XVYwHbKj2Q
g05ajrn5HhSCD0sWAh0A6fHxcQsJoHa8oJL+EFx24MZw6OcjX3+evV4LgKQDE0FK835ZPQjpAGiw
sWg8x05LQmAZeBfVOhAdlbF0aO84fvnyZVMA0p7WzRlFApzCIYCBH3j4TpiKhH0sAKQITURabHnV
36MDQDMOBJIsJwjBRiAEKavhpmbliUj0SSsA5MtsnGcAjrSeqePQsiK/1+tF3Hqhr+N2Awc/hLvn
4/foKSXncUsOmb7lKVEyBo6CY4FDrOAF3vgQCsE5i1CjqctPndYBMG4CABXoAhjUvZD3nedn93Wk
CplorKBCMGFtBHzR0wUO9IjxQIa7BTXBDz7kzRxC0xHPSFD7OXnpUtIAALh0NMA25gegnKQeCRh7
gEBpiqEIwLsnACSgSwqHscz7H/5gw8aN7900znXoB5MikKS8GJOFc4AD/Zf6h/UAoFOO7DAO0D4m
0o0EZAQMZkBcV3osoDrh5jkkBPqbmgMgFCkQXEx08xywbP4cHBTJF0pWYOSAIdWyfBxDygCrR5Ak
mUgkXOYA6PkXuc4yaTVAN3I/MAuc50yvPS3oC2VJLqy2EGI1o0o5QYIqeqFZicwngj4HIF+QTMCc
dILwadeyGABgNb/EvxQdN3ATLUrm899FAOBkRnNsrL3d6x1mWHVCrwxA747yI8BnCIeDSGUEEZC/
NYSN5VWDGhjQIkppablyIM1Mf2icPdEaAbE3ZVFnk92LgRYptqqEcBQJ6C1zH4Dcu0je0Ft5n4Uh
z5mgIL27IOGEzN8tdXkCgcwEgJlCALDifdyBllHxCFQMrBYAhnrX9LXmyD1POlwJI/eceThIIaNV
yAoCC204/DSOhGL6A50Q5AcAkbenRVokKAAqCIECwJEdxYW0i2E/5XMQnMXQpfBChpweBbielB0X
XBjRj2Gua6fQzI2ACID82dMiRddRmBBaU5v8rMjms+XhPhN0+DLWTBYEQHBzFC7S6hhZTgFHIwTm
psQIgPY46BfqIip1R8bnz7216EuU8hUCAIm9SGTQIJg5seSCWghM6++wLi0AXUe1xydvTeVsrUJi
AHQUDtRdLjXmpqO8oi+RyZyAgUO1OjR7J+HwuDSFBgfJpiFvyidEVuTPRyWnOpudmroxfeeVx2bf
t9GttHjpiR1ywnGOLTH+DNu+gOhL5xVR4STHqgyfRSCYhfpQFgLGHIAgK04IIBrtGsvemL5568Px
X7/xxm9uf+H3vjA7a2NZB4VOoTa/ILROzriwvRDv/ETEV0j0pZOLW8yVY40xYh2xyBwIk+nTRu4B
PCSh+sRmp2PJ6fHfPPs4cKYBbbz9oy88/ZsPbWw25wiiXrWjMZhSBg/Fcp+JuICfR2aK4Z4rqbhD
jjWW/lIT8paEedSXb72vEgHB2k9/+N4JEYDs9M2bNz+QWYfcP/744z+482nu8Q9sbI65ARTXyFSW
OXJEFaApCgBB50Hei4/W8cGyeZyoMo+kCW6Kon7rzp3kHUgfbPjvveNA4G99cO7lJzdKvG988uX3
cnwG0K3Z37vzj+dsQjWnKfp0a5BOpZSMgmLmYGCvL6jzDJQpZAWKJu1k+pPjt0BHyN55+j/+aPpb
n/70p//DnY31ve+98aTI+UbA+rO/GL91i5sePe4++P//jEi/8tnJyc+iPEGIAdla98Romi2We45P
uFyp0nm51vm/HSUITD6SxnxwMh34BBsef+ODW7OPffb3PpwE7f+1r517tu5ZSeCf/Q1gfTIQjTKp
YEPNI488sv6RR/q/9rVfJr8geYLpE43VjsYIScTJYhxCniNagyU3PqTOts5/czhU4w6vc67TbEqs
I8fffu9xgdUf3Ln9e7NPPv4k9+k7G9+o/zX85te3Z29Ogx4OxkLxHNm96ZGHHn744Ue+V5t87NxP
fvkhAmDkwI7NWxvsHU80kon4xbcLQcCnXI6iVL6arnaeAT/PAAAugHGS0g/ccw65y3O98EMi88Gz
UNqf/dFn39uw4YMvPP3Gho3f2vD4e7du8tKZgZZ4eOemhx7+27/7269//e/+/p+Sl37yy6s2hoo0
pk/UoXnR+j97N/z22xfzAsDzRDH23kBnAOdnOjs7284MBolIr+QNeDF1gqHf7XZ7Q3mLsigkDQAE
fZ0hEjM8997L733ta7/+wW/+5bN3Xn7ysfpff3gD4oNOHLXXAHoEMP/dp5566u///u9/eenS7y7Y
Gq8E9ysTAps3k3meDrQ9TfocJmPcIuhC25kL17irF85cuHx5vFfyB2EpMqdyUhilvuJF9QoNADAR
P0HymTuf/ZfbM3c+fY5PcIQjQZIUOJq5mk577TXrNz0isN8GqfMM+mfbpUmLev7PpOCo3hkETAPe
Hb4IPUcNpnIACcIhFVvE7eo017i0GhrDvUUEoiUroPoqcec/3qEzj33hTiaROelKweIYQPG2PfVQ
Tc2mhx/++tdh83/3u999CjIP+W+zaScEQSfIcFpnMCN4eoTL4SLoUgx+PpK9ISELBc26hJxht2Z2
rnDKkWSzVV/Rd1J36JmJ2RQ3QzbVt/qE5TNX//WRR2pefOnranrqDFBHJgBgFXWKMzjOpTi4BgU0
fIIrE++IxLioNAPv5cJO48JckwRocwA0VhvemQft72girgVdu+sdRObVP/3TP/16uxuwDYTg4Ycf
eughIAvPAWH47ncNANh3/1mvZBnJ8XHC1+oIpsrV8DJJ8+NyFQzTfKSCEmDttmd89a5EgqKnPpwI
OrZWrn3ke997sf3vHn4ISALoC+sqH3nooe8JgvB3BgCw1pMoiWJqxNXq8hFz8HUKkxgXpSwWY4tv
UtAYmANAc5lEUxOZIIGEjI1dvHhxzFn54IoH19V875FHNu3bt+/g6eDB9X+xHrhCjzz0t88ZALDj
jS+w2RukyxGkcmQRib9zIDksSBlbHnPLC6QL3kce/qi/pMmMq96XEVTZ2NvvvP3OO++8/ba3b1/V
2pWVhwEswsq6t53f+96mTUAUNhkBsNc3Ao0XZKHvVHbWESkjQn09Apj0OiR+V3hCOmeiBFKZYNN+
UhpwpQH3FwcGwnAVVeK0z1Hf5CISwDYMnP7xc88999Jr28wAwLt72alCg/F5kVzjKI4b2OfEVSDO
YvxDYx/gE631wYyyhJa6OEyiQklE8NrMzAwYwSSuTRAJEiLQHSRoEwDs2+uUMXFpKaBFkjwgVPcA
DHNLnd5ZhAIUSA9A6loQKD8ilQoqXZcWK0WRBF/x+c9/KTFL3ptw1LuCiX/78f8mCN4MgK2bJQCy
+avCzJXkXGm5HCzMQlN0HoUXmY8h9wH4geYmSKD8hGrtCVXQQQAAKLMEf+/nHv287drMFiAJmQnS
lQC/Z8wAaKg4wCgxtnkGSo2UySmqVVrz5JxjAoIU74OtlEg56n0po9YmhfYHz525t3p29t4tmc/P
zKz+3OccH6U+f+/nHGYAABGQfIGPQxEMvuRQ3GIhE2vuCTjKcICf8NU7EqZGiyAIOMbnZwEAtz/Z
lPjEzEyFa6vtzup7wSWmAOytbpTZJ8lyi8Dgj9X1791zb35IkgjcjDS1GstoICIRLACAP/jcJz93
J/GJj2b4YJMtU//JJvMuYLdvUdQgEaTKjMBgtyYu6p5X/hUSgSm6tYlIFAjlAAA+35qYnSU/ccfx
yc99yUZ+VP8Hn/SZA7D9gAxAIkiW1x3gr+4vp3cFE0tvEvWuVIQuEG0VusAMPwMAuLeCn7AlZnn+
S/eaA9AgTyLmUmQ59SDPp4KtZfWuc2wWND+4ZcH5FgEADowSPzH7+T/40r2fmKj+/Oo/+JIFAI0R
xH6uvA5RwgGHVmW6mUCZxARZn3fCXaFZF3kbADBT/9HMltVk08xE9eomCx2wt66XyV7PlTxLUoiI
uQWT8hCdIOqJRHET+/xtYSI1k0kkMvzMtcxEBgybjQBgsRhuH4hc5wdvMsytW1lm+tZ02USglL0f
iiE601svKP9QcaHlXPzHz50WHMNEfUL4rQMAeGbeyrVee/0pvmHlNDPdUDk9FV6V0USd5kHFzIyW
eMOmBBz5xKXQMplv4SYQaP9LL3UDtifjRJMIQDI2OZlM8pNeZxL8EYt5++PJnyeDE7MrG2ZnZ2/d
mrq1pC+RLpcIpIJlFAEaDCtbeYFhtx1DjOdduw36cpoSPOPBhM8BPEQiErGtXBRftvQ/HVwUjS05
uHT5orv7kgvisSWLl95ZFG9YNruInn5++S2kBsuBAV900fMiKDXR5ECuL22XK8kk8sw9CuloOeQa
t/qEUiucbVsslly74qN7kvuWfHR3VXIJrBi6bFtvanbBnmW3bi64NbuIygrtn3+mtkjig+XzAfiJ
Jt8E4pYGXVccS5H5HoCmUJAKIEQAYnb/niXJ2KLY4o6+u5PJe8I77+fvTn7zRN89/zk3fXLZ7LZV
N6EVEPK1ZRkIu/E5+u+Z4sodF0E84CFDIJ0yhEldgMukCs0+JxQdCAHwu7sXhb39yyqXJbcti4bv
mVxVFVsYa4psW7m26lZV1c2FwNdKD5LKqHNIXDxnqFtS3Gs75nSZyY2IelLJufQru6fkFQGBImSK
DO6fgHmrAAB3bOHanf7oqnv6+ldURncunVzSMbmwqiq4/Hl6weyyk2u3TbPsiMsnDgz9TmUt1dym
9EraBsqaZnxNEzxp2tjm3+rOcbnEyms2PFxVVdUdXbuyv39PX6Dj4OS2pDtWVZV4nrv5fOb52T23
oEMYdKFcC1jbGpPCWIWjtmZU0jZQee7SBJxAc04TRaS8JppgwS34l83udLv7J7sXhnHM7bS3t+Og
e49N0/HU+zk6Fr4xJSTsUi4XSh7RLKQqerG45tWL3/7D+h6pJkcmlTAm0CFKmIcFVERAFYCmJwVH
yF+55KBqmWR7mkkfPsEOC2tp0umxbJYhXGjtxZjGayqhhpxCE/PNEOEzjnpiJkVYlulJFErEA9Lf
lBGLOAgA4EIRZZFwp/142r2ljgEwDIecdswPZcDnGhEQgDiJNSMwZwkLiRQnYp59gOd89T4+Q6by
eDyZAhKQInzySxjGAnjfQb/dmYz7nV4hZtsuBoZ6EQBpyLwTw0pcRsWqXMkiMiUtieeD9Sg5wSL6
IxCdJzQC96TkSEeQRje4aJPbE/4P/vZWrvJi3rWrusV+PiwFiMXfA3DaNlxQ/4Wd6nfIsTkVAnMW
AYX9/JQgLPWgWzDfmaagy4XMkS0aC0eTsUAs1h+LTYb7krFle5LhyVhc3NYthNgeDQwEPKOw1pDf
jhfR9rRdt8Jc5UbNdUTE80RTkcEU2soZ8IvmuylBiNbSVrlo0cr4omTVPck9S6sWLa2cXBBbteLm
PbEKtJYaG2ZGBzxHW1qOHj3kGYA7HGBezu/G3c78QuBW1xhIoJls+eOcRkQzZJMjUezaWYs+IGzO
g4M3kMKyOc62KJm8e3JhcvHi5JLuJXuSSeAXrUiGF8Z2iftWYMeOxrtajnoGhLUGw2JvKVxCASIA
3iIHM9DphFYE5jAimkk4msg8m/noiCTMpEychwnzva4r58XaIrZKd/LujxbsXLu4e/HkvgVVsYa7
7455dy7vt68WRABraTlGxqSVJpIVKMYAuOH4LHf5MsuNX4YoKAiUnizKpxy7iVKCSaRx0EV55Wln
vnUwK1UYtG3r71h8c+GS2JLlO2PJ2D2Dq1atrIytrHLbH0WbFw6MkeqKVLATSGtr81MGiojA+2WU
hq/EFkscEfEZV1OwtFiawRWKO5V5aCxTrxywLapcdHBywcrk0kWTDZWVCyaXHOxbML24A7dvr2gf
EApbUZpyTMJeP86i3yQHQbiMGJcRKGlEhAz/PJ0nSjMN3a3qg7aObX2BaEO4/2BHf2zbtnByTzK6
Z3JPEu5bpdlfVSZ3qVNZOXkhiuwNkEWvUOP53nqX0fKRvaXFFbTT8N1NijK1Ad8f+HS43Ql8vnY3
6N0Y+BPKS8OQkjuuXo4yJgAwt9ksWQ0W6wrwJEzKnNR/Dax48XtKctppeOj6q7uA3hOUqWFoxBQA
4ArhYFRcyvONfFmtHTSc15TgJy9d0iFAuACVsMxRn4jjblKc0TwAVMtTxNrKw8J2R4VHgnJqxWWT
YGLBlVOQ+EyTg+Mnf0dcSmovhvyXIAKGfVGcrcrjrQFoDkUQ92hTYBVdgckshTI5WTnpPmeyGK2Y
PsCT9UHYVweDv9OJQBDyX7Q7adwXBuveXxQAIwwL217cM1mrBwtZAiXVdNx0MV7hERHvEv3e3CWd
BHBcr6v4qILXhDd/MQAIXYAVV/BdV1bygYZFWQ35fCHxbCj94+bh9AIiAMVfOmPSoATp4reWNuPf
7t0t42cNwN6KXkXwLwMRGB+Xi5lBpyKfLyxeOD5uOS4tMCKaIZD4z5tM90Wyt+8PWsYDFKqOSG2O
1imqllXCrT7yxETl3CUyaDlTlXdExLuayjKJHLcoCYi/JrlCVL4uEGHEPZiQMlTf2ZnPDKg0pjUC
edQgP9FUlmVFIbdlKq6/fgYm5wP/yHbF6qRd1emsLALCT+XWYQy3TiDUWAwyaJFjZD0iAuJPlEH8
/XkSkfFofYaL46F4OGSTt3E0ALAaBYMUfpSbe93itiom68t0K9lHKIvgndWICIj/RDnEv92CLzia
pXkHGUMxXZtqlzUtba2wY8fPa5h5UwqCZOKUIBIm84WGlfxWvcB8RMRPOMq0qs58a2qh/e1x6rXX
3MiRgavGBkxP2y7EA9QIsOchADk2e0UMlWaL4J9hEqT5tKrZHBEU/zJNHvpNuRIAwIAWlHxBGyw1
et7yXNUmUpAocVF3SBooGraONvIPaUDvyUAyqkGed5RH/AWy1AHgAH5YBgC246iZtdyFSsy2mw+K
jQBAs5hjTc8a6DGTAcMcEZ9ocpUxhygvAK+5FAAAGx4Tf2nXVrSeTOwEaQEIY3EPifx2p2X79zCm
eVa0ZkTEc67dRQc95wEAnNNw+08qAKAyRcaNBaQSq3BH2rFht9dEEljN43DzUi6IfzMENH1ghqwv
Z/ObA4BJ0zk84VBLACQDAtulfRcHkDq5ouNLqwHdcGxg2gEG5FpohldUdmHhMw4w8pcPoAJQZQYA
c6q3p1MDgPwdvSZ8VFdoPS2yrZBaAwquYdiZh38zBKS3AMpfE/YTJi7zb49TIgCYWzN04QmXXgIM
CKxWlVn2Do8ZWdO8H9zyDZheAwIq/o0IiMVF+UyrXvlD9Zgregc7c1IcAWMUn/cFDRKg8wekiRGg
Bb32YT1fkNQ3dMP9NWC4VNcLLno0H/UICIEhPmg+8svNM0MVlyXfGLvh5YRtcZsdRCEVAHIP8F9h
h3HvFa0O1C2lCWFuLgSvDg251add9OhUp44joAb5VFOrxXwnOz8E4OYPuNt80D4jh0W1+w0qCDRL
PcDJpEH7Az2osG5kBbe7Q3CW2a3tBTL/llWBCNLXFLG0fcy80rSdTuvofaZeeqgMAOoHsj+wVdp8
GCr/0TQzio9JrIghQlUHDYlJE5gQf3Ea+LeQAX5mIgjDnpavmSuymkfpRMpTI7YRkiGVNkpLPuEu
ccclv/zmAwpMel7CGEoy8KLZRxGBYYP8q6/iZxI+R70rv+szz05gSXyv7IPZyKBQp49lr6eZLMVe
eRH1ALtYVkDxf7KGcl3Dim5FnEvTjy/Co6Nm7c8IUs3zPOmqb/KlCk73GjtNeQBwRGQAqAQVZ7PZ
HNnXMsYQbC4tMLFddgK8agug0/F+J8Uiay1chEvi087CslUW/E9Nc4Sjfn8wU8xkt6b8Z/lopkku
IWsTtosG43qSOHaFgUW1BAR2yU4AJiIgVanUMHPFi5oUcS57HsPMdcS/sTriNB3cXw+rDxXp9X48
nYCvV8LiDKNuKfjGaZ0P2T6cNi1VpuDBamOP0Bm4aOI5Mcx0cP9uH1lKOYIcY7LB2rwppcyO6rbd
FfgcxuxCgow7dAVyhoWG0TDXCIL8zYB9VDGhfvmQ7opcU2vJ1XcEg1Nm/hVHWAEgq+Io0NVcfQBH
UR/BO3QPqLgwKVwIO05aEYC0Fhyl/Vt9pQ93UfXPsvLP8a6gAQD5ddNjzHDAsZliUHYEM9Zu14wE
WdM/GdVQQoqi6YvlZweb5jLc/RhEgFetXDTsPB2FrX2gUSPe6iGOiitdG4+121VegHiq6vTpJnIu
AAgiUD7mIc2o8wM0PLBsOhplc2zjATV7aXODJs+YyN8IQqDSfqKKRCdOBVvnFu8R7lEm1hEpjrAE
AMsMs0wPaHs26hllOKbuBHudMS/8rmdPTT09TkEDGrfLAP9y9XNMEy9/HyBVoSib57zQwUMMMzgI
aw2PguelN58QXnrMGATJx//FQ6OMvHOXfk59yjfnDFl4eTnVIO9TgpGYbeD8eQMnIztgcgjLOrEQ
Y+4C5ExKQKePQvWhJJNoN3mi6+e8ZLDcIsC3yqE4CrOZOSwjLMqPOg8Gt6OmBXtVM4DyHz1d2s+a
C9/3zWOZQJndwRl1WxgAgO9/4oTUqF7t3JACAKu5ANLFQ2a3kig3dwFAhmD+fMuk1oGczUzDn5Dr
JzDDbpMT0ioFKYk86gBWNOWb13K58gKg1oFGPwAKLqUkyDHkoB4BiiRItapD5PEweej9+nnt4FHW
Yja8pjeqAJC77NABKUFuhGFpktCpOzIYpFMSKpLYXzxqOvqRbh2c35LZsioBlQ7kzCSAZU5sHpFY
JWFtd90J4FuOJEaEbjAqRgvydwDgBM5vxWxZAdDoQNMu0LtZ9GTg+uoRwwlkMJFIkcFBWJNcYlvs
AFaD5sGm+U36lVULanSgCQBw68m0gAA1QhFB3XZggEaIBAE6BkGk5CLwAwYLoBWA/ZF59YDyakGN
DhQnRzWBayayuRd9JikYLtITWrBL02Qql0WBgrH8HYCJz3u1KJstmxbU6kBTCWDq6oyCL1F6UJvY
ARFAHcBq70Bm2jHvsgllVAKqgCgkUwAohIApR2ndgqwcyw4cTRsBUKkDun6+/JcTAFVAFNA1UwCY
iCttHQfUyyLjuWjV9gJNnZx/OfX5zhOqiNc0xxlzAICzUxchLfqB4ZZsziI1RARsPl6wRGbPnQtd
uzChDktcbTMDALb8yIGR3h0uuGZCLQcjvXUjkRdOHTlySju2zxc5mDpdjqIRTJl8wTOdg2qNfKbT
QgIEbg/s2LxDXVcv7Uq9+0LqbGNd4w5ApyaOnJ2IICCgMcgawiCIbszPCxapXErgzJl/gz7JhWvi
R0sAsqjBD2zenWbSkd7GAycOHKjbcUoS5szZU2cnGs9yAIjGRiAQ7wq+MZs1ikJ2rpEwLTFlAuBC
54X9vfy1qyIjnfkkQKATm0+M7Hg30VhXV9d4xLBMJxM5e/aFRiAQ3Kkd7InGI71Dhm3ep5X1OVR8
7oUDyyMB1zo7L1zI1KNsJLgD3JmfGSZG9G0Yibx7quAuZHQqcurdU411m3cEZfFBNBXcPyMmPbnd
c6s5IRBTHh0AW54nd/Mc8OXhLoD/Sw+A0faXhHtqxwktkFMkNAFxIVEDm8/uxex8U6ZUxPuafEES
7gJ4rfOq2dTYnPnnuLoDmqunB5G4UU60k3esbEzMi3hpOcaZtowaALHZsnPnn2tsVOGYzUkLP2hx
+rjcnMyRJqXReWen2hU2MeYli50voqyxmybl1N8wFRbmGMvKxtwpLjqDmbYznFYCdOyXrHY8zbL3
mM0puZ9+b8wPZAAv6+7FcyfeJfrmF9quQgDGTLlnSle7tKflmc1pufeflGbCQ5gdD2FO+/8l/IPR
gOQFtGUAACiX+bpx299S+aeOHboYiQgATKE6pyLhMF+Pcv5fogGVROlroAdwtoHAGHLiiu/+v/iF
2beTw12jzAgL+8B0UJ36659ryaWPiWYk1+xCG3CIbUcv9qSHjROh+dTfl79s8iUaEI5sPgGaf786
9dcJ16hoKg58TEX7iyU5PwbYADgzNDDmCVCl8P+PX/ziPxq/RdeN7jhx47Qq9XcIll7DqBhuD2tO
ZT+Wsv1FkZweAm0AACB1Y+xQiz6kl49/6stf/OKX9TV0UGwwPco0vqBO/UWbRWDAAVRJgFwQ/WPK
Ai1AvJQdAW0AAOCkKxofZnp6mPRAUfxz/+2LgP6b9jvEU3qMmd5RrV70GBOzZvB2w8kyCCYoUHh7
MfssSVRSUS8+KMUDhB7A2SYTrcQ05xkdkwNb+Rvm378o0L+jT+j1EUtjgH/f5jp19EPKHNMstGa1
CtcEbSFjueAuQxKF7VgJ9ellFYh6AGeLRzOnWydyo56edMFdPiH9NQLgr4UPOVaZKR8dY264mk7t
UJ8s5Q9qBkHw5OsyBgOjxmegy/A82d76s7Gih1kTkgq80HYB/rJxXCBAO05GYwOeMbZg+2sphwRG
YGQ4zeZaW993qQGQdtBoN1wEScBglCRwt7795EzNoiDASvGylVkBMBCCvwAAUToWTbSSPA1zRkvx
/sUpFRbOkA8D37fJdYNxNaoCYOLqba0w50APEK8UIEjLu8tIpKz51OgOC0JnYxiGO51ub6hAZ+Cl
AJ3YAyAA6EDQRQWio2yc5rj+4oqFiqYTxmqAJ5Glm05PMxfDOXW4NGRSaUEcKYqeR1YsT6YWYVXi
bRENqysRUEB1kPu1PUAGgONpR7A/FuvJcIH+wk/l9JHgqZH64DTo0EONvdIJbnxIeDmdGMu9Xxx9
i2s0VBvLqHKVCyt4/VZN+QHgHYTSA4R2tqkOkq2DAbq/yxOFaqBQoR8t/2DsQ04xgTGmdwt2LCCc
AD1gL2ZoxJxaA0JBkBmQ6hSqVi4VEUDQr/otcImcItnZGRZezaY57HOEk4GWlmMDXL+JGFCq/qUd
OkwHdyduMIE0k07jLS0twsmwX3pDmL5FWGFbbVbKo81RBnlXybSzMAD6VfJ5AVAWjF5tuyCsdNMB
wGccr/0y5vF4jnb19OivjnfJukG3SHr6ZFOCHbiYhvuXj4x6jkH+wzFsiAa9X6+UcqLmZFEQnVW1
t6gHVDJd2AiE7HoA8vUavlXpAdcwwT236U9JwV4S9/SAnqA9EvPIvULH/w3H/ly2p2eQINnGRsmN
cHstO1FOLMkBazSxyrJtyRao6t4V5N9QJauA1Mjzgp2dXqR39AAACE620jznaQn00BlaYTqq/Klm
H3CR2++4wXgGYKkIAibXoJPovK6JvHtHViXCqLeoVYA7VMisGVdI50FN6QHX2n6GU0B9uGNGADhP
bP/p3NFAf7QreqxL4rpf6REq/oEQA/N3chq6wUx6JLijMVe0I4HkgMX0r67VahhmsfQRkVmZCGvI
ZvZL+eoX2n4cQnvcmgDAdXnI/WEgBNGjLS0e9FUgYMY/aP8pajcw/yJFNp8oln1E9MiQQXiNQp0H
AbNCIdaKY0LVA4RflNdpAgDd0k9zDpKnDh07hOQ+p9IHav6zcOJjUOafOVBXYhyZDKorN6BOYxDq
PDIdN+Hf7rQ6Ww6GomAYIhMAelqOUsBjSHHxnjgN5Yn2KOE8bQb0dBCaf4lGNh8pFQBCLfBhcwAs
GbIolGXtCslOAAoFCGQEIA78ADpwjHPw8a5oD5AAqkvuVSr1D/+aPr2bUiES6R0pMZKciKgkALW0
sVfnsWumVTKsJAZ4+7oeYA6AB3R8qiXG7Se5nkAgBkyiYv411o+ZdjXRKv7TEYt6OaZEEyRJBBOq
Ho9azqAC8vQAgxOAyEIJzMjZmhmlB5h1gQDoAXG+dbA16enq15h/DfvZ91tbc+oecWJHaTvz0QmS
oFVtaKECnNZ3sCiVZjGCSu2WYlVXxYGQBQBwGMD7uj0n+zhPT9QjC7V2vdh1YP6n1YCkByKmG9FQ
eSx5Rs2vEDo3qrU83qBFnRhzJaDKDzwDVIDb6edCOGUKABfvDvoCHr6Vz5mbPxZOfUDzr+Y/QDZG
TFRAyIlZz4iEVFoMibqhnk+eHmBaK9HyEjkSAFTgGQE8DHPCqLAxg4n+cTfQgDSX8HFRLkbr+Ydi
PxWvD86oLeLYADvSWP0PhnvBSVHraRG1FrdQAU5rACyrhZmqTVKJhXVmAHpCqMIdtr3m66d0aWw/
Fisv8z6SowK0Gf9kPfSplC9HYUj5+KrlVboBANwCCsNwK92gZgH1XL1U733i1MQLjTvqXmicSJ16
9+yRVFP1E99E2+sN2a3ITAnwUrrqNYF/WPJGeJaN69vfPQkUXVRBIbFfuqgVjos4o/oP1ov1TkUI
LgL+0+01NWt1CFA0sGrh+LCVdVC3t+AFhHWs7HKfPZs6dTZy9tR2e3M11gD+b9i+taLiZPzdicOW
ADjNABCdgExnm5ghFg+HwPNtPR4u6IjzdEAeuPIOcQRC93STtKeli9KPfn1NtFSfXzgycBHw/2JN
zYvtVctXqVYj0HiYC4fyrPrCVaVuhC/U3XrvVvzkE1J6khaZXfaG1fiu1fZd27c8un1Xg11HcFyZ
OvXCC0d65VaVx0GdsgWIO53xWMgG+jpPwyFwVHR3geDHRcsfjbmSAc9R3ZqZG64mVd0PuGhgFBbc
hvy3t1et2KQgIPiR4qSZGQJhldfjRC+lfLG1olGVlWbwj/bCYl+7tm/fsrV6r311Q/OjDc1bqqu3
o8IXeObsjsYjp46c5epOpQQM+VZhHHStU2UBYfkrHFmB5GlHKhqlEVRKajfd4+AyAe1iGBaYf43e
ZOHWC8O1NbXO9oHhdtAPKrU1n6XQjwkA6g6PvAClDOSj1dqkvCG/2+nEMXPLtyf47pHIu6ciR+oq
tmPbd9mrz06ITk8kMrHj7MRZMRKQaWvrVN8UmCgBgHiAj7e+lhTaK6FObO3vJriAxD9KIMo1GTJf
WeZ8TU1te/t5hrlyvL12ZeVpAT3OT3OKojThX2Pzh6Dqjskft2y2iKfE/O52AIRW5BVDm3mXO/VM
R6savNS7kR11dU+cjWSAByQpAJkEAIDERwNwagD2BjV7/XEHzw6oksHB6N+kBoC/psbe3i4sHxo7
3r53U+Vu8OWQ14nFTfaHVyikjgWEoRIQzWLDdrer0ELjMJAIHAFROPsgE6lrbDzFNf5QKwAyACgE
zAcdQZ+m0CfVxfkydFS2fmD0b6x4mWO9NTVY+3FBULJZgIB91fLvpKBCc2Ny4QFzJQh3rkMoOL1u
KcTd0NzRWPw6awBEEdkXvLBy+1RbmyFxXQAgFxK0Hs+laDV7NBgGpYLCysgelPmCzL+GcowT8u+l
JZTS3nZs7fKV34mH7e1KBRozANxebyg0FA87q1at3bYNKAF37dpVFRXfPFuO7GoN8REhYfnb375g
OGTLMxcIwwC84/1cGk78q82/inJprKb2xfZafHRMWkOYfrPduW3V8hWV21SVJ0xuLzgyOO7cuXLZ
smXLl63dVLn2T5auqNy8ucwbs3JSUkSm7S//l1ECrKcD0TjAxcWPDjDDoxrzLxMLzB/gH3h7A6MX
ZV1x/nhtbcPaFetrVlbtuWIJgGjZ1i1dtmldTW1l5aaVlZu2ra89u6OErROKJN4BbfOFp7761R/q
D9mEKSqzi2LQBYxSZIQ65An06M0/Ina0VlD/6fTYxfPj7LjU4u5arL39xeZNqzZtWrkvbaUC/ECJ
1T645k/WrV+/vqYDUW1tqvHsvBnWE1osmvnhz7767c4z2kNCouR1htWPBziUywQso4PqagE86M0/
JJF/1NMvM9nx8xeFpUZubDg9/OZx4Be1b1q5vLLZ67XUU1VL165fX+vE8Hg47O+w1/5FDZWZ/4aE
euKb0D0z3/72t/9SawjFTNGeQwGzCwElHXzgGAz+G1c+sWO1NXvb20elJMvxy+NdFyH/YuW5sfMD
x9tfrFqxfMXy+zf9w2FjXOBkVVVNZc36WmH0Fg94PF5n8ya86ch8+TWQXDYmc+Gptp9pDtnQy48d
ClCmnkcPFezzpKOU0fyDYUA7bH9ViZ3Lly+zDKUuupIOtWPr1j744IoH/mTpugZ/PHx4X5/0nJGq
pUtXbHI213o5OuzxBOJw+9z1D9Ts/hgAUIIhmR/+5b+pD9lEV2UsEPWYXdoTHQxy0T5jvXc4QPRC
/19db3d8nEkR44yavOsFWrfmwQdWLL1/2dKly1buOg0wiH9n2VLQ+zs6+ri42x9HqNBY7br1nvJ3
AS6hLF7ubOtQHwF+QG50IAB99X4zEaDjGV9ysNVg/hFsxxUXSCby8mXlw9hxoOdra2trIAhAEh58
cO2D9z/w4P3bti1fumIN+K5W0zEo+/oHKp8ovxVQcuM4ru2He2DsRYr0QkeopyXOaZJCVMszogHe
kapPmPMvyIC9/bi65HB60KOIgKpYMcJAoDWwR9z/4Pp1lTXq2AUVfhMMpdatbiwz85CAHZRD4t/+
ajPcfSAuAxAPDMS5IRUCaO4WOUg9/TNNTX362uhKfGCgBupBdc3B9PnLw5fTY4IC0A3agM0QhWEd
NH3bquWAJzV0fmjY0x+119y/Ks9+mXMHIKjo8DPf3gJgx90SAJTnaFeUU4mAnMkJP9D9jnpX/zHt
VLk6PnJesIQhdczgipN+5x1mbMxqiwOEQa2bRNEOegiQwLSnZf2q5ZVgZFnbjHd0+MPly69X14+7
9tRXtzTjbjF0agt4AjT9pqr9lfAPFIJMk88V62nRKEhtfAj6Ai/qFAFJUJ5DFuxLhJ86Ivj8Q0j4
qH7PoRZs1ervNEMpkagWAhGKzVsmNGvmz7Rt2Sp44RjW7rdFo/10PPSm+ewHyzmCM+QgdUglAYZ1
wmk7VARvqr9KBYPWGzyI1FAhjzzpaI8nEKMDxx594rDoEXbgON5sl5Gobe6YlzioC+hxV9t+pgzE
bceAAHBDr78pHdUk/0w7HDNcxhcYVgAw2UIg7a6paT+u+mJs8HQh9u32iibxjlFPjxCMiuH27rPA
7AyFw31+CQcnAgIiYTepEF00AA5VqPJM20vb5ZKhth7BBQy9LsbSNexNn9zPc8AMTCrT4ybrxNl0
7Zo1dpUEXHzbYs5KKwD6QW/cuzekWqJJQyhkINavW1+zZl1ts3XiTQEAFOci09np3dXQIIYPpZmh
N18/b+B/igCNFD/KOwJRKWRstrIsh68DFt2r8N+TZ4MbmXY9oX1FiuKcDdXGcVCGpql4GAdKs3nd
Aw8ADF6ay9IbddWEC20XcPveXY/ad21pUACg33x9SMdfdqQeLvwIUN2D4IcF/0BR9tUA/mvlvTgs
pmwNEuBSvR8N2I/H8eZuq0W6mRDeVyM4lBADZ8krcGZUVRM624T6126sYevq1Y/Kc4PU8dfjGvnO
0lL4JyVsbdafM+Ef2AnnpjVr1tf81/+KSimmrbf30ZGS+EKBYQgFNL3d3pxvJIwh87lmDRCE2gKb
/upJVTbiWtsZN+A/Dqelmhu2K5Oj1OvHNRMAuSZZcQIbGgUyYFhXAz2F8Lo1wKmp/fKX7bCesNWu
TSYSUJ0TpAo2PkdDQxe327dvtuYBSRbC4IEHOqxPtAagr48TMgSdsO68H8PbMbELIMd3SFM37kar
Sxo/8GBE7OmKmq0roo7vXQ87wF998Yt/BV7Par7WhH/7M28KgiwrNToAANCsNtCSpFihHKxZMycJ
eKmbg9khccyOe93+dj+ciLLBZkBOn9YAuJT4R85B9xw9ZLZTQLyjpgZ2gL1wDcXeornftbe54mTi
Tc0r9ncBAKpfsOIgpJoSWb/ugdoS44YIgO5uITsEbZcorFIYctuAF8BpKyRCmgoqJXBjAZLMjQ0o
hdOQ7uPovmZgndfDDvDnEIA/L5b/7RUNe1/TvmC0K8CcB6bxlBUHqon0WiAAJfYAEYBwHwTgVWGJ
CXADhQR1G0ej6gRaBUiqKr94aM7BeQKjPR41+1y4VnDQoFf/P9Aymv9RHP9bK0hcO4Uf64Jhdy9Q
AdYBcZUArH9gfanegGq78wttP7WHcLiQzYlz4rwAo1s6DAyAMgCm43BftMCxQ54xFPbNCuPEeG2N
3dkBukCt3f7nCIDiRGBLRYPTrV7lFPd4BNly2rfkGQm7xT0MoAA8UPSCKhkAlRlsexXDFTsqAaCh
XJNu/oeMUEePoQ0DUKggDKS/tqOjL269pZkJ7W3YCrT/XmCDFR1Gezxoa3cWqIC8oQDRwahZ/8C6
kv0AWlVBru2MepWSCQBjk/oa4P1RB08d9RwbQ7qP9taicRq0KkV4vRI1VOwS/E8Mj/aL6p8euiLF
EtJAOebdSxUXBWDdA/ZS+VeHAy60/av6ehMAkg5d4ZtoS9KX4LiBgZ5hDmYYA/ah9PuFdhgqxu8V
aZe9YZcdbcZCedCKjBDc0vAXv2CELb33+vNMirklAVizpq9kAPYrQ4ELbT9Xr89BfoCa/xun9TXQ
qfgxqnUiduhQS7/XjlQflH7h2JC34LhXLQOrVzfD3xgdkNQY9Waa+fKXGaGO/cnNllZA1oJAAGpK
njsjm9TRAOgHyTOqyBNU170ZNCn9RXuo/dF4S81frAeND2S/IwzfP+TGS2h+wP6jFXVBdIVqMQE9
DFdjD/S47cPZXmsJEJXNXGygaqkUBx0h2GTywhIEgGIDs5RxApSDhupq68+BB7oeNr4/lqH8+iSF
gtSMbf+HICXtxsFR8gIEYTX2+fMvAg0zErEcDIiCBmzgupLDAhl1ATmgA8F9cHVUWIUAm9sdMb1/
V7T7wb9Yj3c4O2BmQom8Q9pdQdKBo1FpmZs7Jj9GWI39V2hbhsY6CxkISwKwbg42MKjK+rjQ9s/g
DeJerQRICGRzTT7OabJuku7v6l9f2YFh/aWofZkaKjo6DnliLYdoKQ1IyeYUV2O/KSQXDO2wcIbF
pwIbWOowQIhryvNCZ9ra4FBY5wdAgooQ5r/OcJQXKQG6Q21uo/3utetqOuIWm1nnoeYt+7xnQSeK
BjyeuGw25AkBaTU2ykE5sdm0E1CKCqwtlX/eIRnBqxfOAEfYKSzoMwDAsdlpzbZvVO2aNepEZdpj
f3Cds4PS5zIWavwtFTCzsz/goUXJcooiEFf8WZUSbjR1hlQ2sLgl5Sr+XSkRgEwbIA7HcbUMKQDA
bd8meFoyAXHA/wNrNHDHah+s7fCHSlEAe7dWPHGWA/qOOirfRlxT7s7IWkBdqDtiKgKSAJQ+DIBp
fwoAnRc4nRcpL57mXfWRGS5eU+OX+Qfy9kCNSiVGPTUPwuBX8a2/x/lMCowl4Durpt9FEZD8YV2c
9ZsmWiCsDANKtYEpFy8CcOFCpyFHjOP+D4ymzL+NAU5yAAAAAElFTkSuQmCC

------MultipartBoundary--Zns2hD25Aka8pwzMME3ST6O97g07v7P6M1Y25Lm4vl----
Content-Type: image/png
Content-Transfer-Encoding: base64
Content-Location: https://c.tile.openstreetmap.org/11/1152/683.png

iVBORw0KGgoAAAANSUhEUgAAAQAAAAEACAMAAABrrFhUAAAC/VBMVEUkJCQ4ODdKPimcDw9iQxZD
QDyiHBxyVStSUlCmJyd9YjmuOTmBZj6wPz+zR0eKb0m6V1d7e3uagV2Bfnp/gX5/gYKGgnq+YmKD
hIOGiYSIhoeIh4iHiYmJi4aNjItSjceNkYqQj47FdHSfe5WSjpGSlY6slXXQkFaYmJabpJaqnJLS
k3O5on+ZmrSoqJlMpvmslaqZqa3QkI+pp6bWqXesorets6b1l3u1qqtut+zntHatw6S1tav2nYPp
ooy7qbWru7XHqKzRtpX2pIrBrLjoqZS4xqvbqKfmvIjLuKixt8T1s4bVt6XGxKi8w7a9vLzEt7r0
w372rJXcw5nsxIi50q7qsJ+OxeiWzNupyM3A0K/0x4a+0rO+wsTXxan2tJvFxrvqx5XJusTZt7e9
2rHDw8O3xNC71b+82brT06yszdrGycTLxMTwuavGx8i818P0zZW+5LXlyqjF3LjJysbXyrjFy8vN
w8uq09/00ZzMzMr3wazG5bvpyLXTycvIz9HS08Pt06i22drW4LPL18jT37y12OLe4bL01qfS083U
3MPU4b7WytPn1Lq95NXM5sX3ybjZ083pyMjH2tnV48LZ3MXe1sbU1NPU28zU677b6Lrd5ru+4eHH
5NbZ48Xa28zV29Pb1dPX78D03LbU58zo47zJ3eP6zsHU29vU49PV6svc1NrZ2dna3NXp2sja7sTc
5cvO883a3dnJ4+XU6tPc29vc49Tc8Mfd2d3U5dvc7cv31sfd3dvb3t3N8tjU69rc69Ld4tre3t3i
6s3h3tvi5NTh4trh8M7h4d7h5drm4tnc69vj7dPi5d3l5dr0483l3ePl4t7a5+Xs5dXW+djk4+Hl
5d7l8dP23dbk69vp5dzp7dXl4Ovp8dbk8tvl6+Lp5uPb9uPr7d316tfi+d7j6+vt8dvk8+Ps6+Tv
4u3i7fDk9Ojs6+rx893t8uPk+uXy8uLl/ejt8+ry7+nt+Obx+OTy7PHr+uv58uXz8uzq9vP59Ov2
+Oz4+O749/SJ/juJAACAAElEQVR4nHy9D3Tc5nUvODnbNG6appHX2edtT/xin7i1X9IktV4i5qxc
niZs8rJtPZzE29ctI0dmOOtzSoWWwvGKgvm0jEraGknRWAnTIZ+skTQcv0RjMJiwwqBGps8gSAoY
C9SEtjDwkAUJg3oQnAAwLFiN8CzN2Xs/zFCUY+ezNRpySAD3990/v3u/+32KyTJNiyJN06yqmisr
lrVSOpwrzVnu3LGl5SDOyi4ZvvtrIzMsmA2hcD4l0pVbP1ZKuutK+dZg8nluNO37SzZ8dPWJRMKj
yTg8spPhJUnSgqC04Pv+xo02Llbk4UUSfF15+2vbtj34qqeKlO9+75HOu9PH1n/9gdpDY/Lbd+Ib
S8pLcDVr8vDY2Hj+5jgxNDR0JohGzFZFlhVF1RDX1/HnSnMrrev4y0fs1I7wnaKvR9+AB/ZXCoWC
0JjPihWz/anvS5olAX5tABiBZzhOmug/5eClrj+a2G0S+adTJ3O5sRzDKaY53jDH/V/DWNujua4+
LPiW5V9/Ztu2bd+0057vfvKTn6Co9dp7IaBzeWbh9Gl8l+d0fCTrbz8zvln+A0MHTgyfs0F62w5i
FVlWZdm2HXr5leqKtTENOHqP2fG6tfFg0SPW2l8Fge9bih2E1CYA3IDhrHxeB9xhIhheKCBIfJ6X
aYpKTVxoPpyYMlDh6FLHXlU9d8FayY1lMo1SqXWD6CbkJYMADGcinbi+/iWA4MlV66/++I+/mFpf
fy/5tTwjvbRftxAJyY8US0ItbI/MgaH/tmdyOBMYQeCJQWw9kFVDNezAMGjWc29RdtMPkv2r+A1R
3hCxfWcAIJAkS2jYTurmp3AzBECzFNctCET8QpHL53k0NAQhkRhJRwB8Y84kz7dQGhtfOHwYftdy
lwybbT+AtmdYc4t7lNaX1278l3s++ckHv/XHMF5Zr7nvOjSJk9y5rm4T1J+z2k8KutDS/UwGtP+f
AoXjM4FjBKblx9x5VjRVmbZllqWNW9XQ6l2W4x5+j6VfqtVu/dAHBMw8gxM8nRU3PkMAeFrLzLl+
IRpFZnKYyZfKsyC1WksksinDrtB0eZA6Rh4xKM0FjQW0mqJJq6rRvvnwMMNk9uwZtsjNbCrV2fXn
AAEC8J9q7wFANG9dvRLHaZsFieQ/CtIPvezAzKmg/DDlge7FZHmp7orGkm2rpomTEP2GUFBgerpe
uhGnUDaZll9Cq1tctja0FK7jMTyK2KBuAqDB7PNiYxMA3HBf3yDooMDStPNo4lFaZokGjHV3ZeU6
uJJSLdOQTDAavk7bkWSKa2X2TOaZPcU9w3DNBkVRpe7OurD/gT8m4ye3zsU7EDjZsVO65TOtbfxP
HfgfxPXZqhr5QDMmoqa3Z9RTUD7Xyo319WXge9377Ww8qLnryxAlaNt35UqlfVkEwPcbqOWCTYUb
N2Q8tzpzDgBwI/l5pg8HQKDMVad3756iZOIEc2OAQKUe6H5jz54Mw1s+b6myv04eec6VGGWYn8y4
gufqUgowz3U8NGwV/2MEwH+88S5haWNwuzp3LW/GpuWQh56NpPZMzo7ehc3YTJmm60viIky/b6h2
5HHm5kqK7taO7e3u/nk8Cx7XxFApG0vPmzBFBLAaiB/gT0MoLPp0RW4DoMvLYjkntACYmNi5s2/7
9u0dHdt3jnOM/fVHRiYkvpTL5SDkjHUeWdrV3dk7umdPUdKlom+r0f1XQH5QYWuPTh6fAml0c3zP
nj2le9PpV9Ebfm39+ntBgG5gf1fXPCpyyYrkz+AAC8BJw8jalv/a7pigiGCQEAjhL5F9fn9vb+/e
pdO9y0u93Z2d3b29S1T87Vptbmnv80e67COd3fuPPD8PpuKTaEj++L65bqTaACyf7qWP9C4t7dp/
LBnv7jzd6Dw2193VvbO7Y2tH38hPenZfh+AwFo3RnUe6Ort3Hivu2dPQXEUArWoFQ4vLw2uGJ/o7
Mer7PLXzG+AP7n/ImqabP3sQY+K16+8BAL6YKL87NzY2p2v5SXR9ZDgBuf58BIAzlUjEFNOQCRES
/1neS0Tu7hjs715e2rVr3rRcq/NIfPoVALTTmN/1/LlUb1dnZ1fv6WXXtz2MCNHzrr9iUFfdC0f2
7+rq7Og0T3fppzvg57p7d522Idja9EyxlB8ZyXT9VeKRbGn0wOOjh0YP/P0B+NneI2be7O7PgFbp
uus7rLvsgzJaDMy9kIFYqlmllOX6QrpX2LPn81s1356mjJBA8O33ggDH6b0AgTY51vZ9R+H1qZeD
oKU3ZPr3JXqmYnYdha8///PeLjG98yVEv69PsCL70QDJY12dXZ29+1+C3wzWNak+f2RX7/Jyt/rz
3mNRSMRLvrTUu/dqd1dH966RH5JJKGYKvIuO2AYfCUZfZsANltT/lPjzjo4OUIidY93dJjsvqyLD
+ftPK5IErpoLzMay6NZRaVFR8W9J6IcpVUbMcmb4y/fNGb5s1FNOeOMZhODJt6++G0clKtC9tAzR
b5z4Phzw+jJMvFpvIXCj1pPY516Nma4q7od55U8fY8tF8llfX8FtA+C+crr3c0cQj/WabywvR1FC
P7Z3/lx31675yAjc/d323s6fLy0wmp6HqdM1fbjA6xZDwknh/DRgjFSk7CYS/g+PHevt3Nrx3BNH
1CXVt01dD/Rl2y7WVuZeUSVpscIrvsvlNV3QLAtYTUqCe77Usb84+OW7S/6SC5TaoZz69befBAS2
PQMQ3BzWTfn3dvUqbeozdBQxyBSVw7nDZZog4Pv7Eokp8CMxai+x9f15feOXB/sGC1EU1dAfXR1I
wg+idxKKDIMBVteslRrvnd7e0bUf7mm7+ztFlR0Ibc7lJKIAMP+Sy2jw4XChoDAAQBmeRHou0bNy
HL4rDB5++umKKhssRl5z+0iVvbBeqy3bynBD0DiIRvDYGeDQeWauHx+lt8tyD911yEKPA3+mRWAn
V68BBA8++KMbbQisUs6ds+ZK0/vRFHeO36R+Q+ABT0BKkhsrwaMAAlfXexK719GCYt0d3alzlqLg
bXS3bhIA+vqUmwC4wIcJRw3gmSQUUCha4FR9LT/yUEevWV90T3ceYZ1kIFkaR56Ez/CcK6E7dotg
AmXC/cultX2Jgys6zFNx+GkY846/DPfjmO7tqZK5XrOD9bVhLaMpa0UI3GAzGsfNzYEHAIBHGOXe
nR55DAjTFRqRc68jBNse/NkN/4UG3nfl8NjhXfutLhJyNqgv6v+JVlaWI49Svwp8bCqUkeXHFlIe
8AIUXOP2WHUMn2MtAPwWANeTyas6aGowPDycERAXXiryRUw78iOp5d799HznEdmgsr7LRNnHcJED
A1Dy8PtgAg26NZyeRA3SjQgAhjkXRY58/tBO8Avf6h15Zd1Yb0wq5lqRR33Rgc81SkDESl3xfP7+
hySUHuTX61mRNQgY169BmrjtS69GtGBlbnll187DhyY3ZT7g+zIHjpK3EiKA5miA+dcc1YbI78a0
CXhueCIJ4ucexUQDGQcA5iKliuzCiFeZTJFTbFmuMhxksOR6fEOcFfiTRufzlb2fe16V7WQYhSC3
WIS551fyqA4SmMB0C4Agkbg2B87ezYAFwBXI1QlPZ0BpO3L/uGDO+VYQCEUelF9SJkZPLkykfSvV
MZn//P2Eg64QELJgPa0g/NZ6BAFh7Ds7Jg/nbx1HP/OZz/wteQcuFh3xNGtMgfqHtuxBis7GeImC
2S/uKQJfzPAESARAiuKp5qLJoQpYJrhQRSGOBXKpPKdxc0Qqoyr+c2fn87KoJg1NQ/6owaeuVpIY
C5IyiecbpUh+8ZVEjzWngYMvMsePg9TuBgCcZFlcqjN7smz5gWl6piBNUCkgJbvSHqPv7Bj/8r2T
4BjdOcX1PdXOmmbkydyVjH89Ykav7IcA/lD+nQM9QKQAoMKIgGJA9HvFkU0z8G12Plav2ym9VtsD
MbftQ0sAAFAQhiFOAG8kxgPgKWtqNUorwRVmMkXpQgTAoiEf2SurrEqnrBpeYxjQsXIr4FYyig7a
YrYAUAH5lecQAHguCHxzz61EJgAAwJ/S+M78SEe3GUgep9dT08/3doE171/a+dIPt3/j46jWnIsK
YJj+/DT6wsCNknP/BtKCBx6AGPxr8ufzRYiAkQIgCdb0KXB/y4ZviDzYfsWNuUssPbGyAi5nI38A
AMYZ4CIMagHRietxGrm/CrdF9YeJ1fWGrUYAyCKWFAy54iRDZHLFyTzv8iVJd3WBAKC0AFjb13Nw
bo7RgApPDoOLnOOOH5/j4AeKCACTyxeY/M6O7mOTkrk6Pb3c2XnaXe79R6ljZPwb//sgmChoAFw+
8Gu1ILXBQ8kTX73xowfuAWaENYhbxt+2NeDoFwTkPm+D+Impt21TrPuBhAjGyidHTqakPKSsw20A
lEGGyYErd1u0Em6QTLmablZsZKq6xjGYuwQtAJZoRzQUXmXtARGYlp7hOEvPcegAAs8HLmersiyL
LH0lkagdX8nreWH6kAATwnEc0qM8n5dsickx433Dk8OHIG3oTk93nT7deRjhn8uVaoc/9n8orYfx
LeThvknd5D8kf1y48C2kBU9a2jsUABkAeYPyQ/BLfHfZPFeWwYnaAXrU2MjIyLFpKrNnuBiZpMtD
muLOHbYIABCzkQL4VPK6uWQbOs/5WrFtf42yWJ6dt1WxUpc4XlRFoAI+qD3kMXmGx7JgFD0lRuJM
GxLenkRzBQDJV2xFUgIljwjkOLB3M5h7enys9Fyub3hYOflQ90ih6wJ/KI9RxF3Jzd33aZRfW7Ek
bSU3Poje0Ex5LfkjJPrHJStiRjeLkRsAkKgAmR9Q/++uFCAPy415vmmgOw1iF0ylXKWqcnWupBMn
kDk8Ng6hsBQBEH3PTwMA68ssuEGG24Be03yOUwLVUBUuzym0Kg8YolgsC0DkyLNrAU4Z+EFNCirj
mVqiJ/Q1S2Jkldc5KccBbcjnmHXFe+7408cDs1argQ4IGJAnLpgoCKlqWBAAIPYx+XGekbTSYFQ8
k1NmS36SP3VvzwPv+jbSgmeszRBAGCySN6tv7+7pWb8RBOXB4VwuMAxfNBEA34QsM0OFc3MLJTRu
NzO+ENh6CwBJXyGFuvQOb7hmYwkFGZMGQyefw0dqRRUBgDxXlY0BZP1l3UJ/BbQKZ4fPAH1U8ufO
FasHEwcFBWzZkOmGGeRyeVeTmLk5eAp1/rmnj78CSefk5PAgARznF1iVDjw4dR+JR8DrDzO6r5BC
he+u2xi9WvPvuwvD6Jw185uEGVlvvQUx4+pVDec/igGrEPsT6yHJAs+UM/KS6Rq+JwEAbvlM2U83
lCAo8cWibhULdiDwhw8TATltJdKAHSZmUEuYT0cFNk7PoHLUbVGV2XMck+cahpN0AADJJfbvwlSa
j3zxPcYjc2OgS1qgmytmGMpy+NxzmrYiRUPTUzdLbBN3L0fXAzeRYzhL4lq1cz213kYgOBLvG8TE
j1lFWvDN5le+9VbzW/fc8+qzX/jCf87g0741lejpeTuSP6iI5YUF0ByIsG7MNCuGqqqpIrgqsZwR
JH68Ajnj+FikAdwK3EGR0jtCH5N130ceAxfkhNlZAoABWcCS6nkct7LkDIBfnHUx0EUu65Hv1N5j
fOcRPq/5QbgalKfTFEWlNg0qla5arcKbe+HuaZgHom0YK6VSxM2UFZ1LbSSjxzoe6vuHfxgjE7Na
e/LVD//2V/zmA69+5ff+5xCKD/a4O5HYfa0lv4HlMKnoe1g1j9GqoNQrKjVdoWm5yuuKLqDM42Mr
LQBAlRUhHb/hRzUwvmi5TH7DD/gGEACxonK6ItpGOj0rLgkM0icLzfeL7yV/rfZFXjJVmkpRo5nF
88L5s5qurVqBJ0mKUFzwMqTeBM9h3UehG2D4qK4FSbOCBW8mVxIVqu0Flzu39/3D009HCMBsv/79
3339a880m9//8P9EB8BYQP0TtSaRv3GhtSIijZdQwpi9EmSKoi2nVSCzQdAWLDemECfIzem4OgE+
YG4ubN64HthG3XYCp2GG3vXrDgyD/GeFBiiS3L8a+MUNN+n/JgBSqfQpWXaE4WGgvYzCB5lhsPm8
gMmKYEU1StffGidpmQVZKJHfhXxPyuXGgYudutCyk/nubpR/A4G81fyd5rYffeuej7yq5ScZqYHT
H4D4wAUXxg6bjQslAECZnAQfrMUkCXinsSBTtm8bx0baz14a00naI82h3nvpeBJGvDWS5H/yDkZq
IEVRWaS68lrcaYZqu67lBr8JgDA0q2zFGIYMU2MqaxIPlIDXpVkVvKpkRXbux7f6ZCJcCyImiSxA
DHKllVLpsER5UQFxuqt7hMi/gYD0/Y80H/zZT77yu29z+eIqTv8UiG9ywEnHcgtYjFsITJKK6FbM
liEZDGyZzdp1e2SkRYd1nrFQck1aIdEyHQfTTGdp2XDCptdoNAy1QmfT2XQczHcgObBjA5w4pTaJ
9lq6bf8mAOTAnq069UyDh3uawFIhWcvBrYGg+nyLllL3ge9dj95LEALw75XSXMly58astEmAPt3V
+0OU/zM4voDB4OjLDzzwi3978slrH/nWVcval0j0XAuqmgEZJjOXswkAObOVigEVNkyAQFMalCgH
5UOZ4WF+fKxRiDI50IDIzabjzeW6CGzOkLwApoqpqoHKyuGVHY4KFmAEN5rhlSvOFTF5GqDIOjeu
X9V8uaUB3/v9D33okdrtH/zg7bXahz7wgd+PADCCOmNiiX4pMpcgqCua789hnVGLEqXy3SQGrWvk
Gaz2umkphyY6Z6embd897e9//Aufebo9QAeODv3iI9//p+Bbr3//d4InQfzEweu4DGbXIZGDGy4s
NACAtvwAgMvNGoJSlVXKEBt79gxnpFKpPM27bQDQ/XIAgE3K+Uttss3kbdsOGkmVxu+DX7VZWrTD
pOkF6QGwjVSaNcIIgNs/Vfvi79f+CqT/Yu0DGxqAyypz4HXs1qqEb8uGagQCkVnH2TbvPtmK85tX
edy5EqgFzzO8NrEzfaRrfmzw6U3jv2aGDjQfaD7bvOcj97xa+8sEKfyQRRxP4rxoMeRwjtkogMVs
11RxcVBNURUjWMMFTylfZJgNAPg8Bw4HACDUnwVfzJTNwFQkvNZ0FpJAusICACI4AdvOUoHdsGya
IjYRAfCp36/d/kf45oOP1D7wkzYAps4ff5qTSGz119fR/9qiLBSH2+uM/ufjm8RuMx53Zew/vwwI
MZm+vsFM/2jK1Y9vlj+fGTpxvXm1sXqjuf5kz+6//Mu3W4s4Jq7DB9GScCBtVA9jFV0TyhfOpSEK
DAQq8PnqMM+Dx90AQAPGLi3Gw8CIctp8vtzgWLEqqbaknII5U+lANAIbPgNdUJNh0VR8f2VuZWWl
3vIBH/qtD6L4vwUm8MEPfeD2CABJYZ57LtJEPwAAsOoc2GpDIPpQKrnT9xH9fwcEpEbl+zBFmcG+
wXi8D748vkl+ZP9Y4zKaavLrf5no+dKP8PdI3DOJ/Asn8XXjqrE8w0lltZqVDZbOqobIzhaAvE5m
1gkAuhTpZxinwyj5Y6fzM6Ze5aU5WWWUFAAQqDDpul2ewRUWeUB+BWWZe+748eMrEQB/dPtPbkep
v/ehT+GXH3gkMgGYuRK2QPhkpT2I/hCugXa+4t4/Qm5e038NAnjnzSxIZqavs7OvD7zDZvnBBEwu
aM4k48l//MtvPvngN6+7LRUwWwwgMPnAbXcCxCD4yapYnlEhl6GETGZPa9QIABv5cH/yBgIwA//n
Z/iFWcZsqKzZoEIdgjijS7zJ8TItwugnhYpImAiAD36vVvutCAmiD38VAcA9/XShUDAjB4A5Dfkd
33aiKDp9ny4sou9jtI2WgZu9A7642LCDcndnH2oMQeBxUgCC5OfFIFRTccq5rltYK7rhRirgbQCA
GrDSWnaPKbQhy2o5CyxGNqhMo40A4YEW5MM6WIDrV+JEA8rlmVJ+1jPsQBGAN5WzIcm/JSnPmeUK
LYt0mCSLL1hDbQPwR7//qdtv/97tn/qjDzzyyO2fuv2DLR9w/Ok5AMAiKYVPJNVRGwwxIEX4rZRL
SrRAjjRXv1UBsHhVnzkchB3dfWQmreP/NT9JVv+GDrwQhul4BXgfJKLrD0KCfDWaEEUPQMTAAyRM
z8yN4y+KZkyQAQBDSQOjrdjZM8U2AMUWAEhA+cJZO36qirVt/EpWkJXklcA+tYSEghScGUmBMCCq
YToLAuicdROA2iOf+mqt9lef+hRowhc/9cW2EywdLxUKilV0Pd/CYowUMT3REB0gEvZdm1bckQTd
0rwCvilgl0vdn52YHCchwmLIAtiBDF8MjCSFvC8wllz91W3bvtRSAU+P9J+8lsbGDufmLshmrPt5
WhUNB2IgzVbkfiL/cCYzjlm3phMAsAmgMYCZHhpAHnSAjHLVzDYuowYwWMXOCyrxsKQwxvmuKMrG
byJCjUIDFACntlgUMlgqHmYsLG1XZFH0/f1b2/LrEqdppCJI/EXklFxFZm2lo5PJT0bM+1kQPgMp
bdig4hXPsjDizVvW6re3bXsVf4fxPIXIT14DhcmNH87JshvbuldUA8OgVKA5skiVx3NANefmlDYl
lHhFU+ARz8Vt4gTLUcKBdIARTr0QYNkCDIDHIEBCgZpUwcu4Cr79TQCcLQiFwlnwH25tPTOsYW2Q
KDrop2W6fsfettPPS1pU4YgkNUziLGTaCHjqs7s0sBBJ+8FTQz9g8rxghtl4OrgKYU5Crye5kvfg
tq9db3kBMqxoiVzXJImXl9xYl4HKImPXAquy9CmggoJ7c+iYfmPhdpWaKbdUgFRY8ZmK56nQqC6q
jaOT+BnEUAwTdCosChoiov6mdJj0D4GHMYP1V8b35J4+zpAiEtAuXJPw71uKFN4aVnCxPEKAuAuz
DhYtOwY8ApMeXbJcKXNg6KkXQIWEYqN/wMZmNLDdIOB0C7j8M9sevEYupS4RFBA9dUklzpetrcdS
Ew3TpkUKF8khDaGKwxtuRod82ZI4QfMljvMGktpMWwN4uIjO5QXhFLA3udLI5CtYHq1EVdJkIGQm
CQCn37sgMh80GmeLrYYb6znw4sfB5WSGixrPYaS/u818vGgCokFYgy/XbSBtHirhyY7eFw4MDb1A
rCM8158N/Va48AOyrGNdAzdIfCwuw2GGGegK+1IN28w8etmN9Y2BzrMyVR0laxeUt6Io2N0lRO4X
aSEwCM8L6fjqdEsB8oQFBsKVt65Qmnn5xfOK0pgtzwYqaf8KqGyQmcxLSkGwZZGwh4pKs+uJHm/2
v68qkSXKkIAIBR47+YpF0Dlr7mkGHOkwDAlCjGR/oqWCPjrzjSJfREtcWXSCgDgeJv3/PvvUC1Hy
WKzGK+22xnZocf3rX9v2pZt9BAGJtvUaAcCvmwDAIYheQZhuDJ6if/xjNjvbam0SsLeKwWo8J6G8
0uLAahF7m9DhR9bUAJdDacqLR08sgh1BEhAVyoPF5Oowuok9exoifQsA5RMnGgwJ90uVoFHggUJg
3a8xWQRdJ24FLBDxyU/c5xal9loo1yrCMfnMMIZn8JO+Hy1+T/4/n/vBaosq2fGq11r9d/kN+uT/
bNu2tzcZNamirm8Uk2LKrIhsLh0EBfroUVpOn90EAC5QMlEGEchxK18mAOjBJgAkZnF29l9UWWRF
9CUgrOkNFPaAmZQzAkgPBFq1IZESawAATf+LEdSID8uCAnB5Lq/7ZqaokVAmHT/OSLZumsN8fmKr
zvMLNZIAau3Zt7hJCFFFb0FVowIZyP8n8ZQUMaerqbTltgFwixsCgw38bFMXBTG5m1/Ghsu0YatG
GnRqrVqtrqXORwBUwWTQwUtMi0CJ8VUS8KM1plZSEVJcnvh78CAyC4opygvMKkVDSuGoIq4ZgY9Q
RTSFWmL3W4syZNDKbLYSyFQIsYLotCdYpkly/eeeXmAUT2qU1/SJrWAa4jJaABZhOVzZhZ/lhjFK
F7WSKRHa97k/2aGmJNMRYF6nk61C9TvGjQe3PbmJRKNSCZnITsDZxFAQmTWzcgXjQEXOLpars3VW
BGJoctjlGwGgqun4Wy1f3GbU8MdJK3wDSCTySFquVALIKBiLyqp0lqLoynQ6DX9T6TSVpb6TeDTZ
nxzAElKWSu5IBYRDFYsaCGnweXS6+RK8kbyg0mDGIRMSyBr9XAlrsBLYAc6blAEIBJ7MRGbo7/8k
HgQpTZbPC74dlzc6rm8Z17/ZCoRtCMw2FBjrYxgEq0w1K7LIBECDCSmuyNNlIiVwPgJARU7Hm9HK
G3/TAtDoWeyxgl/G36JlmZXNaZAybYdAOq3xslhdIGogfjfxKPw1qwJRh/ybypoSdtAWgL24RsBW
BwvgBDizVOIhaQEB0QnWsDYAkvOos62leksqZjhCPjNDQ5ntnUaYhYsbDS952n73dqFrT272gsCh
abb1DuNtTAe/wksethygxooqJaoqPTM7Uw5uGcCvm4DHJg1AF5AFx8/KLCvbNmbLMiRUyeTAwMAV
oKJ2UVkhLSmzSDDUg4mDjt2YhTQCER4ALCSQvzCcK6l1aVbs6xsHTrAwV3p6RTEgwt3lWr5FnL5V
zVjmhtXWTR/zL0J8M4NjW/cC+YJsPEz3bzh+9xYjd6/+rJUQ4QAWtVwRIx04fBgQiBnFTJHn17Jg
wWjHAIAtKGyZ/zUAqB03gEEi9hGZtMtOEPaHWAiZ5TAE2GplIJ7KGk5IpSWHZHZm6dC0WBHKRoU1
9iWmgEyzjbyEGpAMadFuAAceO7xk6lJe6etrQBZpFodXjoMjUfL3HcpbLU21CibLtvXW8IGBgPgH
Dhx4fGJieGf5nxsUyK/Gg836P1fapPKbAVg3/bYNrIyNgY3FZgkjW0yLtAwuAPg7RWmzwImmNwDQ
WwAAxw9ajVcMJ+kL0zSLvB8AmJmF6B7aA/2g66gHqVNMVczZIFCjcIpUUSDs705MoZKYfIMWK04S
UjBabTRKY3O+i+lk3yAS1CJ4FiyTBdz2hyScqKh1GIIIeBe2oNeBBZovPAW8f/Cc+vrrrw+O9++S
UmEQ7hBvtf/xlZsAvLopDq6bGz+2kjuMPgBZ2XjhbNpYwroAOAGDSqNTmy6TScTsMQJgoJ/w9Y0x
fGaeVZNO6KhVYY6XQjoJpKeChTORmuYVY9wIMM8h/NkQRWd3oiaXGYE4VLAU9BbYsbzg4hJpniuU
UWOIX5GRaI/dz5T3WAgAPnE5N9eAXPuML4oncL9Dpvw6GacG4902+BsqHWDV9CYGK+PWuwLgWvPy
8makYoSXFwRKRi9Wb8iyKpUxNQTPdWHEDkyGbwGQTN269D7YNx5U0Kenq5rEaNSAA0xYhAAHAFQq
dH0O+34zkwLyZ5U0SK2LQl6yQUlUWoY4IRpYSgwsYRgujHfxfINFrq7aEsPl75pkhKhUAhkils6X
ATEWee+JjPx6e4yND/KlSiUZIm0xNyNQencAzApbsd4BQO2LLQDoRQXcYFlRqFmQhAR6pPyE+YQD
6VDnNzVg9PWVAuqUtnouDW5vJpVyfnyiIkIcsMEEWCyQinD5YUilbwIg80gaRJh5MStHnSUw2ToC
m0HX79myHdi+LWGf4NZvcEAFcXWixGMm6PuN84EA4hfmX9805r6x3aTiCLal3GIEc3Mt+W/xAQSD
d2oAAHAefX8F8jnQzopsy+msseH+gAyC27sRT2ORYQOByb6+gp1uVGcZZXFtOhk3AsAOi4KQUaVw
1rEJUtvDCMIsSEwAMFl6RmXlChaSIXBWIHlSnUCXQeE1y/MkRa6ojiyD6Qlwm2+QggAHcik5hivy
fmAL/Anc7IRy/+t/ayPQ1f3WQFYlSYPLbZ7b9uYn/0fbHrwFgFvGBgCyYUM04wQyQ7JxirLDDQhM
iVm9Es/eAkB+hp1epLQKy4GVsx6V9BZhSmlaUWiRAADvl4t7yI4SDJFOImHTrHj0KNAu0DVQZ4Sq
IgeG4Ui8lSkCPZZVo2IDo1bPytX85F2aW7UkxbJ0K2c3QBCFyR8dGl92QPxnh4b+NZL/550UncSl
68B3340H+e7VW3nArT+UaQFQzSJhl9WGAXSoMnFoMCNAQAuNVl99wDCrcTpsZWBkCLioTkHUqFdY
lm4E6QFwHBDvuXwlAgAdapHhMMYohlwJE4lAVNeOHgWuODpKiRWgBqwoGo7KqgzPFzG2LlVlzBJV
26jDjbaO2HIphzEH6+yQL0LwOTBUWoDZx8bvSH5lZ0e1H7t9cCU1eFcmdJMJvsvHwy0AyllkskgD
VLqAW1wG+zJCljoN2kAw8CQrPi3x3E0XUAanXMnCRIqViiyv2U6yAtZTUavnZ8EJnlyoKlWa5qMt
NYUlbJLsaRryC0dPADaPj/YDgYIfRoKkqqYgaJLieYHAnxFt27GNgIM0cefnJZ5U31YanKTx6Ajy
Bw6UXn/9qQ3xVZFLdSbZMBCCCIN3UQD3+pe2PUnqor42PFyMtpFJrWTRagEgnKJFrGjixi5aAPMG
DPqKhiOnqUpITEHy4rO3tKDNQMzMsqyBPFjGISaB3FXVixfP1yl24QJNV0kFjQAAP2MnEv/GSvbs
LEuzj41SBi6pGRDyQG3s4cZisMTkFb4oNAwDcPEwmy7dzeRKJAfScwykwhAZzg8dzZuv/2tL/HOg
Y2vxzw5kgyDjRUbwLvK7NzZlg55JSs6W3kJAagEwC7oMIcwgsVDIDw5GAGCcpsEfEgjii5vlZ+iK
KKZh/ulo16nIOgNGFZ5WUaSAyoamMLuGjG+1cR7ya4OUA64IErg4Qz312GiaJA+OimpHy4sqgm8K
pp3hTUc9twKx5zOfOXrfGO6r5LAgBMJzlqYfGJrMc04kfnWw7xSt7v3s3tDonzB18CGRAlibZCcv
b7fKojhuYtTamVKMAKB2GGCULHIT2ka2M9w32FcExgL81pCzlAoQxB1tswVAOBUpQA3bIhACI+yn
RWCIYXjj2hNP1KZqz01NHTy4b/fBKetKY02UX0nsdoYLohpU6InHR1mUmwbbwc06Ee7gEJ0ix5nz
557jVvAZuPh2hpQByG0h07WeHTqRy+UVFN8ISn19Z4w09fylU4pUolLldT8CYKPfMxKzuLq+bdu1
jY25fhuD6FWRWiZA0RAERVRHVSxjiOtjJAGX/AzDZGUnSzlO3MFdZW0uWAYmt5i+3LgM4uPu4yXZ
TlNX5mpTU7sTiYcf7ulJJBL4B0fPwZrj1BI9zp4zEPdoevTxlAHEFn5ThKgISgDA22h+bEOT5p5+
+vjTHFl4mLgvUjbieYEIPAsGcBiUwn7dsc8tjBdkOZmyq6nOk3lOWp1OHQvWrHcAgK3lqzdpgK/w
pn1LzsC3w6CXzsKzwKzMlcrSJG4YyJdNTNuMQME+MJXKxiNq3HYBEMbW0hcvXlzDZllVlM3adx7t
SewjUvc8vHt3z+7dj+47eHDq4G4CwlQNNGAPmr0hPzbavwYRDyDAuCEST0ijNamBJClzc8eP80WI
HwzzCfSBTM5CHbBcC3t+c4dL82CqvppbVOk4ZsLlkR+SBE05Q00Ewq0AZDIr7tVntj14uQWAqRSH
lc2RsNgGwA5PQWYLk5Aby5WR5Q1OngpsA/up+EZgqOxaNk5BOhxok1Ez/sSFRdpIXbp4CfPCCm3X
enY/DMLvTvT07D74nSdesZ3GjTXgjmF4vVnb1wPfTuwOFlngfyy4gH4VUmijArPPstPAunFNAr6A
u3FmYOY1dJzlUr4jiU0dZBc0bqLDjr/cAlxBdnzbYFNx2S6zoK8jTJ7TPc4MK1TZdzdtmfT1YoZE
QW/DAtpOwH8HAEB157OGcW6hdJIV86ACw0VS4oNHwgjdyAgGG6eQCETyT1YqVcFLvgUM3tTPKdoU
mfdHD9ZqK1dveFkqB/5LFikSQmXRuII9ygcdA6yswo6CD1TR3owKyJ0CJwKsCQzQkCPOIUmrpChZ
yo9szeMigZaPysHPDmUOj5X9usxCDEnumFiVxiFel0sdDzF5MJMixAGq4uv+BtclBXKIgt9ubaox
G6ucuxkAvW0CJIzKlLEglErA7SaHh/OMYAZEA0j274EzVOPxMGz5wXEgtKwxEILnqs/Mh2D4PVPr
VPpGGEp6oFHpwxdKCyAkQgbZEW2HtcTDjwAAYDjlxx4fnfVUMAD4SqUMT2ExBLW2siqcxLzx5nmy
5Tifv4sH59/a+Psi5EGZ0jK9ZAdONtVPr2mcUCZFmF0d3eMQJRUAIDyd9tS6uMnK/RsPbntmFUwL
F9/2NNoxQmJwYyGvtwCI8j02Xe3rW5DIslemCIGngTsqIRK8FEgBaKkT30G1MsIMZvMsJjkihLhg
X+Kg5YVyP8graQE/cXIM8kgAIIti6UqgLtlmdzypOrZTzzz2eL8Ej6tChm9QNKj3WgXS6MA0TYlX
uLz2xptvvgk6UCRkMLrd0SGy9e1AiXOBeaTjVL1R5VF60Chgkqe7Oh7qHiGLXyGucYmbHL0f0QBd
KWYE37sZBmfrxAdG6fBfYxoewKRQmb4+0lqZOUp8bxlckxouv3TVDJDtiHFKiJ6oZBgQgqLeGtk5
mNh9XcvzZhJUJQ+ssVxeQP8BLBKLzVI+oCHiJZ2B+MBaGDwOLkAi7UqBTQ+sMpLEnUOcgKNwGs9w
b+LAKg08wM6OCO4DMH5gKiVG8yr98XTgywsLUbtGo9GgfXe5d/v2nYcYDXJpT+gXbWyoank6rIqv
b9CAmy6AlJj4qCDy14OAv2eOw2wDArjRO3OUO7zQ8N66ftVdJ0t56283HZA0vkM4PD7OTOYLjekU
xn8gT7ax3pOoSYyUl/rlQM+bXiBPHMbtuBDwRoGn65DlQoiJqw67I56cfWF0NMXliWE5SY+r8hyH
BWIu0DQJtI4A8EYhAmDybqaQwfLvKLiUJWDcE8kB2vdQ8XLnCAKzisk2zri+NX3gC9vHcxM5jtOp
up8xWxVi/5ZqgJAp8lFjhEljnRUB8ITG5ctmQ/eC6uAZs0yVz4OZHzhrXa0d3IjjrWi+3qTjVdwI
3pcplCm10lCqmC01IfqtQsZiMtNpUj2QAIBTBIDB0Uw/aEKwJtj1pMFCsotNdOkqF5UYsmwg0DO8
gsVWXjIViQMLQAAutQDI/On/jWv+R4dG5+qBmqWSkLXLS7ZEJBejnqWgoTw2CjNKp3dy3R3//t//
n/uN9LS5vu5Hjf6YDHtY98StD8U9fNRr4dZxFzwWmmO7r4b2s40cVnn7SnbDTi7wjPQ/arsTbekh
rrWRSEypooB74Qtn00CEDBNroSFEAJfJCwyvrKKL4DxlaSIDAIASwOupFGsEWj6oAgCsPLs4OxCP
D8x4mGGEA6HJz9I0WINCzl0A78NsWEABt3v+6Z/+4Adg/M8uYNcZlcVygaSr6PwqrY04Iqtwo4+j
RCWm9NJLx3Z1d3ROn6PSS0LG1XTfx6J4COG/WCzyFh4ZEelCvd4yhVgisf6Lp4aIRTYy44Xw0e6X
rk9FEu+bWg+vh0545er19al9re/9xC+AnxAoFdkLuHLlbcBF44VyucGFSZuTTN1UJ8ZniAaQKaIo
PKFjkQplsf74Y4+fobLYapt1mkYyDHSpNAOI6wyjAQaHc1LbAoog/oEf/PjeMdc9f/5UnGLrpmMD
4/Q1xi/l6NlhZQy9YN33DdbEbZMLuF8AhSp37PeveRMUVQGYcW30m9i4jS0B0rukSzEUav0XL4MG
mkF5XADClvxHnP6eWtPB2gWQPMiPzp5fvRIioYFo/1+8Qp+QUmnwvzS95E1BnivNzrM0L4XprKIE
vKmmD5ejLAk0YCKeyp7OpinkUdXHIAamR8+cF6l4PL4jaYQ3PEkxwQNoEkQLPbe6oQAHhk6Mjc1W
P3HSNVepHayK/ZGBxkmeD3pbMgJ/ZUUR2eUL5yrLrbCvSwwi4JvHrCMvSVoYQC5L280vPfhM6EfH
s/xavgzfjV0j3HUquBG8/NSzz7683tMzFf8ObiwEk2WxcAuubrpQrUJee94Lf4Ktpw8/sbhGyYTJ
smoAHjAMPE2mgY7aSUsKJEWdAMLCIgAz/8KmkAiFYdiPJbU1cItnHnts1POazgDppaSueJ6pRKV3
W3izrQAHho4yY2PjC5+Pa2KSUkXQWGyM4PNaEJk2vlqma5pWq8XM980LgoTJbv1010kGl298fzlN
/cXf/AhuTxoGDMPxNy+f4dtYeD0y94M3ms1r66j8PfseGQltbJrC7BCiqlyGiCaLhcLZ6WSTmMej
u9IGWzFUyAVriQRMra6rs3kpCMGtCw3TAADGx8EHvHhxFltP1i6TpaV0oHkhderxxx6rSgy8G/iX
K4vpeHz6LU5XJPCAXqNE5AcaRHb7Moxuj9yfjk+rMzS2SZh1W1XcmrRk/poYAEQdMhm+DNHNl23r
pV0pkxTJMubX/uYJKpVOT9eDEPc2bEoGTXEeO0UNspkMnN1Uy9lNhU6SciqQGNJrq1jDZFlcAKwo
hbOndjTD8CD+0HeWHJGuLNrIgULbgyk0OYmXknVOMKRqGs/HKFXEyvmUUqmQ6jLoZJbSuFNgAKOj
wZuSlh14+bXLjPRWNp70sEHM1AOBmAAYwImhTA6XRBfExT9IykrONJfwkc2Zuoeta+aiectpP2Yd
Y+LMgmUF6wScutjbMYEAWMM/2bbN8kO9UT6Fq7RZ2bnmYxMJbj2dpcULbkwU66tvuQfB1YO7T+DG
EqfCOgNZiF60sXppDaYe/quwYlmyG+l4uHC44SMED3992ZGdoNaTcFd1U9NskwYmkFxjOF5anDgM
oyyU5ZSA2axiYmHVXE2eKqcDW5f0X725KgyEl99EXrlq74iLns4pkokpkIIh8MABXHxiZiHhu3+7
yK+4y1XMbdTyqkuim+xvBgBEWG4oZOP+ei0yd3u2ezvcVLfOQzJ8FReVFU0PgZ1V0imKmobs2/Y8
er5SmY/hpsZAu4Lz2rPv4JTrYRs8q2ZPq6xRjY4/EgNHXqrzouoMpMLc+Nhh8xq6gsQj/0iUoRl4
HK80ZlkI4kkvDyRnfmJ8IQgqs8L0BC76SKurWFo2tXISkgNcXdM8hXKMxTdX89yLL5ohFc/egCiA
ALCVAirAiTxTppU1KinuvKM0tlIXF0DuoFEuKTdJLvy1MmcDpbFxK9PNja/+OrgD9kgH0gtFhSh4
dd3VTCvwbVP1G3XImYz5LDVAZbN1Q5YBADYw5UU8T2SfIpQyObAT/C+bVdVF21ArItbJxQr2sqfj
RmBfKDWC0HOJFiS+B2azu2lXbewVz3OngNoyeY0+iWG1AhFQ4kzNMy+SxSWJ0+JYY9U4PUxTuIZ2
+c3V1bU1Jb86HachXcG+wbUoAuT5GVoWdwDbGr/jobG5c0CDFTB2Kzc2F/UK+v6FkQvuwtiS79t2
Bb7DSbquRQ2l6+D91NMdx4CXNwxIhq+ua6SJCEzFzfhF0ifk49pkmhpIxVS13sipij/Vs/s5ITOe
K2OWBnm6yqaxUsWiJ4SQzqoGcPkKpr+NRmBqZri+G2NlIvG9h5sGlnfpc1wjafClPLOaLZng9vHg
rIU5mFieVA08DgBYo1lT8rI7KA80T5Qjn5/nVtNxT9MFmPqhE0WGGTrAwA3Tcci3Srn7Pj6WMy2l
ZLkeJG/KWMnyPX8OJnnkpG8qi2ABdVzv39xKiIUvu2OX7640DJIMSy2VsTeFwLqJ8+vF6rS4rNLm
QQiFjdL42HhZBPcPkwcuAEKdLKI94Lq54SRBvOHAthuBx4BFh2FP4iD+2tepNKb09KKWpKdHDmUY
j5o+BXE/K1J2NjUhMRzRAHCSSlIrKd5CijIlxn4rMCpvvPnGKiRHjfyNOLWqCcLQgacI8z3Ki3Iy
iYX3Weahj315zFd4xjUrJvbt5RTX9BTTd09emPPNWex9o92Nw6IYzYo2XLndHcfmj3F7H/jk/iMv
tW2m1UGkc7hDFNQCMtCYAPN8ruQlEt9tCCXcVguTLgIBwBWCNGhsBTs/IE1S4/EgRM0uNUyFMxlO
8fYlwAVO7UtM2WlBKlelcr86PTKREdJUtixIXsiOKpo3m5JaTWX2zFpcKzGNAbiyoFTetNk333zt
/AzSAl7Pxi3TPAOSI/M9MLuWjaejijM//vG7/s5dkTiIWqJdlUzRtuVKXcYCBmhFdZnIFXVSZYa+
QM5KYHCjj7aTKXUcMz75yT/v7NrvbgYAlAVpJ9mD5cdAbYSSUNu928L2sFwOVKCC9SmYd8i8VSwI
ykCHFuMDYWDgKglMPsd5OtCd9QRQQ9yTtbuWWoVELk2J0ydVNTWbOVbieYemCsM8p9t4RkcgG4FI
ryVXGZ3CSoLA4HrCm29eBFIPCGT4tThcuvDUkJornPmxqKaTIrYrgF4JzF2DHzsplSypIS8uOoZa
N0jPLuu5S8qKa7TbwtoHxpFsPq9bOqO7jRlzfduXri3v6pzeYH4uI0HG0fpxCKkxhi8WCqsHIaEr
nC2MjwECoAAG8YOBLKbby4PxAaA7LECDq0Qkl9MbV3Y/HH80olGPPpGu1vspIMRZyvZXXjFtJyt6
1cywxAhwkRCXfVV2LRl6YlpkafHcOezIee21i1gcnHiswFlx1RQKZ4aeVQRBFXek0anQFXjh8/eO
Dn78yzkLt9kz7IxZxco1DWTIBc/gVuWWXLcCIEl4FJVJi1FJuPd0izHs7S2N53UN2x8PRT8f0wS5
cv46qPL5QiOHG8pyuXPY04SaplYLaSdqD4kDjzVo7Km0qwp3yVNVR1289tU48CZCCzBnJqXP1tj9
6L6pmqcWTIaxQvk0KXhdaWbNRtrB9AKDRrD63y+ugfyV4bLEWMks+v+nnhIaoP5ReyXmUzNM/r7B
QubTH39oMs9D0sy7C5XWfkGgBCVXEV2LdNK3AYhqlnggA7YUyM+QleGXuHnX2p/a392xfXsHN78f
8Oj9k6OpnQhAWg6vPAfPXVN5hhkHAErKAlkR1jVy6GQaX0OyMopbilRsDJMvezRtVwQv/sTbzdC7
7B28WTnoqdUgl+5J4NLA7oOmo2teqgkkMFs1m5DPGmEzHF00DDxaz7x4ObDl2ULjl5c5PU6dPfrU
0NAP7LUB9H50GwGGufcQIDP66Tvvuvu+rTt5vUzf3DtSchsVPMAPwWgDwG0s30hWQ/12tDK8q3t5
f2dXV++CxoxMpjo6O7u7ug/vSh9CAJLx/q8ndve4VSXPjB0us2fPn28EjKlFVSvFThlhWEEFCOrY
oYvFQZGG5MCUmv1J3I8rCS++5tWmpr77nSkQ/m3jYwvuc89NfX13VEXxm+mYCATayLJObKsj30Y3
R0cFRVEgmEB4tMuNwH7jsuTFaQgAB0YhREbqvwFA7uOFQub+O+74+L0fv+POO+64e2e51Q5maQCA
OQPRAf3ABgC6FgWEv/37zxzNr0IyjAAsH3P3z7ecBcPlD43s7D6cX1kpnmVi0upMMv7Qrp/cMORq
bmyGPbNn+FTRBvZCADA1tZyshEkCwPkXUTWw+4MGflQHu1jD+H7ixOiJF7VVy07aC3bYPBXbeVnS
5unmjRoEyX27p56IVZowwmYTAHBuEyEjLJ8VViVIIbV2z6G5GH95aGI8B1wja2zIj8tG0tjHC5/f
cu8gXS7mJ//u/o997I4/wBNjLezj9oEVQRw0PQSEifR/UtdvNpfnV1srwxvDijZgEtawv/Ps0bMx
jpOctQXITEccVQa3m8nQYuPwQrS1Avy3PHgmScWpG+Q5L10KHAQA50im44tkF8rRE6OPFUgX0fTI
BenqqVi/U55Oo8jnzGu4YSb2PWzOrq2/Hft00GxeufLLy2F4+fJbTY/s5DI1iWOkmfjL/3RqVozv
wBWjDQAaAq99+dN33TnI89ioP34IMbhzy0e3u7ziSpK7ovlq3bVW6ibZqytNTjIc2d6fbxmC9eC2
Z/zNLTEzFwiTJErS2+t6Sgy+uVqoHTz4yF/vZG2RzQzP0CI4w5IJ0Rt3Gpb7+qrJZHIgG4SXL132
UAFYGnNkkD/aiXb0xbOjqBvhDmM58K7PxFLh6WzYvHdLePKc/f5dbz8R++ptsff/h9pULfYf1r/3
/ifepm4bgG/c1/SUvKCcayiS7gHLyJ6i4nHKifZcjEYIlGFa773zXtyrSdON4NDIyMih8cm/u3fL
lrtH3LwOnk/3L7hKQa4v35Ifkphv+27jlwiAeGtXEFkfzwM/6zoGX8UYhptr4MJOYl1Np2n1HF0R
p8emSwojoQ7UM33CqXhShPQhnVWvXAmwFcyG5FilZqtGvaXBV8jiCUUqvVkA4JTlNe+4rXnOXosl
m1Ts/fHT98a2rxMAYl9d/2rs/dufuDe2E3TECbEefgorIwPUjnTdmyGCj04gDBAFS/nBO+5FajND
syh+NKbZ+B9u2XLfSdBk3T8JguNBLpsbZTEnwIZA+xcAwFXTXbz5UXQEkw5Bcp4cOhkjloJefGot
CMN5imINkT5ZYefyZ8/agTExeCVN1sRs0VCB3J/GlYKA9EOEpi1ehuHBQNEtsg7UpGOUOiMFCIB9
w4nFAYCtYA+33QY+4NPXIgA+Derw/v+tlujZfbBmwsT3y87a/4fVodbRPEiByP4bOnfnnbhCwkG6
vyH/CEFp+x8ABmPWyoLvejZkQKJc91pdkH6rV94Pmrd0iiMO5xTiAwCi/V1mC4DJ1X2JnnCNLM2F
NkSs2VIgTjNFoRE0VhtJEgJNG9sdZNoAEPDsJDFLYbv4xfa4dPlKkAauuNSciWHnUNC887YbYQsA
yrn0q4+9D51gczZGNXfGTq5Prd/2vyKJPPjEzmTauLL6xrNUMhlPBkFU6WXFViS8d0sG6+PoAm4C
EMUHmv78nWALO30I9wCAaSzV6RnfBmvwScMc5nzXv7TtmzedoKlzrYSJcWvru7rxezE88/D8VKLH
a5CVTMjrIA1KZSvyYkPJFFdn4jtQTYMMUXV1+jI4MINOUVnWCANz9eKmcTnrBKoYIgBAmcOP3gaO
34g9BABkncu/upcAcP1MbNeNh2JVa7V52503vvf1h5/Y+b1968bl/Iv/FKea0+AJkqBeAt1mQlu3
PIaLZLgMdnJD/ok2AKgHH9uy5Y77UqQu6Jr1kus3FmZFuo6nBEX7ZbBBqn1YcCthys3Nuetud3cJ
9wuAQzgnrIAFOEj9DMxA2HMn1UqaSlGzV1LRojjQdPJKnyfaDuZgDFDU9Jp3U3pQgooR2KwDAKhg
3M0/RAAoAkDcCZtbbtsMgMa9ddsd1xuX10Jcgaj9ijvx4/i50AN1i6dm1jy5pQDxLQ/hOrEJiGx2
ASj/Ta6Q3gqKcOf9x1BgkIiTdMiV66IPkce/+iQyQUts6wA2uWSQ8I4dXjiyHw8iiAm+bp4VDmIp
kGz6EtV6ZWk6wApidiC+o7JwLNgYIUW8XVAtqWFKDZbS6fQLr4HkFy+eP48AIOEFE0gZGPe3xthm
cwsxgducZvZ99zXD2OevT8dS19sAhFgCM4J9gMAv/2kg7sm2FzrZHVgqlh0DfAC1ZesZPL49AAWQ
Z08e2uQCNrgiGbksAeHTJ0FGnhy0UFd9DY+G/tG2bRCr5jcFAX1XZ/cTgMC0VZYUTY+VbTwCHFLb
xDrp9WGN5RFs2UV/Ho874qn0zZ7REKzcBvsuT9thevYyOM2AplLp8msXZRoQkJciAHCAwt8Wu+19
d7wPAHjfH74P3v/yV1cIAP0AwMKKdAU1AIZ5Fu7dY78cz+pkI0J4I5TJogHk4ls+gV1mZwvCLLEJ
mZ2eaLuAyibxJw6NmRCeqfsRhK25liOM3MCr27b9TFyUN8fB7u6OrVs7RvZ3S5YuFGOyfKbYKHAO
sDaHXFi9MKKyhNfEswNUtVym5TYABo1/aLEiO2F6pg7IOFgvq1DgEhqvvYZZpGw4qYGBNJUFHUhu
zzZp49+c7L+lO/qv/yp0kmtXrqTWrqylrpwvXU2XvVKh0DhbOOv17J46Hb+ySdOc7MxAPP7RO7Pq
5fPYK8BGm69A1ne4gGjtBRQ6OtqPHrjvji13jrTCPf4JHnzwyWvmEi6YL0YR8KWu09bCru4xsxcP
yORj4NqFRUFVg0QihEQNl8PBy527MB+P26ExkBWmpytO68FYWQUKgJ2/QZilDYfAQavBpbfs+XQW
pKYr86rjgAdw8FIOhPnQEA08bOeKtRpmK1eE1curZ1cvNwqF85cvC8dLuH228OJPenZ/9VESSg2b
9IlUFm3VufejuHIyML22eh79E2m+zR36NRcAY2x8wWirRH35vi13bfwTCe6NZvizG67RDJp1sKn5
ygVzfhkPhnYtS9mzByCIpdN4jBNFJR9+eGeSgpHNUpRRT8cHPM3+5Ux/elGkj51cwA6CMKvi/hiy
/SGk0za2fUNIBBwcjAkh6aYOLq9FZ00AjVkChxodJE7bgR0m00LhlpErkW8c+MXBJx59ziMqRpNF
hJTN0vdvSauOjOeRgEsIbqgsCIDbNidJI3KwKWOiT9qYolSwfEDbrnvhzi0/bLn9G6/+7r97dd1v
PvC/NLELbm1JZPf+s7h4Tq5bbpHskgcTwP3zqhwmEtcvOzYwHENND+yIT1uccvTEmtqfpGaWT/5w
bOzQyToFmTwQRdXAAnvWADQMo2UbZAsdAeDixVVbxP1XSzZuJKrIFbayBB/LYXz67DsA4MQyFsF/
+Z0nDl7HwukaTYyPOjVNJ7dsx5lW10JcUo8nAQRDLOc5U8L9qdGZJe3BBrgLgZRuZbJOdv+WEXI6
qB9++N898MyTza985MNNWa7jMci17l7Zd5VMw8UNeABAxD1Zdj2RcGh1paEodkhD8LcXG2Zgm6Y3
Cwwla44fGkmnp9t6Jq5eepFy6g251dmDp2jIcpa8vXxpEWeHNcgB/mRPduBJoMN2fPZW+YuMQJ85
c2BoyHuk59FfXbwcBG+uOahoxyZGsh/dSu5ULgBBbTo0+sVkdnHVApBxWSNSl9aAu7PBEhA1nA6y
TLh1yzhRgSvND3//az/6/oe/ck8z6pCE0PjPtu/rGcsSMpn1PcOxFoYi9vHNzgocr0JKSu0waFmR
ohZN3ZxIJqcX0+nUlfZNK97ltZRKXyRH6MhRS7lt0+14gY5Sjb5wiL4G3KKoyvG1WwE4np+unBga
OlAMv5p4+FeXLl669JYIDCpNAee54xPE0Fl7fEYMsLnKqeKqeryfBs8UXVreAEAOcLOSjCt4quEH
eAjF3XcQAOaav9180vi9t+/5SrPVITd/GpHQh63hTKa4ssduA6AeTOzzICvgHEjMZIceWKtUkDTR
pLSyeioZT81eam0OlhcXL62u9QMA2C4ps2AYMNm2rVba+gC2b+gKtj0hGHJgAgAOHb/8awrwg6Gh
IqO8/SgA4HmvXVw17GA+GRoj990V6SXYYyXS9kpZNRwSIIEqOViIuRkJZaOfrGBFYOCepMDc8mlM
+6xXf6/Z/J0HvvI7DzRby6l7uxEJfjgTnRPixyoz0zOV6VlnX2LKWFxshNn4gKPSakqaofn8T39a
hmxRmc6SLZ9p2X4DwtL5N964tKq+EVfpmRlcMhLx36vAu7dsADRAJNvsseVXg4kCjyXLSyEVX90k
/omjR7EF5KnMuBk0E4lHQ9VmG4wX2OhJtn4024pwg6eMttrhIq3oOCK1I54EvxgaUbpEi0ZdhDgM
GFXECloeUgYzvsVyLf866H7zgQce+O0HmhgXFdft3YUwZCBdUoqZPbobY89BpC+Xr/QkaiItO5D6
OPB3SElllOHiT3lpgpLtEFd6KAAh9cKl1wj3fa0/OjkIy9vTE2fOnJldDNKXNmxghmd4pcrkOQ+w
qZdk5BXJ8xviRwe+Dx04evSHC6TL6LshujEwptRrl4LkHelI5gncdFfZzPrA1QMPJ5oAE+Lg+hJt
LInpLAGjghvVyRZOVrrj075sN+/5yrXmMz/7/keact10dcG1uk6jJgxHK4l+Q4mh6uDZJz0JHzQ/
vgP/sRmZDigpL+SZnzJcI0W3aUCIDGEg2T9z/o1LF8/0rwHgFVFmRx97/LHHsPXjTKpNZshKUVm8
kMtxPGGO8kn7RpJq/aMzuAJ24AVeEDjp7CzITDdJk0Vgq+AAgFGObkm2xB2lf22goHIIaRbdj502
p2THCa45A+zGhyKJhrTy6S3mz3vDZvOVqz/6ErAyFTSA193TXfO+7fm4C83lODxVFkVgCQDrDhWn
HFwOg7iSxjZB7qdalpLZtqtvoYBhaWAxdWYR7+Msjj722Cgg8Pjjo6PTLS/o4GkcInshz5TyZboS
8KX6sh3G8WwC7P88Cn6vghFUhTgK4cMGE3g7uniWvnzx7B3b29KeencAgF0Y4O8cOWoyGRjIJsm/
XUQkJ8spdKV+aMv0kV6zt6ura+8Dn9z27X8LQ7dYd/d3+VYFz5dXii45HzYGFyN7vQ4mHo7HRQd3
8rCGEWYRgIXp9JLNspvEtx1AgCJtTjMOKACrngHRUXx8MbKtjVaODYZYJfV5QawEAm6XtONiBeWf
PDB0gLHxX5qBmyHtg3ixe3d03CNL2erinfeTgtB7DYwNND1N+CD6xRRAQMfTtGO0UsgKfC4GgXJH
B26mm9+7f++f33PPtr/4yo+MAl3v7Q4kfR0oUkax8loNnCB2vwCjc2qJh3c6hszawVtvGWowU2B4
NYsCOUbbswU4W2s01a9xWmORoshu49HHNsZoiwpFP14hDbcrYA3i5cuBWq0mVfQq2P2iwVXBezgB
HmYIbm/nzkeSScoInR2rQfCJj/f19b3L1N+qBCdHjk1X5rFAGzrpJAUQAE3AHVgVGv+DSXPvu+tI
b8WVK0vrkBFt++Qnt/1FZ+/err1G6K27il70paLlK1JMPY9bW7DZ7+Hkr3St4QW/ehO9UWpRZKfD
zZOP2roGVlJesz2F8zglS0Hq8PhNAM4EcnbjN2yTYSaPHi0iF7Yv2fTidNzm4TtDQwXC+m2ZBDg7
lPvpk9/dZ8h0MpmshMHWO0H+0ffyABvjGKaF5/B0CshQ7DhFRac5DrCQhWCiAAAc23Kk8yW3ztrR
EfwPbvuzP+/8XOdnP/vZOLW34q16xYxrvbIeCzwVdTCR2GfHs1qe4c0rv6qAHtig55vlJ77NSaaw
MAZGArGd8exsqvLCTRVYFIG6R7/jnS+ctZmjR0+cqAIAoENiIx1/izuBp/y2tt/bMjGAbFZmcUsd
eDZHdYL4Hf9XW/5Tv8kQSGFg2YE8zWYXqPj5TMFRxQgFCoIDCOBaW6a79rvmPHYLb/va/m/BR1/9
i28/f6SXSn42Hv9cV2/aDyU9VmHlf2sdukrHGxwMHavhlwKjH2It5mfAuVpu0KbiqsgSkzGwvXeW
lQGCVeHMKNEDUPuwP4kxwybuXvnp0RNHJdzfj9ildoQvDD11ZrzUPoIExFANyog2Va6zuCQt7t/y
5cHR0cgAfpMZnCIA4DbzQD03G88W+gbRJTgOO0COOq2Eoc/dtbW3163b1775Z1/t/kp819/82bZt
P3HEuu9fsx2jF3Xhc517Y7Ia4qmb4N087//v7G1g27jPvEEBCywQFC1KnII42Y0RpwlqX16kPvtt
7PfWWR22eus94G1od3ffA5pq41VMtAd71bhiKmaqulrB8pWRa9Yxs5TvLFpi+Lo2PSwZxUMm7CSh
RqQ4skaylWhGJllK45F3PL5y6LGnccKLQ9zz/GdIUf6Kd6eNrE9ynt88/+f7w7VHzSVjqdxl0PNT
sgv8QtkktpXdP6l1eGVRrHdT9vlT+Ka0GzvrlhJDQ8gjoxx2WNleXzoX8Y1jSbVmymKHe9FzsBxU
4PyT0BHay4EAES6ggl4r49mmHM5o933Pf/MJOEGkE7/k3KMlCLtgyhXkgFV/CM7X+p4dt6pHduCj
/+ufv7Tl+S3fUXlrxQq2ImvvHups39FSXraaOeRKLscDC6SSE/nFXC5Zot0iB2KQ41YiQryzrhHh
GJcTkykiksQMFTXt0wIecTUQAJv/dH9//3D4rBDDyWCYUy67Asc9ZNGXhqYzNspyVKYq42kr//3O
f0IAtjqc+IrvXr3wB+5+5IMSsGKDuDTwhstZtjUgR/5FDPAwgNnWCbzu3LEdN/KQ6zclMIPTmFc0
KpJiAnvILVgd9jHIZEarVCrOPThgi8vlSjcCLkzS8GVvoNwAYMlqnKpcvnwDk6S0gBNo4HyAkTiK
EFRJyzV8FX2P7PXx9A/neRxNwYP4dJ3CPUcAnMiKGELgGK9I5mkAD/zLzr8HI+yxNV2EugtX/3D1
wpewwBjwAAj7wWCecpbt0ADDMgxLoGCwPRHMxR0bKemzixd//5uXvkMA+DiX1KykgVGgWdlgFK4F
uK9CTJqEYN6gnJWUWRVpHHZdNYltWl1y89bjVa6M4xgRs3KFiHE4svk0Y4fLqiIVMKu2HQCS4Wcn
rw0ffuc4YHAKtTMv5k45Tx4k4gHhwN8KeMEWsNyn6vLf/qe1ra2bKYZUZaJj/2UAABOcAINtIDiO
pVRWgIjFY2G77Bzd92rftuewMgK8409uffEZQvAnIRUp4awdVZlhaFxTIre8+FYlYb3ilKmwoE+8
FCspiwu5lIJuvlnJwjkgHJ5b6GrWCyJPz6U4Xqtbfzy1x/qxSB89ePJn45cOH770wTsez0nycD76
JfWR5yB2mKGpYYLytgK7rGZ61z/scDgeXrN28+an1q17av36zZu3OsksG0xA4RI0hIVZHQVDGk15
Mph3dTXiApkTR+ygOTEHvd/b3Fpe2QWKuuAzY3lZV600gWrl0lpILIWORuIRIRlagpOjWbWMYMQl
cdzxfHqcEymcigO23Ku//vQGmZlFjrIoy6SSx/b9q1QHCYrxzEHP/KUR6o+Xrr8dGj7o6T89dur4
O06XeNTzbxrcmYinxG25coHNrUD8486/3Xk+3v3s2q2HLvzhwrtnDvW0r1+73jlKgL16xyXL8gXs
s4Sf1lwdZZv8eBT3xUVPkAgP9/oI3fc9t+PdTlJUCLyS0V76zvO//YRUGRMAFJE4yC1gqIl0FAeZ
AdEVkgY0SyF7+YVgzs/nFPD0QV7LtS7nf37m2g1UcWlTEebQHMCSQniUbCxXqdKBKuWSgULOcxjU
yDQV+PTahx9cf+fgwYPHT7k6KADgo/lp7DGojo7K2CroXONwrHXGozQ4A6+BnRh8YcPT6+rX2sce
dvxF26E76W+6bgacMs+9S04wDjrDlJrlCuz6Xt/3vudtdXWSgSH4rXDN/Pyfb+m3quYXKl7LmgXA
FfgzKRKaINGfBVLLmiKOEDaPod9LDix8CDhdf/PNb/5dkqi4ynRsCgiXaQ6HodDgOOa8XBXUK+4T
tQCYv+xyecdmeNb7s59RbqfLRZ/0IC7ge3hFk2b5DQ7Hmhfis2iL1/5p59/fxFmMgWw8scLkDLt3
81Nn7gOA3EXfJFMUmgOELGDLBr4HF7V2vYEAkNh1bdOfvfFSbbn60JOkkVb9GHhAMYyWK8S/zMdw
tVUoR3VU4eEKOLkrlUmk4IYX685grWsX7nr8v0OxdDidPBxLY/87QA4idzKUjLtlE8NSiD9rATB/
jeJkPiOWb1SrHR1l+Wc/O4UGxtIIxYuTr691ODZIItm+CWpkeefOn94sdwV48OdlcvyxmRsMKHPX
2rYL92QAp+tm/fMLXJOMYBh4/t/r27bNcQhLBHHPb3nTpodqz39W+9rXX7Z6qBhFkeaWiy3vg0p5
j87HckJOKC3wzkqOPOJUamkGsz3zpmyrwZqTrLv8G4AqnQ59mEoh++OtspyQHKLQWsTwshu+awMw
f+lApnoDLpxBVC0fP+lyX7q85AqI9NDTDsdWjozcIBFes/bTnS/+015KbhDAcrYI5LPbnnpq/eb2
zkN34AAH4Gbz1xdWgmReZAB+bXhNWyeIAHwbrnb1K589X3vk5a9eNci4SDJ0p5hqoen3PpwPTZRI
p7pyo0uqB20SV6bn3wYAMDUOYkGRt1nrPv+1mIolFxZKAun3xAculkeopTG0GGVRRl/Uc7yeNKfY
T2/cuE6KzD7yfFQV3S4X8Mw2h2MzTc8eYdEVZ4ldVfvpK7t27SqUm55i/V+pLJ/Z72rbvH7duvWb
2zoPvQu0Zn+w4YnNbmfX5m0v7BoIxhPZORkh+EOdDQLAAdH13w0/91g7csAsQGNuf/L3n2/aVHuo
1tRWuZBuocfgRhMCboVNJ5UbrsB0WIjH4+l0cCAyP+j/ALR+MolTqdln7H2nFC/kcvOXL18Bt1/I
4gQ1b4D78D1i8mtzopfjGwDEctQY2IY01lh95DlerjIdXQzzmOPpABy7E6C1OUuYJ2OV2r869776
yk/N8u0AYIcqHQ3OZiVJzux3bQMgHmt9+C+fXu91dnW1tW3dvH7t2vXPPrfthe4344lz9aPgfTW6
/rnBcLh1I+6Q1NkR+osnt198+aFNTz70cg2+0dgn3SIIwvRiPoVTcSeTuRKoVQbOQykphNPz/oGB
YTi2i0l0j1hnTSD1BTkvNZULEfkAqnKyYFIj0/CWIyOYCygv0ZNn60dgPB7Pg59vdrlwr8VJz/Ex
l8g7Ha0U3uIkKu0TJA5YSWFlsWsXVtb9qsqtpp+ckzetg2Gty9a07ImhN5WOjui2rRZfbCVArFv7
9IbN2/YeQjOO2vz4dweD6fC2/2lUV8YnffvGal+9ePF327c/8sgbXxjL5wv1npuWekHZgphJ5lKV
QEdNXKooeSWZT8+/7Y8lKzngZJK2clYVclBCCwteKpFDxxEAMMUubhx079CB3YCAlg6b3uOeDyz6
yfNzd8lOjqiS40e7RHq94wl3AEzvuSOaFtU4uh5xQzl546dYY/oxmrYNs8caOmRl7htZWvx9r8vU
FJxfSHtdzjoQ8O9T6/7isb9ct942I2RHuz58+D1fLw+8/9JLv6kB/fZURUPBsoGWel2lYl5ezIUU
ILMsSLjQMIc0vB2BxwxHHhFwLiWFWC4ViqFYGHFTQwlhoZJ3u4kkG/L5hg/TUZAdJ4/+8pJ9AohN
gln2Wq1arX70y5+V6Ycdz0VPRClwAyYxJICN4ySJZEadIjNdxmVAO1/TRKYhz3DoO4Z48BtaM/1O
tiorIHDGya+ixVc8seuFF1747g9fHzqwa9v6x9c4Wtf3zW5s1ZVpsPWlWq328y0YHq2nz0uWHRCz
Z8MsIAClZMXJm6kZUO2aQmh42/f2ZWsuedU5Pl8xx+nxPH5VqVTlkT3ODtdIDteijAzNz39w+DTQ
f9xznBppQoABCeDscHZQgV8e5YD9oxpwvuZ1cVVTw8E11mOWbzjd8OmMVTGy862yWGcAEwuX8TMW
I6j1q1zG0hW6ABI1HDFAXzD17kF9YmAwbsvxA5tbH/+fH9+GMxQRoao1UakuAxdIuWmLohw5ceJE
VjGFHCikZAknZolCXjavXFqcn78+/3av723S8XHDOdL79pXhU/SMgsPJ8TsjHW5clhWMn2DHP/xw
7DQJ+B+//umekcu2EKC5stcZkOmAs1Z9x7POscEUmWjfCbOqub0iTpayLRg5QCZ3X7n2Po99WDtf
PF+utwaDWWOtq2eAF1iMxciaXO7q+P+uX6+ANtu3L2JwGVqZo3m1jsBA0EZA1Z9zbHCoxhyNPRWr
ZmsaZESxXmypzvaBOM6aplCZ03KpnNtVLVUEBlw2js6n5v1vz/u65xGBiivQ2z1/djgKhwCUoLmg
dbkFXFwSHIjPZpmjw2Ok3emd69evf9rlJQhMc2XO5QIXsVoFPfDLNX85R9JmVm6Pc1Ea5g/wnLCm
M2ARnIgyZfOthijAkW5E08LnOObFCnnSstepfQpv9CcEIGVInKQbIlPf/VwcrCMg6JlDrWueNQw6
0wCAnH8cqEJ+N9dCBaLZE0cKxN/FeT0jzkpscX5RAwjGCwLogQhQ0uu7UlKdI77dvfPpFJksHlsM
dEStPp04Wq/c8Gkr40N6Pz/dQyECfwTzeQ8pMqu65K2O/wXjARpjMbLIlAPuANihH6Kc6HLaNlA8
NMVwsvkrSxSspMFlkZwWDIljF5cz8In+J0TAWMBJwzgmkuVZ1p4UWAoO+K2QlJ5pG13jmK3QMzoZ
KfXP9T3FBuGA5eWFFnNmhHJ7WTIDtQS0zTiXShKzJGqpbBxexx+JAAK+Xl+64px5e/fut+dJtjSU
87oWifRIpi15TVLfw3AArl/74NL1Tyn3tWsjWPpaJZKruucxR4fnI4ym2RE1nLwgUx1j02hA8M66
BTOWAB+LHi+Tlqy3zGojCc5qcAI4MvqWLjv3ICsDAjiyULCHJRP+KKwWBLqiF7KOtRpdsIdp1Ksm
rXL7ZRCCPCsq4NqOBihvQlhcKF3pGBN44FJ4x3wW1beCGr+7d37Mudi92zc/T0a65hIuqygd7OZE
ggyzIA2fB69dv37p8AfIAx1AfrVqnuhDgjMOxxkwBUlSpx5PAKFWBS6YEWnsx6pLfSzUo0doniiE
F3/1RcMwik5pc8AAczzyi7Xs/k9/Ajp6BWv3mk4WxNfrweAYIAK6mlH0PrA77YjAxVUAEDsATlQw
jhkvU4t69+A6KSon8LypyRiJQB1tybNre7xwEnrxU9wm6ErX6cdKDwxCzCD9l65bAHz6R3gdDKNE
wdgxy06Hw1kjAMAJJhwQnRUZplgyy6xrD0+DCqTHr6DdwMkag6eco8UyqWB+q9wwiaICticycsCZ
ic7iUGSydtTaUK9hKzAIVQSA6AM1PohS8FzbqA6S0KVbkyU/0xcigmqoK9M3W2RubBCbTElrV+WG
BkprMYlhbxYnBHCNathx58xKUWgysYecf6Fe6zJGcx/1A/2XLhER8Cnl7JjBsz+LwUt5vWON11X9
N89HGB3DYgdTOyHSrMxOgRkggp3gBgaYuX596X1GprEgF4tlwXqvWwUNBBhZZjnR6QVY38wWizj4
vNSLSzE1UHMZBI7PzM7i4waNMOGPhxUEwNCfdpzQ9c9J0SRWBvkYtj5pbLHFXIrj6rEUzk9eyOVK
lXFsg+CZbJoFucOYibOE5D86A1cicAAWc3gi5r1DuFUjbSX6h8Ph02TOw/UPkPuvf0q7nCNkHDPq
/BOHWlvXBqrOct5zkidZfnjdAuDAm2UMLPIm5UQPkX5/6dp1bFTlsR2BwVnl1dpbq60CLEeRO7oI
rAwrkYeAUyQNQHYO2YvFOhGazUyRVZXxoGABoK9xxHHE9j/f0lUh4uvttUZrg2RLt4jzfo34Y6Y9
LrECrhsw4HgUFxHKoCLjicT8NZfzhmkVhWN57KJ7BAfB4uWxr/7h/LXrlz44fOnTJeD+RWGQDKWY
LES3OtY91XO16uIT/R70GeYWrzBYa0dMYNDocEDAXiZ9Qu/PYFIZD4kMth9pVqqdf6VuFTDYrMPI
lGsuankRU3UbztDqzgNLVCXwir2VcLDPAgAQ8C6DCLC2Fhl2zfy+fWGpxbwyXy9rqBAASi5XWcPR
AOB2FBDqBD226HWuBMfRPaKGQtaoxGGPb+Zkf/9wGufmXLt++PAlt9OVX5gYDEZFjZfLF/7CsXWz
8+rVqjeaOOAZxpEM7Dyuo8HZFDiNniljWE/kqAA8OxlxYVD5iWI93vwFioJffVwmsRYQc6R4Xc5m
WL4x3zApsPXaWUyOAltF85ZhqPZtPWKQqsHH1/83OAHniRFgz1NTc5EpscU0p8HpF0VNlBdySgVU
HLtCbC574gTmH8adrLlycfPmGGWFxkDxx4Bfp8iATVm6du3TGy76C7OSjeOIEZrrcaw5s3Xr1avg
EtP51z3HcT0z6BjwAWhsAMXHyjhJyZ/IULTIM1gmOIPm0kpS/ovPfvXiiztfWy6jkJOt2a7AjUrT
cL8QWO91dcmiJJgZg38Rg9G2jBEcDE4IySNbtvyW7NrQAQV5zgJI4wEAHhNhOOlyfpo2wb+rOlnR
LvyanExkhYnEkpNCd0jW4vGzZ5c0CXjYvVDBgpfTnuEFDA3TnIgILN0wqywJjvMSPJILmx2brzrX
A/2ayVJy2dOPYzRlFoM9ov1Ay84ubNMkbp+XZEnMw4eXTtFNVRnVGmnXf+W8jA3MNZtdV2/XjQkN
L5pjcP60xNCzFgCzdFGIB9O/2bJl72ZrtA6YjXAbnGTo1UAL0XNvJywAxFIylKp2ucqslgX9DcYA
B8JR9XZUc7inGmQ1uJZiXpnROhan+/tPhw963ufGNVK1ga9JbjeAzyjbx7IXHnP0XO1Z/4er8Oxk
2SXS/Z5Tc2jJ4QhB636xKAmYmyV12iJPBbAkzvzw/eFTZvNFVgbv3PlqmXI2PEJ1NQILBpGUHHEd
mVkNDjqTkfTR/edYHBmkV57f8tIeh2P9LIFAEumxnGko5a4WHOI6HQmOjSdOvz0momwHTzNQLcvn
srMaDlfgxBvIdqCyaVBdCUEQcqFYvuMjS/YdPTE4kMoT3iP0o9voouWhvr7MXsdjF67uf+rCVbTy
OA4AOOXpFzDSB7xOs9PT4CmBCsTxugzuqMLoIucO8BwZOGyuvggT/OrVXa9+gvxVCQmkcTAWitQF
ATzXPMmLsaTjVsYtuVqGexewRZo/+e13tmS7d29wOFqfzSIPaEtCxZiRnS0MTvoej2APQQTlSq7S
RVZqevkyWvHAnnzCmciB4MRxt4qZwq0/MZ/rnX7/1NH+o1Gc+xkjtdoYw1ViparsdIPozKwH9r/a
g/Tjkw54O4C+k55hfNKgBzl6eqkMNoe3jHNaMOzF44hNbiHhZsiSgubFYJhLrNYKP311r/O118ju
WJwNh/pfwIRAyFqcngyRKlrCYqI1jZ6Rz7TRODSL6MAwzoD6q8cdWFSf1RXW1Gmxo0WCvxDl8cjg
wMB8pbywSDmd459+SurQurxircxzFcop5JI5RRFMRUjmKmrkWG+v6+QBzVwyswMDfpRBc7RVVK8s
4qYjqe/ImYcdh65ebVt/AUO1DE/RsgsIkw96sC6Z4cHDLTPoKpDAOM/duL6EkztoATxNLwX6ztdt
sVO3D8uNGFKrXd316quv7XyRIIA6DiT6nC36YmTqZCwtscgFDI5oRTGvVEZ7aBwljo0Tv8NBmXj9
AzYWAAgFjTadLSiONF5cnPf756/B3TtHrs/P416dCh8gRcq0G8sGYsncQlLJhYSkkDvs6/a5Th41
zWEhhpc/6A+KKDcr89dElzt6oi/jdKy7evXM+q1XsRmTY7twBG0AdN4pz3GGTMCrii6w/7D4HnMr
vGze0HAqDQk6CpR3pns3eOjd3f7dvmktTr83P42lx65fk0E352tVMnFdt1I+ljARgP5IODwlEhnD
2/sIDFmisVsCGOD7Z3c3XTYIz7laEjMM+GeseHk+Au5bR6AKaj6pmaVkTLnxp8rYHrJfNiDngcGA
CZRUrpIUKma+452jOSVPNuOQLa5wkmVz/rLXSWt9Ry485Wi7erV93X6OZThepimQAnAIZFCAJz0f
wdOXgfwOkbi4jLWeitTMsRPWec6l3V5fLyiZ3bHQ8PBUnB77cD6aKrtmbpFBRzjmSdWDxbhgtUmM
HMCamnh8APVyXsaicbq+kGG0E61inK/eYABy7du9u/uHCEIL/M0M2CHc9LVxOPh/vEwiGcQ0svzY
ShRnXjm9Szcq2JSP5b9YK/PLg/32qPkYNiCx3BzoznEnJfPR0UOO1jNw+rcC98MDHnUHsM2Oo11Y
A6Qd9Cwxoux08SKuN8NGEJxUyNKyxjZMO4DghHuk16cspiKH3yM9CtF4zu2VdeOTW2Tq0WuqAAyg
kkww3Y31MTR9Ik5CILqG6ou2AdjfngH/CJctpXffBgC5uhGArJINCjMu554rQP3bb8/bEGiWxqlS
bjpAwROjpm5USqVKqgLSsOMdD476sRlgAqsgyiLlAl+Gu7rVsf7QU2s3n54B6il3AGe1c8gfTnAx
ReZ9z0Gx7ARFyzBunkxSJeYQGI2caE8uT6aSqYWKlwpP55LzZ0kFJBdJjrgUmkxLIONbdv7q80/g
BJBaWiwrOzBCnyYREJ0sFBPFCimbN/a307yKjvCve1fRXwdgNwIQ1yqSy+nSrliuXh0Bkcj1+cvU
5en5y9emUSy6p26QAMdsx3EAIIkQAABBGUx0OdAFPE6zYPuuX7u5U76yhIt2eMvK4+GVvujqMDFx
+ZHnHTcYv1ii68Z6Z9zsgoJwKjtBjJtYCsv0S8lUnhq5nEsuWWd8Ku8CFsHHWqFTFSts+IVG92Jp
0IHd3dhKVKcfASCJYvbEkTc725WZ2U9+vmXL9O47AQDHcHdLfjpvgn3RMVnN5RYB8abrw2krwUfg
uHz5+pIXC/ajeUEI/Oyg5zQRWBgTxLJVvgunftD8fkfrus6rZdbb5cXpM6ShAGwzeMK87LTGs/1b
oOsjLOgGnUXhUGUOTYj8dCqCol7JWccAl+9VEu6xP5222Fx0gecgoyGvhCJRoULG2H681IvsMXIA
6D8wFg5H6rEOleRoGfh2+45mHXg3AFxdWHQchROOBXxgCaO7n6sQUfDhh/hhCFOkJmGPa1ewrW8P
WEoHPZYvikYoo10LOAP4rMH2fRg8nzLjlstkci6Ndo9opXdENxh9HAPGz/sHD0/hgB6O9nIsL+XT
VisNmhE5a8k4+a8Uy410cSRdzlNWESoQ92EkOBIfu2G8ZmcQsEzpQB+IQea0uhLr4UiKGADotCIh
t4nAOgBwBOB0u6cqVaQ9h6UR5M2TSC9NnxoGo37svcskM1SPDF0hvd7vv0M27iRzsZRY5d1dPLr6
7z7sWE+D7eQNVOtdXPgPg+FsAAH8Xh6HajJL/Z7+s5hXFwOYELejKnnijyeTsZQFQC4phNRywIsj
bZh6cY6mHD7sGwgGVeMWEQX/9GtN13k+MwmA4iQ5O9IjEYM4Go22d2YK2D46fRv9KzKgWvWOWBuJ
c4gAuMSxlKBgMyjeOXwjMF43yCy2MKs3WLQPAkuVSoJKYGmIk0y94NtI1s+U3Yw1BAKnD5XLmO4H
fQfyQaSctAt9H+0sIHBawjUjFFMHII0MQLgqSbbZYIFG0pTBhnbzost2AcoMM376dVS8aAb9j1d2
fvOb57/A9Z4MyBRR0uyRiRI5AXgTbZ10Bk9AZIVkQv8KAKbpHbEJtNdxkmse4/FlHIqbv71gFq4b
3lPY4crBgVjCkZk4dVB+yrEByda6ZBlbBeGIe0k5u6sL59jRgAWYvl3wEUTh9LCnf0rkZnDfjs0A
GjIAmWkMFgfIwRzJ13FMME+7XPUqbGuQvZYtTgTjiq5U//ab3/xfX1u+ZfCWN8wyEnLATD00gN2m
BQV0wO96m2huph8AqFJR8tpBrZnEK+gkWbDcST98s+v/pcBE6mLYDjfpaoXT3+q2wrqBroC1eNuJ
e9Vw61qXvZsedGkV+xlwl0e/Jw30irybbzCAEMLFEnCw4CD+JKzhdm+eTgwEq7LbZcUjNNvsE0ng
N6svY74eRMFntyTbFUwAAjMN83Ds0KhCzODFfas5YOU4tFRMb9QqAyLTlcvW4AwNTFib1NJC7i4Y
0Effq4oBIMmFDkhgvcOx1XpTeYwY0AGuXK1Vb+Sr1gWOFZyFm1UnhnvB/WXSw57hWDKmiV0iyaiE
K6YWsxYpJIVkyPejH/3kNBI8BlYG3EFijxdjzPVSIDv8P/E3pGABw4afi3ZDdVyS6vRnsEXKSgil
VxG9uxmAtEiNTDboEhm5IkgWQ6F3q5WSRCjmBKG0Goaug4cv/RvYBjcZ2rXW8bBNPoc9d1R0sV46
W+cqniwk1aoU8f5BOU6GPf05Ja6YFE9SKnD6rP0NIAQXQiGr/2CKZ/0DgzG/n1jHdFVrmP7EwNd/
Z5VsvEXChpqdUo/L9hgaDAOY56x9g77VADRdLYzgDTSYX5NFfqUyQ5uN+8EqiYGtk0olrbrB+lWl
3jnYv5h3OpmnHI6/7KqTz3Q4OZH35krm6kumkVHgfdBaIN2n6X5PPBhUzCgRgrhmMGaPfsHNmlb9
/U8O8EwiHgoNgp83JQdcgZVeSZIA+c92zQpJJv6qzIbJjxIy+TXUCXTPu7p+uwi4DQCz6qUb95mz
Xp3h6bEEJsa6wRsJBYODAzHcdoKWn1KxN28F9vzyeH83sD5oPpt8mQg5juYCidxtAGiY8QFrWQxQ
MplVS88c9pz2x5GrGQAgFrL2mCXJJ7FGC8JPhiTQSql4MCFqhul22el0mi+E47qWrxcJyzowwSuL
PstoojGTAOwg6T1tdAYdofw96SdaINB4siUywkzKxoP+gYFutB26AYCBCfiaOH5YPRe0Iv5SfGjD
ww7HOqdm8QwnB9C/J+Bz7lzlxo1mAMq0TNq/RXEPugZoApz2HGUSg1mSVQTNv2A9/lhKCYW6V7pQ
fuwfTCVzuSLOSlUXTrus7igWHJVZBXsu6uDf+BWaRfVGQg2D63BM2nfQM5+8BI7Q/QDID1lawBRM
LZdIxIFYv3/FbooBB/h9QauOAsw0OJRBIRuMbsNpBf+bf8xpRbSA/I4u2SRZHDgJafXSh6uFpoxt
51iAT1WxxZXlAAATg1fRBB4vXGFk2YC5kH+F/B8N2Auz0MLJHesOD7misiWeTEzik2wBeQI33tr5
4isfEe6QcXsFkYlgBRQwJ+xbJfdWA6AM+i31X4mZeZA3A7v/4bvPblj/NF7rN8D17LPPPvfctu9+
9wc/+MEPu7u7BwZe37Vtw6MOR+tmsIf9eacLB2WBl+AuV+Wb8B/N3CzXyrVPD//R7M3n880AwOGX
ZSeoA0wMgBqQsbQjwORB6lmpVjgBqAIbAOze3bQ8LBc6Bu/vO7BnzArb56MMKTfHJNN4Orn41k6y
0pEnaXQRWywPtQVmccvOajv4NgAGBwZTeaWkCOmsPOD/h2efaHW0Pv6ERTuC8MQTT6xbt/bxxx99
dM2aNa3kWrP2Ucc6NzztYc/QFHgBfKfchds0qlp147s3OPHmN2qHOmuXPjW7fbsTcTRxiQzAThue
Eb2UjHoAOOA4Wc5GiTKavfYJsFRgnQF2+1foR4i6j/Xu7vbBOcDWYWJsM2IpDS8SfP31vjycgvOy
bB0LzK8wPW2zxBHI3pV061S0xFLJ3mTQ1z3QPeTd/Gjrmg1/dcdv2tUGYZ/P+ndX6xO7wJXReMFz
OC67+J62crlmXd+4caN6U95YK/8Bv7oR3g3Y4wQejcGGaiysFUWnFQad7vfgmeUojgmhDxTCAEtD
BVpXt028Yc8L7O2F/7p9Qy63PFU//rEYyIRg3+tvxpVXdr7yedWWC5hq6GyjWQMcgfQdJO1umEMt
oOAiuV4SJGt9dMM/3BWrgXr1KEFgm2Mbja26jJTr74/Qstx2qCre3FirtZfLG9s3Hqodaq+1lS+0
t8GnQH8i7NNM2QYAF4x5KRHYUwp7PAqe4UCATi9YBkAqthBrYoAf/XhlDbw9Aqgb5yV2dyt0B0VU
QDROp0Lg8yRw8l1QeXHnazXDspY4eMfOdprBUUrh+wEwnogp8b9a3+p4/Nm7U0+u3nCkDsI2hwtX
TIG+nYh4+kMJsbzxQrl8AQAAzv/GBfik/RB82vmN8pmNNbO728xn0cDConA8BbwIPAPeEcqAPBlN
5+am6jZQSmhSgT/6sW/lANihsmO9+OGYaphUR2IK+xzoRGLMCsmb2cnzcAg+0e3+IV4+cwg8oS1b
ftF7pw7Y1wDg4dZWh+PRp+9k/NVXt6AIYK+lwruQfgQ53u8Le4ZDKbH2DWCAns4aMEFn500AYOPV
P2ystXUiJ1jbiQEAlmdIxgKTYi5XmWe4o55posfg1TLFnLXSGNzB3qZOVP12BrBZgIyQ1LxUemXy
JL7Jkb5ZEAOGoVgsIGLfjbQMIqD7Ti3Y+EbLxs277iMjmyGIq4ISC7duowkA/d/61rd8OAIbHn61
XGs7U+tpr2189yZ8JDLwGxduACfgfaGjirqKtWaEgRx0ivDxPU9/Kk+2XQcqIOJyOVzprKyowAM/
yt8FAMICYJPOYLKJCkgMbS2aAPn6JhYgvrjzlS+IN4wyoK2H1n6L0bB7AECGqChtLzwQ/Xi9ng0+
+zScWuR/0B6hYc+BWKzc8+0zZ2ptPYe+AZzf+S55/O1nQBOUN8oEANZKHc7xVpeyLJZde2SOB1PQ
M5zFn7i1yXgwuVDJLSgLKzaQ0rw+c2VIZC9hgXFe1kRGE90jeavBAuzPoRNZxVgGXXgLEdB0UDWH
MmAGrU4IrAYAOEBvf3AAgmyfg6L5LnlS5OKDg8dABvwkcvNQe3t77QIgUL55qKf9Qu0CMMPNcs/N
avsXVdJDAFYPiyumcNYC7ibieSccCS6NC3QnFVUL8AVVL4GnkQypp+v0J/RVV2Pj7TFyCMgoTkyY
jXnTU3QUHRcrFHQLrIFlQ5e0lK6fybBoBr3kuxc9JCao79j2oPSDEfQEGP6Mdyo4zgT9YB3iLHCw
fm7iVcMP1VrtpqUQ4bvlG5dJ9QGW0oskR4IATE0nNZACIj+D1QU4JUzzauC4EDNIT9cBSK8GYOUM
dHeHVtZ/m4bhpQQhvrJb6tYrO1+8ZeRLekTZ0UlcwV/cEwC8WvRdDwxAOPxCKxFaWX8w5MesYLLf
cxpMGRep3gMbELsW/vCe1b8Bz9p96YpJIssIANY3MvDgFz+YTzFO0IssDlMf5mnDcPOMROacJvU6
Bxw4ra5GYEUIIAAxJD3b9yYWyCku9+LK1HTjM3AMK6A/pM62ngKum/z1fWVcS/r1B5OBwADh8Jpt
vCJ38SSBMRDyh2Ke/nGG7uK8JAMsr2pouTA2JVEUE31vevqSiOE/nCrF8fzi4Q/TFHi2PAMs4BnW
8tnUEFuQ0NTN6TqawT8JC7dR3ywELDGIpNbniH4S6BhdGRv5yVt//7c7gKU62zqZCvGF7w9A7wMD
4As/9xjPSmyAIyrLT4ZhnOJEqloNEK9GWd3RlRhPL5AgHq6Y8bKyOEcsgcUPFilR7AJMgAU8/Ylx
Lj/j5ugs4fnigbsRj1ejHIJwQLJppSZ8rHgpWwZkejrb/27nf9Le3d/WA2xlfDkAwg83P5gU7E4n
WofAvaa4RONpePo1mVrCXKEMci7bTP9UAjBJxbH5FIev8BR6cCCsmVzeTRY4AgtMxRBBkJKgV0ei
40JJNe5KPF6lxpuiHrCHwKwwPrzgHFmytGPvfnnnv/x047d7qrfg5589//zve+9HVktO6P7BAzLA
+vUyzWkUhyfg2OAg0P9f/o3qSiRxALecDQ4OZpsfP4lKJeKmbQiJbhDaJBzqxW4wsAUYnomf8hyf
oxPpNBhDeVXXV22PWX01pCC5Yg3Kyc/OFTrB8u5s79x7RNVl+h9f/cf/vd3p7IhWPwEO+H76flKw
JaX03heAffbVHe52yCIYAVKe3AIA4PMcDXSJ3LgGAIAQMLN+zaZfStRjNXG0g01xaXqMdyMADEuR
LaUyhdlyKdrveZ/LJnhKM+xlSPfkgVUANDaKGHohU2gfXersGe1p+/Z+fAlwNv7llReN8rjb6XJX
t2zZ8vyv746AZQpHlM33UwN1+oEBHt+cmgKrxVCPWRzg7/dwbpFhWZnVvDzDTMQH4lfL2Ou7Mhyb
ZvxZEychzS+ynNekRdbNYUoYnUKMPwb9Hs8pnOPj5WTcBHW33cG3CwHrsr45u7+zvYfbn/kQMyKF
zo09cwaeLy8YhGWxisMTnv/FS1ueV+4qBiwA9m69rwxYYYAXHlYwmT8kCH4CwDFgAI4i8/XoMk6W
iL95IorRrtV93mMJE8ufr1yeH2e9uLgEqEejkEgBenzAhwiwaF1jw2jlnjKgSQiQC0tBz+1va+8E
WacYSwQ47hBH7UBtI6JBWK2oF3/+3/+7+/e/+81yBddZTQhF7AiM+1cdgc3bfni/E1CHwHf2YScW
OrtNAU8/eGRwAk7RZJgWL5peO5jMkLBcHQHrH9HUuLI5f3mRp7sojAGRQQcc1yGjFIhH+vF1ONJ7
Jd2b/tuEQCgexSFJRwo4xYzhNEyJSWD+97R19QDDyW/tfHF54Yq5/bPv4ygxs/bypu0Xaw0s44M2
cd3dLV9Cvo3A7vBza3CjUWAoLqh+IgOODXtOgWcPz5PRTHc9PGmFbeuJKgsGjuRccHIAhSva0CAE
q0h2cfDMNVMBHjgKOGLPjKLrSuFLhYDfvXe/umO/cWT/JE3rMhn1jmkCHgukvO9++9uHgCfBIKxt
f+jrF196+WubNlVrD23a9OcXx6KJ7FQet5PpainSu/vE+YzU8qX0EwR84YdfCKc5xltVivGBIJGB
hz1cF8bjsDqKasRnRc5GYKXzjWbDaeCCKdqLaVKascICuMkIjUMx6+v3nGR54mOPhwvKvQBIhvpe
9+/asaO9ra29pzCKv6coqiJhowAmQTAjJrpz42c6N7ad4dUXX8Rn//nFJ1+u1W7VHqrVvv7yUiI6
4vVSbvcQzuD+2DivaOaDADAAVvAPW8Ph8LQbOa2iBPExhPo9eNOyOQEIUI2CdiszzDDNzdw0ezYt
zw5RImYEOOwF4BlZZlwyKZER0/BSQywPaKYjdekuBHtv8wbOjWbbMkrn3v37j5xr+naBweZw1iAt
4lo0kRLn2EM7NnbCIXit9sgbldpDjzz5+a1ffGX7k1+v1TsmjVn3kKqDz5TL6Q8AwOD58/Hw0xvC
4bRbM2TJYOlZzNb4PQfZAENr2uG8WfU2jXcknzbP/cUv0+YYhQUjaAxiRwBS7sTyIPgGnfB5cOCS
l5NmZrmCWphhB/2CvUfCvkY72/YXRu/CF4oCfi+rTMSxZFCjjDx2zsiH2r596LWd8NzV2sWrTz5S
2/TIpq9vr638lZHYE1UM0ygFHwCA8+fPc0brAZYLgN/Cs6Z+VjMmBgYOeE4GOI4ra4dTJXO0aYKB
XRywGgGR9eK0BQ5+OIeLi0Q+CqYAhlZxL2Giv1/NcBRhDswaFOrmcGkCPxvdv6Ntx/57no2iMBHH
nhWW98LvqAw7Bm/eQ/f8XfWhmqFV//niV2tff6N28aFa8x8ZUcrtjWaVBzkCwaIWbY2OiW5eV5ig
qoKrrg4MHPW8jyefZ7h8zoza9B44MDRiy8FVCHABr8hiHgNrxngZTJ+hAZ4jdfkyJjYOe/J6hesS
MfFbJ7Q0ERwc8E+AegfqR+/uIcCdFIsJHC2n6AWO95I1gr7T4Hqy73buf/mR5drFWu0R7Jn/HPhg
haFmVdAZRmV2xP0gAHTrxnPrsFsRzDVuEPPyuj4QBBGAsp+jx0AG1I9Ad3f3iC0Hmw8B540qQhrA
Ai145Y84YRM3Jpf3sFVMxINBdNpzUmHRSmRmbLrigwMDwQnU9oXMkXs9e3JZb40P1Y0zMfTIvtIc
k02N0ze3b//FxU1f/dqm2udf/erXN9VW5uwvf0xrBurcSvoBAPDHDePpzXBYo7rEiAlcRGzoA6n+
g7wbB4bQV5bMBbfYZP7U5WDT82dMJT9Go9Lkr1xfwlVeZG91Vxl0GIYMxYMHZZaZCeAWVQU3hekD
8VLceuqZc3cnvH5xdQAmQSRJRmlfBLggJYC/UZM3bfp9rfb593//ea32RbONqfBKBq3udPjLAege
BCvj0Rd4LjCrK5VCnOMyBVMJTgAA8MAY7tVXl8wpL+l4r9PMNxkD+CUV5Zl0CIuigfSZK8wcKY5n
uLITi0hFrB7u95hTweAMrjLFbiHrmFq3fKTt46Zbb/KXMhwWxEqocXlJUTRLFy9GcO0oy0qGxpff
2PTkM8//5vvf+flnt5peQ5dmtTl8FSH8IAD4z+bV1oAM5vqcrmeDuq7N5oLBmOf/wGFAbOaZZ0wz
Wn/2DGtNRWk+BLyX5bDLMDpGagN4Uh+KO+zmZLcLC0lFjWcAAHQaAzzazdoqj+DcKtuoyV2iif1D
vs6wc5yXxo5DRTdk02B4FiPnZan88pNPPrPlO89//+KtlZ7JZXAYFK6gF8MPAsBuzIY4NEN0S/B2
QhxegaSKD3veBxnA/bdvfvOn5onACv+zLGdPfbYYgqeQIcRKPoFCAHPjLPZL8CIpKAgccLsDoiae
9Bx8XzTlAO4v0ZRSs1eozI028YOuNAOQKegVvK1JRue7wMwwZV2fo9mKwmj4F5Nx+Qt5+zNb/hp8
wp/XX4CXlg2T4/SCrqbDkS8HAKu2fa2yLLrj9jJrsMoBgTCoQZYexRINJb5npbOPzNK2xj6TCT2U
WOXpU8Ma6DtOxLwoHANcsSZilMx5fX7+0odet9t79PjJqemKNwfgxpKpJgtAXbC35dkhoBUAWKtQ
RFJ1Y5Y2KI6BnzC6gBYhR5Ols3HWMCvVzH/dtP2l7//8558Zt+AyQHUb5+16+tLZLwcAGeCHaziO
dwdxpRPcQilIChk9/UyAIWVKfzN4ootZWRAGuk4zbWMAjEUE49S4yWKnEE96vzkemIBBr815DWOm
p4Nxif7lLymv15tPkIkQTTxfiuzoafA/AlAPgBbg9ybJoCTdKDAMxePYfFbHdBGYBERWAHNoLFeu
vvyd39S2f/4SuESb3qjxte013EqKWqCkfikA3QjAc+sMQ6PikmVKpoIC9qwNgyHwr1aVzv+ZXRp1
U3UMyEA4yyUQ0dbBKZQaSwpEOJbFhy+SyT4iLzv/SAZNRF9/k2WUKucEmcJLINCaZIAasYZBWwBI
uiorJGei2GADIpqsTVLwJ3PwzmkZx69hrgw8Hp++gK39Wr72xlf/rPY8ukRvlKub/uxquhdfYiIY
in0pACQhvGF9XpmMKjKGLDRxalwzAQDBc5KqlykVK9WqMOSmsCOyyQjkvVjDiaPnOcKXHDdH3H4L
Hlk2bQBSsbBnmOVZV2N/YtMZ8O3ttA6/pC8prK7inypSAbNs6FsHMOZKRfH3cefYXEHH+R+EwSMl
vbcUZVk2U9v+xlfM7W88UqtVp2pfeeQNMlNPNydCwpcCQDLCTz8bDo/MYnv2+Nl0Qgb3XkjGcv1w
BjRsulX8uZJWCcUWOJqiAnzDL+ApGee4ceZUnHQJIs1g/zMimWU8NkmLzjIpQD7mO9w/RvNuTVcV
RZrJ/l8TDaEHhs3+HQVVKqBmA/GhId2cxERxDY4bS1AlWTMqYgYeu2y5Ohou2DZN3UjrqYjgm8wo
nFzb/uTVN5786pNv1GpPbtq0/ZYlzcw8/2AAPP6ConmxQQq7MvwMPRifSAnT/+V4NTBmhhQAoLSY
TifTeeQ8nrKnYXRxXZqpMWO4uU2KRqPYN4Fzq0mdOHBDMM55LQ44fLh/eAwYx/5DJvs/iqYhSTr8
H0nqaSdDtcgwlYCX7MMAugEIbDmSJAnnG+O5UbBOVsExZLJJumMNtVfdlwTDl5OrT27/onb14i/+
vGb++ctPbvrC4jGFe0AAWimac08MkP084eBYAr4V8Z/G9h8KF7Hmg4qSS4aYmXEcwIqDpZAMF9Bv
ZoMDE6Z5RbO6Y5ErMDuEe31BGMouSgT6P/B4wmPw4y6ruYDIOtOcoecYzjCqVe1QG9bbAt3e0ckC
6Tolo4NZcJmkAlEMNFnCqGOiROHnJF40rY3skUjk2AJ6jDO1r16sLNXk2kPmI488+fVHasu6Sk7B
lwdEEljL74Abd8cJAPVqkUg87HmH4UgVczZoVkJmJZ+dnZpSRDJaC6SgG+ifGhgbk7HyWCP7y4kr
hAN0sXt2Tiw7uWmgv9/TP4UpNzQnSQGkaXxSrQJEAYxewNPeweNsNZHjtGV9hpaYzGwBTB/sn7HO
OjxIElU2OCuoVrCzJMgAKUuQ1P68lr9aq738lYtfqf3+4tdq58Fl6AVP48u8we4iI54N+xxjrExd
WRSEdLo+oSYSSnqOg4uMAChx0n+fxXGWqMUAAZGleFbj6BOcXdRmNY/IJosdUpxEVuqCO0iPvTfc
3z+MRUMus2IYn1QKk9EAZW17wX4qUevsJFsecftaZBm5Q2jem2RfvGKihlTss22LUMFXX7smP1mr
vvG1rz1ibnr5F0/WHtwzX18AABrESURBVKl9UcFIX2T5/P0B8OuGNFfUT7T6dS1w3doTbV8xBADH
PKxcJ6x5nvSpU7KrqwNdZTL+SVXBGjFF2pqCKfHsTCqUEjGUSuNAXBrrBGRRdrkI3d7o5AxHzjzY
lGDYSrOj4LYA/1R4mglbZHF3A0BWJBIZbA6uC711LxpcIrNaq9XK8P/tLxf++fvGom/fPqFcuC8A
A0FUyEV91+NxfXaMAJBuMEDorOckS4OLh5vmyRCGWaA/eiR66vCwRndY3VKIh4QTGgXVsLs5GXES
rCh0CKsBAkC/x5PWAAAQc+Wqackxhhn3D04odHYim5nTiNFnKCwXJmGi4tRq4pWCJOEEaJoBXaET
DWC7TL6VjezAOXBHc9IYz8tz4CI98/NPKuEYL98HAP9EsTjGZhJF/bmn40Z0iQAQaTAAxgRNL/id
g+C5D/b19R05Ac9otq/v9DDHemWNlLQSsSaj3YVuK2FQ8P4WLl+WUKoHbA4Yxvv1akbz0kiVzcwq
0bySHdvfruoZMA41RU6QwRC3x0bm0LYUeV+422fZkIIvbb1USS9Zv4xsIYsiso4CzPTF7wCCLb/9
Qma1ewOQJtJlDs/V+g3hJe8fkf7FFQYY/tZxvupWJpDjBvzWGjS2bBb6ogzjjgeDOMSQCH5WUyoK
jQAQs7UAlC9etuLCzjIXfP2AJ1JSwZnVVmdFaBybHPfH6SNt54DDQeRJEmuNf7ojOoTFVky2tLub
zuDPhH2R+jmwCs0UvkwmOOF3wHUGpL94ecuWZ75zsZq7DYBGLVFvAhSYn8bhw6q+7rlw2o2jq67F
mxngfb7sDQ4ODPrjNgBD4SUTE2EUKozBWTwEMlaw0YoKAMzZkT4MhoikajLgrGlZv88TAdnOU3Ub
v+71Ec8DHlimbVSfUbJFHXfo2b8g3HYIAABW6d7dbXfMqvjICS9YZ0BhWFwWSb5VIO9jfGJu37Tl
r79/my/QKKYKqjpu5SPW26y+ZpcNQJMEGPYc5eUMpr7i8fhgvDB7LovmwZLI0XWFiQigTWICMTQx
bGS1oOPEE6LJOd7rrPgBqX5cqcp3cWOrEQCysO2VLrR1GkqliOkMpT4u7PYiAoUtGHrv7jxfsPXA
qldSuQwRR+RnvELsDMMsZ/7rM89suesR6B4UDH2GYcDKElkuq7a+Hp6mEIAVFRDxHAS/nrJNt8Fs
RSnGJxABzXr+eMU1a4eGAQ+fVug58MQLNA79AeoxFCgHcCaiGu+PpAkAUUzcTcBlDT7WQLnzeoVh
O9vqQbFKXf6XSk3U1wGbiKCHOKNbtUOr8WFxPY2FqoUQlm/d3L/pyds4gHwcGptBV5LhQRJNJhLB
oiMSTnjB2K0fgBQuyjhFM7KdEWMG86Z5ru9IXzycHmnQn+Bwbwy5G62Ci8ckma/M4aBsYGYVxxZ4
nWXgx+Lhw8kxBACeDdizQmF2MszSZESYwasAYqBttE7nvl77md52Bmy+0HHcNRpEjKw3Q6CANBZN
wgAFW9LAXS0XFisvt6wiHwHoxhgz/rGkGaVYNhiMZ1vDAEB45YqFDnpOR7Ek3V5rgkODJvuG+vqm
A94G/WRTez7uD2KEC71vVmFUnNXIoWOnZsAyomReMUr9nsMJBMDyoEZGaBqk+VBanQGbKYPfahs1
bL7u7bXpyul3uVTdFn0ckLuKAcCIqg+Psl4AZcR5lDN3HIFunO+HuwkVWpGnEnBX8b41YTgCTZvi
IsOeA4ODkyJl77zjBtEeBg6QA16lSAZXq1NkIhgIkkE/tk6LDT9XwRBWRqqA34cAwG2DKZyM8V22
E4mrEgAAYlIyDPJuZkaby2sgjllOB3PK0DnFuF0RKPbABAueJVFsZoAs6aywUk2rjoZh3BEQGRqz
AnsZCeyqOZ6XZiYntq1Lp/NU865AMF3Qu7dEwFh0tlhSFO1cVPN6g/bzH7cignxFUWZl7HcxieQh
1OMt4fhMjfGCXKuohz39iTHeLWKIlePYKMNNzaFmN+om3bm2M2kNEOQYnRETJNBjE9AgpSA1f0MC
t7QZALRQrdUS4B9EVn5PY2/3BYYwdQHuFOhKA6xWOr2Q8wc3rMe8aBMARz0gthjG3gcW7TuhWGUr
3nFdLQoTE8FB1o6IMhq8kiQbFtMRn5DMN4qTNUE0kSEzCADLu0lXEYf5QlYCz39OMrR0idxpYS4j
pAs62R5r9K4ivMEBsyuPFdUes+qnPAkfEwbx9fp8jZAr8M0qALrzUgrQmwPLEnVFPp0K5WKDwSee
xcRoEwCHPThWmu8y4PkWpGhflhSy5qgTE0GQ4kKxmLe7GFkMVxkCXkh1njvaf/DgUTCJiwLpniCR
/MnQ4f7SEk9yp4XE6XHM9SrjUyoaNAvW41XO6TkcA8beBoD1bwHNv5XMIX7TgtlmB1YB79MO6Orj
PmIlwWds4WNWbQKg2+c/LfEx3Ugu2K9mFaUM+h/9LgIw3QxAeoZjAtHGexRBfaneKJAOVwn+Az8m
GqeZYqlUUlXwIdM5uK1g8M2+UwBBP40D4OsAjGGniCAxXo6N63rEdxpcX8MIYq9UHQAcCUcAwALi
3qYna7eKr3aOiBTk5Dm2YH0uceykZjnKaEowYziC0TQkmvv4/MdKC9wwiKwY2swoISd5XlDtFyZF
KTG/v7X7NgCGPac0XuyqP4df/xpfm5pUCf14BiYm2GgoRp6CIeTqAms2/+arA/H3+4+OJRIJUkfu
zaeByzzf+lY/1qCP+ckhJbw5YAFgabvZtv1KCgEI6vrC3Y9AMwAYFXuPUXClmKllMjzxEiWGsQAB
+WCxPzBp5vz5FvJaC6Xl8/hDs55tsV9LVUupYNARDIfPehV4kFabbxj8QLOK+Q1RhNNiPPMMvCU1
Ls1OFBt/p2TGxwkpQsQHiJYQ4Dkt++ogEJnA+bM4cooNSOPjkzgzIqbJmpcD+tSkqsfjepEAELEB
UHe0tbU7jxAAIvtsAOr/3UE+fDA/fE9SGfQ+eWxXm7EYhXwDfacMqbFVZBBy51pI0sGasQt/XOEQ
n0Y8En4SDvsdYAClKSCyQqdTEfAH3/N8ZJruetvSP37zmz813AUcWn9nDluF45/HtZVTaFhk+9hB
XYnl0on0oomba9E/K+FK9JxuuPkgikpDnxDgz1a9lJoZ3b+jXRjdqwJX3OO5Kyxhcksf5scMLJxZ
yigZk5fs1JqCS4bgDRjLJkafWWFa2u2gewNMMA6IzrJSMEI4/MNWXJDsBkswnceESCR80jNd8iYS
DM2MJ6InMC6+957VCwSEZCzGggGgzfZpcX0ulppKhwRsvw2Ic+ioY6opzwZodkYSJuJhKyuAp2ki
CCwwUX+duc4dE0dGf6iu3PCqhG8iE8fnTM6dFR/FGiTfJN24N/xLMHBp3nra1mjt/VbiyYj47OgZ
pppwD5PCGNycDrJ/2+PAsSK1ePZseiqNvb25jw5Wy5RZMSo4q+bvSG6oOGFfQvEONiCyJAnapQyq
sKjnY0l6PIRN+oEAJ8HjMUrJZDLFgCk0MnTgwE9+NKWWbDceM5H6Su+gGj/RvnXrfluL3VZXWxyL
D9iwNJQEyNgEuwKALw3iT+bq3yC/1qKP1nmgGU9DKUyWDGlKBdo3Pw0+Cu/a4/V6R+jEiQNe9y9/
RmEai0Tudlmpkf9HsJgWBKGFA1yWfIVrIZfOCdK4pEkiL+XUqUlgeJ0XFS8Ntg8ng6ugJo/ly4Eh
a3EjmM/+ojUGCF/R39vd3bi9ib1bVyqF4OcTdsk82HQzE8HVNOioDVDR2kdA6I2UiCJoJrYFhy3d
pQJDUcdBMISm+LyyfoPXy9GuRDoaPRIYGkrlUgeHk8lcciEr5IPBem4oOFAsBlXwHEAS2rKAgBHH
JnmM2o+FBZLNCsFdpVQ4q3M8RXNzkok7UJTk4LGc6OVZueko2o9dUFXrfuMoqjBR2OAxkDtFfeUL
vWHr1/1g2l46YyWKgAH0ZeunFVvVyQCAfk6fa0Yu0svhO+bQEEhLc8babd4jjNeukceKXZ/HR9YQ
TQlWqiDuBkEOACgDCn4Z1AcH9WAR4PbXnxM+pkhKMERwb1J6hgMLjy3wInAAmNCmKHMAwEBugeKi
iWz9NuKrHL4SqIWBwbh6Dp/WirIp6hOrTpxh0a7OWWiA2JHSKbKrW9FlEUXbsn1MJuGeFFVnW9QZ
Rc/s2Iskl/AtwaiOkoIb1cBOJfhszS70/K1a5RhuVTgLAMRyOOmCDFIbODEE/hEAoMYFgkcRMVD3
pYRg06PR06mcgcNCExYAoKDELixp4MHtL8BrHUuBbTVZVOozjwkAjeeixq0FUWRQcl0sAofBOdN1
/Q59yFXwOwotsoqaTNJWbJZlyWohYBsOfeJ0GnvrWnpLoBuOFDCSEtkX0UH4KWCKNgwB+PXWIcxy
52KxWDKVOzs8PHz8IFwfXb9sA+D3YiAkHAQTiLjCwBdxdWBh38JEvPnZCKmUDcAkHyvhqBPRBbJa
kWgWJzPAfwmxC/zfTLaI0R8jXdTvdZUaIRDVjp7cDgCR8kCSyIM1RGbOYYBNYmTyU4W4xr37fDOK
1GJFDc/1dCq6b1+OnCDMTtu8ZGiG6YgrnEjBDYJjoByszxH2fHT9WjI0iCxPWUZiWtVBbwUHizoo
gmIpXRxsBkAvCTj6RykU4fWJ3aF+5uIzmO9I50qgXI4dC01RIpYRYZmLoRbJKUWR2vwqhUw9K0JY
HcRMvaCyLgLqt44ukURneKVAgxUoWUJFInN2GBIeTvfuy+tSi/1yo+2AACgfwyAho/O4WN4w5/gZ
hW2dSOUSQ0nSqmWuAHDw+vXL2DsGIiBNyC/646V7VfPd9frMpeFyCJI5isUGBweXvPlEYoxhS0SU
qYMTxRLw1CpOwAhpU1QYqInrRrHpS1JEZAFwmuEZFWimpXwSnWnQ/xyHE3g0BXNnCpuYY9gW3fab
CAIEN/ywnE+wkimDZyy71iQmZwKnIyD4VwHgOXn9ei7YAAAgSN81TnXPixbdSx+WOR4XSlViiXGG
MSkFWMqfCCmDQcFQBvDZF/2r/qgA/9NLDWp1rKfU42qDARpMAIScnsLJuWD864ZEnr5ozGXx9KOz
rxP21hocoPq87WQxmf2y6dPEZSgYxrYnwAxwf3iMDPfSPE3XyU8/XQz7fKcb0bLbypu/5Cpo1NK0
TIZQmUIaZwpyrDmZALUZW8jGB1Q9iISpq86Rfg6rBldLh4nbTC8kbgkI5liyc2IJ/UDr2XKsJuFB
5Pm5gqoYGgbR6wDoudy59h2gnG0AIsoMvJGqMJkNG1SFoxYXc6mFZEo72YzApevXz/p8Q6cbbuLq
m/2y6xMX1oyAZZpKpVjsq/WCCMABn8KPEoIqGBP+uD06dOUaxSOwCoDixED9VywZj/+Ds17AbCqj
EInWKLDCgJyBiYECKcmUmgAArA+0jUr10J0Pf9NQlY8/XvdcSQnwhz+YvxyJ+cP5pjPguXb58mXf
21TaVwfgHj1/9wKgg1TLc+lkiHRAc+4lUjwkKz/KT4AMiBeNklIEOzKHEzZyJQuAuhA8f/48GZVe
FAYI7j5477QipKzWOwXLsSSFaQDTuBRN4siB4DkktgkAPT+nnzln/3pEkzgLjDW7VIO68uHly/OR
XCrmO94EgJDLXTdvuH27bQT+fTKAAECzLA/ydYpjGJanbmD+BrzUcX0B/L5sUc8ZEyQCvJArlQCF
3MJeK0cA0h8AIBWkRTQ7dEwI6uq+yIJPtepkDAWXgNWt/mYI8gI+edARM3odANUOqE0W2utF6apR
D6K1xvXZQMnM5UivqL+ZA94r5T41q24Ms1nRYriE1MQD4jAjOkm1OW6qAfoqmthFBWSOK2M6taSY
ceD+BQRgAQMWJT2nwiedbQs5XPVWWohXJqfwnVQ1GLfTJEZEXSZ3rTC8Zs5xXFOoaMXEzgsR0A2S
VuBXAGjUokaNgv25lLEYQHUUDS886uGDB08ePR4ONwNw8GQ8b8oHzobDpJgOw19fegbwV4ibo0gI
AEdPxqzprCFBpGRcdj8zyc9ppmkI+ayKz0ElyxJKeogA0ANf45uotDabxac1oTd5zBjr5wyDAVsC
jniFvJ2iGA3PCrlf9aUBIZGWjAYATZfSucNCABQ0wHZe73tYUNzJVH+dZM+qy+frPoDTTBGACGa2
8N6suFgQrgkrRibA/yesrFc8SOwhjFqxOEmCY2NkfmApl9M4oJ7rouWikiWBdAVLZk29hDuxALYk
sgLWDNqSpiIn7gQAQ8g6+By0zlf0umhaYQKFGMHq+eWMlino2JVjAzBL7CmEJLrDQsCUl8j7PPd0
0RtPH/Tc9fId6+3ec9YGwEd84IYcVO/HDkCfhAN1aA0nSBEONhAAVpMpr1acKFodMwCTLGXzCokU
5oAL9J5OffbE/oxFT0QAGY/E36YH9TmpYhjcVD2PY1O/khfhWIOXQIz6ehdsANTJhkl9zkZAVzEE
ZDz9rOHO3YN+T//u3b270AwiBcUPKgOtRXWp1CIAgH24GBFbWFiYxJ4ZRddot2bUPWp9IjubYcE3
qdjZsEKh/eNsW7tlsaTTcJAmbnt1tCIVTEVU6gzQ1H1kC0NFMvEVl5dLvRYAIDvJiSdYAQLn8A+A
fPiL1h/M0u/cg36P58cAAA5YQiHoexAdiLY9PnBFUfgyAICN2BI3mc7lZZ73cnzcr2icm+QCLTO/
HgAzAQC1VBKy+zPq/vbVWYDmz6yPFWD2/B3mmVU7h/QvL9eNAwJAqTdmxcNKPvzm7I4dGRncUjVf
KGQdE5RxLwZAFujd1ehO93dbCZAHuAq8xHOyk2cmQQXIHClyq2gBRlEKGJwOuEWUfsUVhWKH3K0w
xv4d93lp2zGaUxK9Kwxgk4/VQ0D6snTuvP27RgsKWDV5zP4tlRja59qZuXy+kkxOFLc9Hqe0e9JP
AGi0Zk8Ev0QDlkBK1m+mgvsyQNKCDNTE/FQ+GRK4ACNqdlyfmvxEv6drZRcP3xsAHbVd7759BILS
ygHASYDG8vL5uUZY0GzRS7neSbXUG9EVy8YCjRvZtytbUuAYlSYef65Pug8HeH7cBIBaLN4ZEW2+
VstFo0oFOBkEwBJO3k3npjjcRGopLKM66jUVOC93DQrYDQT3v3CIZC+G9cNqAwBfbx5DEpo6V6ln
yVv0SMSXUPWF3oVGek0+/cO2QCrP42lxBPfkku/dG4Cf+FaOAAJgYYi6D1Qf6r4m96DZIJVmMjhb
kNdwhrbMl4QFsHUD9Fi2rkaqopvn7x5sP9d2ZxCTRAeaW2tKPp+vFxkyL+j1VI9p5sfGZZohtQPE
cTBNyxBa/VrcoeI5xSSh9eceH/LGU8p9ADiwp/veHHB3TYhnsaxpmsi7wPsBLSDTeDccE2C58bwQ
n8gtlNSKaVJjopHKLTQwrf99Yf9d+UwR71JASd6O7OEzJBnrVbBbrWzLSwPepGV1qQUHUkjpbDuD
ARt8l9YX3Mqg/+S9AfjxgQON9KoQjMcfTAhalplZxRVD6VBogZfh2It8AOdjcxjpBXkPx8AbkCXV
MnMnMN6sW+b5PfrLC0t3ZxhS7gNKTjPLuLSzPCfRdkGakY5oLcVcM2sqHE3vaO+R4DfyuLDyUclr
FO9Df3/3rqbxFN3x0l1v4Y5bInOgNM0Ef5iVS8nSHEPqxgIzihW1t+RAURmh0pGILvT2Ei7rBsNS
ULQLOx5EBDS9m5Xn0SWNk3GREeBRlwm6kW9ZXUlQikQ7SUUO/D+fzjpOeDX9PkrA0+/bs3o6hX/i
AVxiAgCcAdOLXXOmCkagiAMGAoysNGdtQGxjzhHYP+73+wYH/cHBgb72DHaPpx4M6sYl0/XFpWWx
kTjCD6t9AaNUdLWdqVeX5Nc8V8FWnPsogf4DB+4YzzEYr0MwkU7XnVPddkeKOMIiLqiWUmYpYHpN
NUoMi2VrgIC0mo0NwxtYFfFVe9qi+Cs+/Y7r9sjwHT9XCzPYr0Frzb+5AgAGxo1yZ/uhxneeXWuO
ooF4HwCO77nbgBYi+ZtymKtJavpCc4o0L1Ziocl3ey7IZ86QQZWZVWfcmHQ3t1DpncQGUP8jAJAP
ioxB2JXfbQBgzGAzLdtzyLQCLbq+yzFrIAPcD4CTu+42pag77OvGnmO806YDoRaRb9UmM7bqrEi8
VAmFpjrb6M6NG9t5XEbBr2aDCpVZud9Ce6cEBks68iXU3geFwqppNS31TxRworlOrA2yf5ZtdXNs
FPn2+D3pv9sJwCstCL5uMOSKfr8/DhZtcHAwjrOKfYJ/t9A4IQCAC5TSUiW3f8/MnCYf6tzI2S3H
qxAwolQDgSNgpILkTOSbnve/Kw5nvaKNgKKucECBY+gzRL5G8kTAPL7ZMNwm8Ixx+i6U/7gfPvyk
d9f9hjR143TqOwAi7mvR8tqqXdhgOLV3Y6diLCTHD23sUSQCwGor2JKF5IITQOZJN48aaa4aemAI
rNdjZloaaRSa6zFITFjFDJG++THFkAOAU3Fi5i4AWMTcrgMe5JoAvhjwW9O8qy6cfdqzcS+6Prkp
vnNjj9V4ri7US8vwKpYq3miFtEuCFcySxiiGVmYtw6d0F3nwQBDAI5hjGxwg0Z1ttn5FBPpaz82Z
FFjMslKMH70HAN1NVtCDA2DowbhCujqIJRTo3Ni5MCWoC6FUhe/59hkye+B2ri6pCaqigQ8NKlDR
eeytUnQrhJ3z/UflAbla5qx/lXJnW+dM/bu+7lYnJ8teQGmGZhJDd4jBnxBa7n8C7glAMW7rRFl0
UYFA246kxsKxjiVjefkMRRC406aDYzBr6Ja/Vsg0ahwwoyl8mfy/LwD1pGFPWyctN5KMazcwDB8o
6ApLc6fuogV+TGg58B84Ad3NyZOZLpnZsbVvQsTJUmw6lkylOttMcYy+m7VreL0GiIBV1Co0Ew1X
TB3dm3vPYbvPxbd0FjhQgXRP235jZZDVc48C6SL1ib7EnLwL+f0WA3TvOfDvZ4DuCfs+1YXcUiDw
7pn9wdgkR6YOZXG28hm3mQpNaLfd5+goOCmFQ51nevTlVaBI4EHrjLRkkAL4B6RaXTk0hZb2HYpe
yfS07W0CsM+RBQsOW+J45m5GQF0E/kdOQDfqxMFgUS/FkktU4Mze9mCaVLFwXCKciiUTB5KhWMXA
jgilcRAKnW3W5Y0a51fRYigzhdLpPKvN/jsAEJrE5v8PZfA3EuP8ZGYAAAAASUVORK5CYII=

------MultipartBoundary--Zns2hD25Aka8pwzMME3ST6O97g07v7P6M1Y25Lm4vl----
Content-Type: image/png
Content-Transfer-Encoding: base64
Content-Location: https://b.tile.openstreetmap.org/11/1154/683.png

iVBORw0KGgoAAAANSUhEUgAAAQAAAAEACAMAAABrrFhUAAADAFBMVEUBgQEGgwYHhAcIhAcMhgwU
ihQYjBcXjBkcjhsdjiAgjyAgkB8kkSMlkygolCcslSwwky8vlzEwlzA0mTM4nDc8nTtAnj8+n0RH
o0ZOplFQp05YqlZgr19drmZirmJ+fn2Fc4SAf39os2d8mHiGhoVstXJwtm+BqX54uneQj46LnoeR
lI2HmpuKq4mRpo2Yl5WHp5x8t5mMtoqLwoORuI2dqZeLupylnp6WuJWUxouLxZmpmqZNp/mbnLaT
s6misZ2qpaSJwqmc0IubyJWg0Y+f0ZF1utSLw7WnuaWizJimpbuyqqqayaa0s62VyLi0ypdxuO2o
yKap0pyotryKvNW2tLG9qbi0u7K8tLOu0aax156jzbeyyqustsezt7+7vLKy1KW9tLrDsLyby8qz
06ujzsG506aCvvO23aPGz6Gs07i7ybO9vb2PyOO21LG22ay43qW61ay007i62a222bK81bPF1qm3
xsmq1cjFx7vKuMW92rGrydXD07O91LrExMO22b272rvBws695LHC463L1LPC1L3C3LXFy8PKxcS3
ydTU1qy32MjKysXE3LvF08PF47PGysvJ3bbM072r09/OxMujzfGt1ODE28LH6LLJ5bTMzMrEy9TF
5LrM08S22NfJ3r7Sx83G4cLL4rzL6bXS1cLM1MrG6L3T3rvE3M232OHN3sXN4cO949LO6rrS0s7U
3cHE483N3MvYy9PF29jR3srS48TY3cTM5MrN6cTT6r7V1NLb0s7N6Mjh5LnZ48TH49fV2tPU5Mva
1dTV1dvc3M3F3uPX78DV49LV6cza2tbe09nM883Z78Ta5c3a8MXW6dHM4eTT5Nrc29rc5dPd7Mvi
6szi29zc6tTe4tvh5tTU6t7P99fh8M3i4t3X5ebr4dbj7NTe7NrU+tfm3uH25czk6tvl4+Hp7dXq
5tzq5eTk6ubq7d3m5unr8dr06tja7PHk6+js6+Tu5Ozh7vLr8eXx893t7Ony8uPy7+nz6PDp8vP0
8ez1+O34+O749/O7IusGAABLXElEQVR4nL29DUAb55kuqrZxmnOSE99bJ7ms7VNfu1kvydk02+Au
0CYbUt1urWDcSueYZFynEKLt+hQWe4t1WqMshOMsY7dmkjriQq7qIEziOEg2tgnURskSi1t+xOEv
EgGxF1EUR8JCleNpxWhOx6vzfd/MSPMrJGzfNz9IQkjzPvP+f+/3fho6RVQTyaAHcaP2ALF40dI2
/WqNVmevD4U8VqvTQ3n83DtDbvDG+MpKNDoyMruiRNHUzyh8HPdbu0jPsN+XfIf/Gp0RMVYmszdm
QUyKNKJfWP1xdHE4dqJj5ZM2S+dix95C7XNXuk5fueJ0krSV4q6Jjs8iABZHRhbT8Q8fBJfw8gO4
Y9pn3anHGsEL6DuuRcCDeAYX6/fcdv6FJAaA6XKjq+vA8I7o9NgFy4VXD+4tKDDqtdpdWm31MGUN
A/Qoz0A8Oov4mB0ZiSoBsMQ/AGziewvzCg0GTK/XFRRoy23ea/AX7bXo96tiAMC+oyQGgGbcXZCv
fszcsTg9dNlytu91YqdeW4goL69muMva1NR1MQjuPbrLIyMjihrAAxBdWcQLtbr9+w068KPwRKO+
oEBf5wWwXLvGv3cVCO6ABghJAgDN+K0AgU+wmo5PVhbbLBeWovanWw3lOkgAAXxycnZ2Eh9fGV9a
mY1CACYVAUhpQI0uT7f/4MH9kPYSlY2OagBBo28lci31rnRi4POr/+52kBQAmrnWFFmJYuUd/Sud
lo+GJhab3Kcwg6G83KDT5uXpwC0f6TUvLvZGVybB+9RsIE+LnwDh3//q0NDQubfffPVVPPqJo6MR
QLDvCqcCq2FwpzWAA2BhIfVK/Lr1WrwG6+iNWtomJhbru+K4GZEOIMABEB0Hkj8SmV0VgBEciD/k
n6UOYDE/aWys0+/QlxyLS96rCAHVdWc1gAOAGuxMQRCnrb4OjHBMt1lGAP83VxwsAAcAABgEwIGv
9E6Cux+dVbOBKQDK9+4/mOR/6Nw0fHG8rs5U8Khe/pcKYuAJ3Vn+OQA6LRaLQAiYrjqsjui43Dll
hTZxnAWgBhgBIwSAsK04ZleWJoEnmJXaQIlTdGB7BQIw1OdAr87VEZWPFph9K3KSYHAnggAlAG4s
WCyDglfDpwuqbeahj6ugRVz5hJeAwrxDIyOXenEEwOLsIhB/qQZ8In5qBgC8nQJgiGBfDo6XFOkL
9rkjSlIjhOCOawBvBJcHl5eFAPh/WvCPeEf9+4Mfw0vqRQAYkQQ4gEVwIAAAAvKrlwBQbti7X8D/
UAf7cmSl67m6fWoICOTAfac1QO4FWIrHd+rM+tMLLZYAuJ4lBEA5BMBlM5vx3qhtEXhBpSBQDED0
gGHvQREAnOL/Lu5rbNXv+KkKALwc3HENiJAqANBx746CykXfRxYLvORPeADKERTTSw41AMQvLdYY
9osAIBAA0aVjzXTQDpyBOZoGgjhNOe8wAIRDBQCGaX1M32PHza9YkBJEAdtYCoBFEQACfxZdEvGw
WC4BAEpAdLy46fwATQfrKvU7jFdUAQAffCUM1ZG8cwDYcCUAmFjPvoLHtK1A200NljZ0LZwE5BVq
DQfMn4yDOAgAsCS75CXxS9OYQegEkBv47eH+831DQ/NAwSsb9+3QL0rjAQEAUAP8bmAI7hgGCipA
NhY89liBFjMacdtx4B4t6FpGoBvUAgQAFbp6e8HdjUblACyKnXsvCAPfFAIwdPI3xc+zjxZJm6/V
Xg1kQFULIkADKI/bTZJu352yhnIAjCBWNxqN5SfGVyItluOsEeB0ABAEoaYXuP9ZRQDET09857sS
AM4/X8Y9GnN46UgPQECvqgVOoAFABWbokNt9p1ICGQBkgbaxsq6xdxry3WYZ/zjAXowLRgKYAWKQ
h3lnEQByI/iJAIvp6X7Dd/buPyfk/3BRia2jD7I/gc/Bb+ux1+1QiAkRxZM+AEiBJ0QBabj9cqCR
RJ8kVaCta1wk2Us4bhmJLPxrED4MtPLxIEjvDkAAIkkAosL6B6Cl6emOH2OADN8V28C+d94Y6jvX
0dFxroPA2e/rset3RPzXVhQokvIBYb/H7fH770BYoIHuBhK8GKBoodBrT5g6eMP0vuV4ND4IZWDQ
YjnOIoABLSjshRLACfyiGbBaDv41d0wvLoLXOsoxA3i61wCioIMiAXjnTP/QudfBg3M4zto10k7o
9zX5fUp2AGkAT1QIQBACr/hnbisKGhBxxGHgE6dJT5iC5vYJfUcPdwkxkCRMrUSmpmCy0HaCF4HC
PDwJQBQHvLKEIdpbDp4b9r6KKgBi/nuL30j6Qxv7/UG7Sd/oO6aEQFwaBfmhGCAg/GE5J2sGAH0X
oggbfe3bgTey9xZEIu+1WTpbLIguTJxMRoQQgCBMBKYBu/jrr6KCx8GampoDB8qxH0PmD7769ttv
i9gHGnC+IwlAhAeAwPQXFRG4dkUCgMcHeAc/SYDBbZMCZAQR43E+DQk+hhG96BJAqLjYC/zAKw1t
lrN9Y9GlXh6AGgAAiIVW+jHswEHALKKD4Ce67/vflLLOeoAqcx/3cDp5AT11JszY5Tvm8UsB6JI4
f9LdY7YNcw9vW2CQ8gJJABh9wcmOJSQAkSBJo2pAm+XyUHR+BT3hAADaPtuPldccPJhM9869/eab
bwIklLgH9MYeVgD6+oZGaBTbUODHW611mP61i1UeiSWMN0kEIOSjxs2s6SBvn1PkAYizIo/I95jR
0Y8EANI4LAi9YmkZW4rGaSKpAp904P0HAP/7X+1TZlci/O+88c5JXgHwPsIVDHk8IU94cXrs1Zpy
WDJ+2um7JoQg6JYA4PP2Al/sum2siwCIrwgAYHYW2EDQnnSQLgDBccuHE4HOlpfbjjewSdGuZ7SY
9pnd2KsqHPeff+ONw2/0H27qO3x4qKy4uLikpOww+6uTOA4+Ee/xe3zT8PnB/cBh6LGCo36BGsS7
KPGVkh4blEV87cIfW4rF2Aex5GsRTYr9VCmi5zG84xNBgAC+ucFydhI4gmdfsLz8E5QTfON73/vh
X//l7pf6ZIyDWL+4vx9wvKfscP8b7/S/c76vF76LwPuHxsA7zDzhY2Ps3yATajAU7POlhEDmA+gg
+0fetfIfmZiYGAP/TI8NTfThHfOLANT5IQ3LP/ABAgCgJxxP/eUcVALoBxrM5v7Tz768+2/++q/+
6i//5i9379733AuXORE/3//G4bLn9xT/pv9wP8h25HpxrpIVgHNsjRXveP1k6ndvvw3FQLfT5+Gd
gd9NS0TAxcG2ZgDO/uDJJwEG4Psm+swdQ33E/NjQmIbTfqENgGbQ3pP6SyR6DcePN5jM/6VqqO/s
f/7Lv/qbp/e93fH/vN139KmfVVX1HS4eayobe+vw4cNvgERvTFkpThQfTvJ7Ejd3SH7d9+r+mmr9
c/5r1yKcBpA+MQMEC0DvWgEAIgC+ZywFgBk8n9Bw4h9fSVo9QNWPCQAI4rzMEubK4ncgA2++yRn6
Xzz77AsvtJ3uHZpW5lpAbxQLpULBcr550Ibta3L6PSEyEo8fddiHxdcf7EUXMrdmAGhwkUgAOADw
f7jwD09yALAqQMe8dpvXa682FtSlVA35QRv8ciAKzz8vuug2S8uHF1osF4YAmBfOXmJflIhAX8dJ
YPYOF4v/UoEO2jG93/krD+3zhENvQTtJOEQaT47b1q4BkGKRxXkIAQtAH7wNmpUkANFxwshGs5ip
7rmUsUWi53CwAJSJ2WhtAzbgcpvlQt/Qh8BIwCcQjnOA55Ov4zgy9yyVHT6vohs8vX2wDmsEYW5X
U5fHd5SoUZT4yJptYJL+4ckPh/7hyZMwHuk4xwOwstJbAzk/YMZrTITN0VOVfP8cug6Avdn0X8z/
+anzoovmdLnN0tDX1tJmwW0drayxlBKORIOHoA9Ii0wJDh406q+AvNdzsbKg4AltoVanAyCMp2Fl
bRQHl9FnRhb4pPkkBGBpfnGlz2AwloOo9tUOSOOkNRmGOFjTC+WAsL0j5n+IYAG4bGl7xdJ21gKN
JUybxMw3HG8wF72BGIYIfHi2DeUWLW0XPhR81Ln9+7F9M24/Gb6yT68vKNjxxBM7tOU1ZsJxuxFY
ggCcgNcCbotmaYKF/zuGGuCJ9u5/3WE/P/fZdX/9Te7tRFICIEndPmcMLwCGLl2wvIKi5lTqnETg
+M/sv0HYXToLUquWsx9evnS2DSZZbWd5FF7db8BOezz0jIc8bdyBGUBGrX3iCS1mtt1uAGgIwOsQ
gCeffFLDcfLmdwoLvwPo+9//r7/851/+sj9SP8OJAKvFBCsJxW8JuYcLviABgqnPhxcuQzlAUXMg
AG5x2yuvHAdkSqJQ9nzvBXjr28A7OTt5+QIrDACFy3379+r0PpDyg4QviO0w6FDxSftEoe72KsHS
IgsADq/hHIgDQGbaBy21mcC//+P/ioOkHmJgP/PPJWzGmQo/oAyYUirwJojfal4/gf+00gSzX5gR
vvLyK1AH/nVl5WNWyoX24JU2y8sv/+LoG0MSN/Ehi8JLu3ftqgvNwOLXTOsOrVZnqKkBKOif0N4+
CYixLmB+QghAX/9n0Y6Ood7e+PXPrn8GEvyOAwCD6v/2z5U7vdATwBuPQwmgvZCN/qTJgiqrN5aD
NEa/F6jO/v1/u3//7t27DMaX4UrCR61AAtoigRbeHgAmf10M6Y0hKQQIhZ/v/t43dr12xef3+0NH
tXl5AAGzuQbkCAVGU/B2cL80DbUdGEAAQl8fjgAwQzf42WeLkbEhrsB7Hf5v0VFj+P73/9vOSph5
waWwCHC/vUgZyg73vQrzfxvQWJ22YMeOggL0P3DHdDoAxW5IDb2LK+93AJ7BZ3W2sPwft7QhK0L0
Dp0/PKRAYydbn/nGM8/oK18DjtDTWAgQgO/HAAJ6Y8+q7K1G8/DWQ+DHfvD3FqD6T5o7gOSboRtc
AjlC39iKAADoGH659/u6p3ug0x23uZAltHlBYlz5T+DO791/sLq8XLdj32tXHC6GiQV7GvftfBoh
od31zDO7iY6O1uO4mXgfAmBh5Z/zDDACr3xenimMzdNkT+vuZ575xjee2VVQd/S0ngPADFLlgh16
k9j9E0S2WTEncigOhmYfGfQxkBxoogCUaFRemI72lj9mt3OFKxo/AFwy4bAd/vH+7wJTqdtXqd8x
zHg8OB+nUCGG8l95bV8BAEG/z/QTDDObIQCcCrRZeP6hTW3c8xuxDoxFwUdEeuz21r/b/cxf/zX4
V1sIVQDSAeAPCp7QmQSBMWxYwG3ZhERLQykAUDQCPxk86xvSTMyr9Xj85rF99h6EQLAHmGQDZtA+
nb/z//rOd/cf0GkxbSVDh8K40ERTIIwPLV+p3LlDu0sPjNh7kSQArAAcv8A1m0ijwgn2A8jg8HF7
z86fAEn43m6Mt541mM5g0D5RUG3nbQHnkonM86J5/osmhsagAMCc/OQEtIKaNC0uT2tb7faeYS+4
Mygu++aj39RjRhswjZE6/U74uV6zV+ak/B7PFX3BLmATsOMRzgYct7zS0HAcRgDwWWWxWAUAGNMs
b722OfJ03cGD+40/3P3S2cvAN3FCAPDX7ijATC4UoSfja9yWoY+cSH4VUHhgAYDsP9k3AdMBzbw6
AD1PGKsb7YAIY15hYeFfPKbDjK2cUtQjJzmHE3ILHfKE/JU7tDpgx38SYSWAdYqdH70HI6TKosMy
PwBiT5p0uAhzhKn3mc2vv37u8lkQH1zuOymAQAeMgbE1SPcKg6zMrAH8jrPIBo5NjPXBEN4MDCCM
ADQTauzH46HndoLsyAgzpNa3vomBu2/nUiTGGmKjBK9SgYqkw57XCgq+tWvXD20/t7Si8LhzaiGw
sjJsed9UUnxe6gjPnAE30wEN7RzjPn2FNRd9HATc7T6AQS2EEJiMQgAyKhIiDRgbY9W/A/l1qAN9
J871aYZURCDurjrWVXWxx2TEqgHqM+00mWSWcYYYablCIgX+EIBAhxGtL710/HibpZNdawtaBouL
/2lIAkD/mfO8UBPUUccVguetAUaUH/IQmI0gMMJ0BUAdBRBklB5Ps9LPAnBShJ9mSNkIxK/Uhxkm
XBVmA+KrwvoU4wGZ0qqLM9TFnxYU6Ktf2b37pZc6Y2zZIWKx1OF9Av77OlgJOH+C48Z9EbfbU5cn
gQDaQ0y/Y0ehoYZ/hz2TCvn8PJKAsaEfsOovBEBFBcgqioGssmlxuPSqgH9/Rq1bF+uG6degT/xp
a2tPkPvYlhee7RXyf6KPlQBWK8347NFTZqJHeIcajkMIOpLPyw06CIEW4yBwZbZKNpFUArEAmFWM
YLxrADHJOI/Bn6IvCWfUuTQM+A97PDAw0Fe32ocpJAPvW15uOYrbuIJg30lOBUCAje5y0GkHP66I
L1EGAbSHO54oNByAkIUyK5MvckrAIS0AQN7kAImp4kSeaYK3++po6qOoDPm/SMONFX7faf0Orb4O
RBTwc4ctbS8/1faLZ3/Ul5R/iMAQ65pd9FHo4nvMEkKKcCkJQQ3GQaArr7HDzoHMIJieGBubnxgH
TlQoBBpF/uOhep5Lph4ofHdF6oOaKMXPl1DPRfSDhPbwin6Hfl8rWnFebLMc/5ml5YWnftQxdE5c
GAb5qAMJgBIR0CNcOiGGAOTKhfrTbnfGS8UR9K8LxKNPsqQOAKcBEACqKsQ0N/OfwVizXZkB4WH4
dIF2X+M4/ORoGywFHf/FUz8iJAkBbrYtH7Up8w/IhiA4KYDAYG8FybLeF2Iy76VDUYxodUYZAKYq
xSYTqgpV8CrAWLNdmQ97gMSErhToK+tae1y9/fhPjne2WNp+9uzPTgi4n5iYdtjfqpcJv4hAKNl2
6VxKKlwgRtMVNFmtXW5fmEI7gFLfy0ieI7Kgdtgo+MITJzvSAZDSAPhR7opa/qHTv6bOxTDZWqDf
V1nXSNgIDPsfn561vHLc8nIjLMWMTczPj/ecbjp69K2LjrT8Q0WAEHBagsPmglbMBNikwn630wqA
cMIeEsh42DfQ1dXldLr9EJnkdXCLgsApnuvoSwNAvEvUocmU1oKnYfDRbumKbcbkqwPeANG+6nc/
/f9a2l6xPPsjMzEy3vPW0SannxyxESrqLyS87wKA4MKpUx0dJ3pJ2GyK8YEguuFUyOfuslqd1gE/
CQSPIgEyXan6Lh1Z4n5OgCzgZJ/55Mk+ZQCqxIp+td7JkB4P6V9r5yoFIn03SKBg+URvOvI/Pv0I
9t8N/tbfNHCl1+FiIuq6L0Xg8lm2YaXl5z9/z243YTAXiUUi0QifuSMkYoux+Wh0cTESA899nN8i
o4vJZeEIt5Q1oQjAtWRJmKUwVTUTcns8a25dDof8YRJElrTf37oDOwJEwNLZ0vnfK9w0A2tumdx8
gSJcuPDe8Z/8cPfuv9lpNBiXFucBTYN/5ucjdJyMA88TiYAX2cLH0OLifNTvRFcRE10TCg4XaSUA
4k7xnSZLw+Emv3/t/NNkmAzB2JkELkGvPXIkEB0c/PWvfv2jzheeevbZZ1+ok9zmE2hN6QDbdgW7
r8B/xgOoA8lYDncvGfbu3asr+NpjO3V1kUVEcXBTIwCCCcD30uJSBJZ/p6eBvY/RsaVpsknBdi0O
TcdoZQDqxaFFeAbGxCFpy0p2FPJ4/Kjf0bUDVjbcv/IxNwYBDL/4xQsviFcR8DOIfrxXp0qwXfUv
vvZXu/Rfl6YkkUVUXWIfA7kYY29A3N1FSS8/hgyCAgDXr1eJ3tvdHYb2v/6W+Kdhkxfq+I1o9Y2V
1hD7aYODFD1oEQvACcR/5fd17GbFQhnl5T3xtcJ9ZW7LID3a3i39GmHn58IP/n4KbQWaiFBWZQOu
BIBVmOyEqW4EMmNd8+4VrnYwM+MJeev0BQVP7PwnrhXB13PGN/XyU6bKSp57E5AAHDdXnvjmzsKv
7Sj8GqS/KHwM/Ps18C8k8OLOunqYA7YMgrszmuaLaSgR84sRkp6YgDsiSQUONNMS8Y/7jgnv9UzF
DJ8V1K/VB87MsDh4PK8V7NDqMPyXv/yM/U3w/YsgMnzBvKfEXFa8p6youLLIZD4DIt6iSkxXqLcH
fW6/+4ov6HYPn36tx370tdNvdfk8M9zntgwqf5+Y5iemJyYm5uHDLgUONHEx99aqJo/wXbXJIJiG
MfEa2E8S6e4p0B0wH9xfc+ZfPuME9eMWfiXVVFZWUmIylbHP9pQc0GlXWxMCKkBWCB02FVaKU+Nx
Ojq9CB8BhxiWsqBJMR/3NAHu46KNa6MVqUIAiIkzyoNUybNTCxKe8b5zE9c/u86+1ClZRjWbK0sQ
HEU4humq038eAOBqaXe4vZ1urwAEfFWpIgKAfvA+ywLllELAt8rG3MeqrD7UKCIEoLZd8IRxr8kQ
kh7uLp3eYfixKwJoaJ7/jhbJSjpgvQStpxaNeu3VWNo1McoyBQAoDXd3U1e7Z66OXgXB6kyt8j2a
n+d5oAesPmGOAAEA3Ncj7jlZSP22u0L0eYx1LaEAiCHZn5UF/1h+Zi4YmR8b4q9nEK2oSzEA/5XU
4watNu3aB2UZpGYqJK81zyi+NzKfdI4M7bM6U2KgWSHD1qoufzxlCwQfR0s+jqlfSzAcRiiGQnq9
3T5+ph9lY9xSyLLleIO0n6QMGEIAAtyh05r2c0FM/PJTPxPfcjUlnZ9fAoESlwowlLvJxzGiufrt
F2srmn8nsISpvxqVa1TVzJqdob/AaB8eP3N+fHwsCQAFw/pX/vbJv3vybw8lESjeg+RAp8srJNJ9
4vLU1OCvX5a4AoHRElJ0cR5WhBa5pwzj4Wy9pqqZutpcUVrbjkpW80IAyFr5h12rktnRTIkqqLYP
k3Nn5ujYxAQvkQsQAKkdLIYolBkAAKsvfk0JNz3TIrclo9j8YvIxn9lrbsIfVHdtacXvokvzYg2Q
C8BK3Fe/6jWp0Ft6k30OLgCSgrRkwdLyntQG7IGOoBI2ZReu3hRIdbaIxH6mIkNXxdV2ku3yM6Xu
+aGkAEBnOFor+yPoI7qOrVEEdhob7dJ6GtViGWyVAlACgwFTpVGnzUurAiwtW8RKIHJcaQmNhEnt
Fwhfi84vsQB8BrUhTMkMKttP27SmmJixmrBWu+zlFuWuOugIy4AR0MYUPkpCEiUYLc20akc1kQIA
wqEZLiQAT1bmR95qln0O7ybXEhMzTjdmtMvX8ajlBVksZDKxzhBEw4XDCp8lJYkSjGYeroGcLAVA
qXslznZNx+Oz0x8Uy9MslCmtwFWjrGNixjcQxEx2pcBm2SIxApX5bGtZWU1mOgA+oVP0PCy7dNXL
6vIlAYhfuwa3PbJ3OTpQIdMklv/PrsNVg6xj4nAX41UBYMEyhZt/+uQPJAJgNudXwi2KmVThpUpQ
kXHpmnEmt8xE/O5/+YSPBa7J+adXeADi2cfElJWmh7G6ZMeN4DdTLZZOcUWs0sTbQqgDGS3/S5Tg
qtx8qRGrAnHA+rXio//CLxRH2lX45yNFpiu78hBcTbJhhMwJACdm6excsBFEqqvaXLKHDwcy1QGZ
EnSXZiyiCIAVBEDlkXd5AZDLnSRSZI5lEROzHteE2eXdbiAOusE+EqwJcBJgyjeBWAjL6Cuk4RBJ
N9dmJgUsAICta6Xtl7niyAcVsrfFxfwDqvethgCbczF8zGUEgXAiwYh/TQ3y9y7ZFWFOVoeKj85e
0hWihIj9wzRrYBIlAFanubQiE2PIARBfuVbazXEZWVEOACD3qV014dViYiZ4KUHTN08lPGidMYhV
24OHtif4XycaXAy90LkwaGGvPKkCpny+v5iY3HDgAEoHEtq8BPyTS6pfKVUCQJSCIVMDADAIAOC4
/EC23CznH/A3UyV9m5gSuV+M0Ywxh7GiG9eDES46NzcFQG4Ds9DSicb3MLAlGTcTqBpeWWQGBgHu
Fwls1F3S5cGqSGKjloF/ckgdc6kSAKoNdyukc0oAQON3rfQDzgDUSv9Iif/V68SJh9YXMoncXE/i
5qWbTIy4NNuaeMgYY5hEAMhzDP7/jx8d/7zzT8HEbDBhC7gixOzspUuXvFWzl05FXLOBS8F9rR8a
TjWcuplI3O1KxOCfpPm+zhaZ5Qo3t9O1q+iBhpyfGIJtMh+UDrBszqnxLx32tUp5JLHO+EAi8ZA+
ceqenIc2GmYL787ZtC6WgyUKNTcTGwsv3ZNIfPU/rM/5/KP123PWHRohNmzc0JCb85Cmzv/Vex7Y
fn8E25Cz4UvY5KZ7HlqfCNyVOHTf7PCX0wGgoAQ0TPPoq83pKsea2NDYYjQavXaNE4Cu56VAihyg
CIFjabICxrU+ce9k4q5g4l4sgWkmT93Vmsi7N7HRkPjKA8HJu29qNya0D/3x7Lo/7vpCdSJvU6Dw
C1hgdjaycbtfe99k5IFNwdwvHYpszA1qGgKJBJbTcP9kQrcxHQBKSoAImMN25SIBAoBejNArjt+2
czs2IzLLEeLlX8o/REBdBhjtZiD/rf8+gW1IMMZ7Y9s30UzexsRmnW57zuS23MRX8xLrt+etz/vT
9o2BkdxNkc2bJ83m2dycgO+BQsdkTl4kZ9vk7P9WGHjwoVOxxPaN6yaZxLa8tAAAJbih/ItwrUqZ
BAEw139+ac5TG2Gj4GZpVTEeCUWQ+CtN/GOs9bIVJ44S2woTs/doNyVytzPe7RvpHC2T2JiX2Kbd
ENjYcHcssb4h8YXcvON/ij0I+N2YG1uP2cwjhvtnichdDiKw7lBsHWYLfJGwjWxbdyrx0EP3HWIS
G9LYQEjKSoBI3RJo6OD5M3MDK1wW8LtSiQsEr4ZopbvP0k2nmjdMfOUUwzywAbCcGzu1Li/2IJZo
1TQktm/anNi0eVvi5heZhCaW+Pzz2F26ScddpwJfmsUdxL2nZt9yayYDuV8MnPpCwHZoHRkgJnNy
gSJpcxI3v7RabqymBOkIeAHyNxUVfE1QGjvEWc1Xn3nJ+KuUm0Zu3pUIe7SAZeye3JyvHKJzN+Ru
Xge8wl2uxLZ1s0zD+kRi00N5m46/9+WHcu/bHqi+P2AO3JeTm2v3P7Dxq5u+EtGuD/TmPRTetH3b
ukPAYN5c5zi1Pr0G0GmUgOpWEwHoBq+W8uMtr12VWsD4amNfQUSkXB44lAD5AsbQCX3erDFGJwyG
RHWCcYH/Lh1KMMAnMgms8JU/fSvnVJ4x4HAcGMEDWkCzjsk8bPJQgDgw4mpocNfl5TWcmmxIJE65
Aq2rAqCuBN3dYeX0AMUB7aW1SAR+176GpR+GqlcyhQxjpWC3Bm1rsKOdJ2zPkvC/hc7Bzqn/mDvp
sJnNNhvckAGorAx3nCJsuA29WFZ26pCh0M7wf74aqSoBFW5XXjNh0+GZigroBT/IuJIg5rVJITfk
+8m8mNGukAZDWrZYWm7875i4PSa1UMwVR3S6PGPmrXmqSkCHryp6Aq4eEK4tvSZPATIlpkvmDPiq
M2nEWhXrILCsP2ixLDcE0vbHoGXi9CtE4g+1tEypiLF0FYmlZEXoarg704KynBi3pEqGGsohEZjJ
PqyYxi2jPRQ2IpkGOuD2eFO+FAK4QpTF1sFlmF4oSsHVUiVBQgCEutub492yHCALYkJVyVV1JpFI
0Bz/JFCAHpIhjJz9gmkt/DUNlwWXKYq2BSa5SoDDaBhBMm/iNzSg3LDSDHTAlM21LAPBGlyWv04p
los19ExzRWlpRa0nstqM67TEkMllw8SGdf/uz2LsE7YQmNiUxz6F4WEiF0W0C5YWClzlZO6mSZbV
yU15vXBxOD+/2PxGHzdoA0hEpSHDymCKbgAIOmUQUKUzy3IZ17SXVhz74JpitrM6Xaen+FUJhuad
QewLjG/T9gQUhESACMTAj/uJBCppJDbnJfIeRL9Z6Fz4/PM/MrOBgM0xG5jEQRRwIDLrMM8Ggr7g
B86ozzc7MgvIjn/oOoWBfABKD4M+hkms6g9JWGqUOITRUqAd0hdpzczAioCyhOCz6z948sm/5yGw
1sPMnqneEKJBqhPceG9e7qHARuMDucwXb0ZyTkEA1jfkPUgzp3Jz77vwUc6/y9t2IfaQY/JUzv2b
Z4nJu7T3P3DJEdysvc8Y2/Tvt+di3vXr128M+rfd9yB4wZUw5CQS2ws3JWjmocDqHhFWW1umhMZg
6uWWqUHpi7ImqewAAFGSQNIYZz0JVDz3q4lETl5iw/ab2740HPjCxtnYoQ2xrxjQXftC3oYYw+St
K1z+03/I/XzTXbGRuyKue3STOdtnsbu2BTZtC2DrcgOJnK/ezP2SI+i/sn5H6M82B7T33NzQmthw
XyKwDiTGIHdcVQIQBAvCO778C0vnDemLcgCyNwODos1EwBkkcjZsunfTzUP3J2a198UO3RVjgrmb
vqKD18w0fOHBB4Esb/pqgjFs+HzwWxtiugdj278669A+FMn9SsSVuym4/cFYkLjnZhy/O4gDQHyN
66i5wBcnH2zAtt1/c3tuYl0kdvdspgXZZXTH4T2asrxQK3qRFwPNrQgAJJE8IWewTosH/+3ftudG
TuVuisG7Fcv5Mshmwa9vgmd3X2IS955iQDr8+cKf/8fP/3xb7EGdw5G3MZaT1zuyeTtMDl25m4OR
wpzZ2dyHAr2FGwM1Lk0g59ADk1+ZvTuQeOBU7vaMBIAl9o5PdVo6f39V/CInBZqFWxMACYG4+OJd
iTgZT2wqvDR5Tx69SQuU4p5T27fBi05s1EIFidwFpCBHl4it+9bn/8euG+sxRyCnMHa3wRG4pzp2
1yV8ZHPuZOD+3AB2/yyAZtOkq/CBwEbgOx7MBT5ks/aeWHarMjemWlpaprrFceAyLCMDNyxuk8te
AJYHRWVC2tPk1j6YuOYOJXJzGjZ+uSFx7yWGBnobuCsCbeA9DmbyrpgRqsG2Ta4/W3f2j+s+mvrz
nIbcrwQurdtMbMwJEncHza7cB4lN9xyavNtw6lSgYR1muBc7tfGeU4mc+1zMzbz1q5RFFC+Toiok
dbFly69BANBNam5NAKjl1B/BHjR/nMa07pDPE45tymnYfvPmZnC1l3KB4Tp0E6gA0IdEboMRGAQm
uGnTe9v+dPbLf2pZzs3ZNulqKCx8cFvAdSh30ozPbs45sD2Gbdq0KTcWMGzcaDxlztueSBTmgr/T
3XMz3QWpX6n0hcEXXpjqri3V3JIA0P/3FP9XTLirK8zQ8ZWb/3alKgQSwYArEASOm6FdMcAuct0M
68S5xwkQCHzrz/5ouRiJTRLEyOTI7AiBj4wQcEEAUCQYiMRuxlfi8YBDpzMPwyAA/PeQLnsBgN1j
MgBY6/D/sgBMrdkCcH2FjN/qZPMh+DnQGdB2rBFmgRHbOGnrBZkuYZuj6TlhSNf5+bfu3zVoaemn
x72ClSGOxpdWotO9Hb2L0UUcM2KoZzCh25yzFv5F2974l7pBxNjSqbklDeBLRp4mD5/voOWDIHAG
cyAKhlkc7mCnj8BtgV7RNMDlz3P1n4OMqAd2AinsFyJ6zR3j09MgRyo3aAvhwmIiT3tTaAHJoMtW
R2QQJyvUBLth9Zda0Nwa/7BiRALVT10V20ZD1ncx1ZgNLgc7zL0RdhgTyPwkiTF1o6Wtrc1xpn8u
4lVLiHHHOMwI0QoRI2A/6GqtZgd/rT5hZLRCAST2JQEAa+EfJEHOLnFZlAUz3mQdBiLQQ8I5iDg7
kA4og/TPW1qCEbL/zJkz5+U6ICSDrhBL/jE512MzobFnRlMdQWCrr6Ar9M7xRcIUAEvZcw/Ib5WW
QjgA4tb6aqzO3hMkbWZzr/dADW53CZreIovo+1raxoFQBOf6zwTT7pkrZ6siQW9PK8s65L3Vjghb
PVmWZ/pJt8gCAKKhpf41ASAvhiFlAnbgpvM5cJXgAm3lRpdNh8NrhQjEIov0NNezuTxlaTuP/mpu
bi5dZeiArrDQyLNebSIIxHrP8FzQZTeuWjH7g/ylZDuhJspHQsp1u/TEKAw4TpaRmZnn9EZjHXut
hKkaM9o6FqcnhiZgszS65sGpwUFLqhnUkQYCONIdst5oM8IJ7wTgPYJYsBu12lXaKcMKHa9Jq6gZ
YReH1xgFp10eZcJV++BNMxrZW6fbu7+PG+MTBfd8kZ4CYapFUO/zqtsBDDDNSrzRgJUf4DqHHAQO
ZWMVKzgj7xMIJxeANOBWnO+Prol/hulKX0UDmcFRr62u2gg9IulCpy2w81wWIyAiGFxYWBi03JgS
JKeqMlBj0CGJJ1mfyo3Ys6GS4Sp9RKRCy+/VpFXUAMtyJpItALBGH/Y4rZ7V0hKmKSUjJPbd/a9G
Ya88u7NtYWF5eRBkassLqSgtjSWs4fvFcDPeG0m93cD2UKhTt7zlV0AaivxkTrzXLC1DaIMu3J/b
5faTGSxVME2pbipCd8BORgD/S2Q/ELwpuGOmc2FZVKFJYwb4wYqEOXnHx5Fy5GnTWsE/yNsDRlOL
JJqrFQMZDWtDN903YIVnb4bhLPoMhYZKNVXCCqk3MjQdmTsDI4KFQQDAwhQEIkVpRICvjcMlI95w
mJGHLEy3bkB2t4+Ozoi1YCYVGGrmipvTA8DedA/cnj7gD7MrVFlETkxXqovCaLS7IpFgf38kyDbu
w6ycEpUpI+oigMZGeXtt0FLyrgNHZ8AVypuwBdTdXFtRWgE0ITzazd4MUjAURfNOcXs/regCEedh
xLnTE6IEa3PxbEJHKtVMRYDgGJh/8CjICe2UhYICEAQJw5wLchVJGxAm0UmpA/CQ2ry61a+CGu0O
dzfTaOaK0Cpoap+P9M+Nz40LMICckyFPFxxJ4A6RCsuS2SQPTGoYQQ9GsMuEyS9bsFhaoASwnaLC
ftH0ZAuOu6DgwnXFVa2gkGor2sOimTCaUlYd+vv7SZZ5ZOL4e65i5bLKnlIiABNEcdAyCCcBUGlt
nypBgYEDP1e1giIarS2tFa6Ua/hEmYyQKLWxesJpOOcoKx1grLwIkLBbVPS7hc7BBbimH/G6XL0O
mw12DWcKADSKcOhxZltrUjTTLMyNNak8iaE9VqfS/mI5ZQUATSZ3oyv2C09ZRH6AzniaxLgDGURj
pj3liqRB9pAM00yoC6T1GdZb2YH8mX4HY+WH8nBVIgl1toifZ4oARzAWXPvkWdgjFA6FQs4mt1q/
lxJlN+I9zIvAHFZtl/tsIAKcUs6xdzJLBGALRVbXIyRNyOPzO61doax2QpHZAcAkhxcYFfYNTaEx
2wQ7iJ29lWl9oYwMWVlBCWngueo+2NGTDQBzWebOSRFo5R1him5YWlosyV30yLbbsnMK2VpBEWma
BpDo39nDLRl+KIGCDlAtnQsQAq4agPcGQbCfFQDwNNg1Tx7W8HYv85Fka6HkaKpquR+Au2dbYNc8
NysUN9tWGyklpluygskeodAdPeWeOcaJgB2rk/ZMwZaWBdS7wfNNZCcB0ArqTNVrwyAJwJ0935Th
RSAi0wEYDHZyXiBLxnkCVhAehGnvaTXVZWsNkwDc4RNumXpu7UAWCw1a4HI9+ziYpQPkyKjTaXXc
wJ3qOpMpG4Pw/xsAfiQCYVIWCy23WDo7LXyjyfiaECiH05UA91r4vzxtFo2VAgCctzYhJS2RQW8Q
iUB4Rp4QUctoHAhHa5MB7kBUOGQKIJF+9oiYUrvHfXfqWFNva2tdXevFK0gEPJRSLCQcCbRWBGoO
HKipYUUhm77CFADkwB3SgeCwD9Y/GDShLEQTWKt8B2kn3+VNsme73QLBqMCQ+dUlASBDd8gIkJFg
YDYCO6jYVSQXt2osoinL4MLU4MIy7cAJonetQsASiAqwzC8v5Qb9TbeBWylFJkcQQaVEg0rDsH3a
3iO1N8vciSRTH5vHx82uWxICXTYVIoEKhLruQChEsvyPzAI5iLm7GI+fjYUkofsU7O5dphZaLJY2
mrSZiexCQTFlvOEYUQoAKiQ94vB20MgIJwMjIwG6ioLFdFJuBjstbLshbFtZhgrgzTIfElJ2JTLB
ydOM1X/7ZQBcySxif3I2CMuj8RVaZgapqdQclGV0BsN42gWCVQEoLMw8WxUevR2WnvN6eygAuZ+l
p0iPvwoBMCyeJbEsiIVp+n04U8UBo+K1ykB22bEQgDsUDLLnElCWZc/vj6FYg+TyAWqwBcbAMBlI
RoJwuJa5F4iA1xu0rS01MGY4e4Ul0eHrPt9t4ViZlml/mJvWyuYDN4Dmw8VBy+CgYLMXAMAB4kb2
Se/q7MoJZsdpl4pEJALgDucDJMkNpm1FE4U64ZLIFBT/G4JtPlSnsEa8Jn+Y6eANRGIABu5oVWTG
s1zPQH2wo3EiLei2CxfHIQ2KN76tBYGs9thoxE/vqAiEQlRVGDoaF6oMdiptclywSHb+jWeGABy4
rzNg5fAxCAQyj4XFADB3IhTgKeQOJar8borbSXTDojATlVqQvbp6XFxjNNYYUB6oQ4dUwo12GftB
iQSE72BdKOwPMcfcHhAM+2BKrLTJ8wY8i0nymmoHpfDeA/ZhUSgPgGAw6FbpGBCRZkD09E6awZDb
B0KhkMfj9mH7Trt/3yId/AIjQjkAq9XJDDptYaFWCwtCLAI68CTztTKNpIHmDgSDPIXdHsZt9bvd
bt++faev/GFBLgKA/wXZpsf0ANRw9z4vz+wYt+cVso+zAUB8G5hbmyCelsA3+Y+FAACe6n2nnX9Y
lgMgM4GQ0ltBI6x/DBMGLVwdc0HeC3VGhZlVaqQRH6Gj2Pp4G4msggC49+177TSQANnexgWLXC1W
qRJCCUjuq5wDApDlQrFmVLpj+M4uEXEA6EEkJF0UhvXRTrkXWi0rMghWxymbActy1U5DSgYnMs47
khEhIn1MPbCBbnelnrAvS9oC0HhQhS2/qwFQk10FSEoampK0EpNrniK/CoU9Hg9jdUIA6gAAPpm6
L7CQDEqkYG6V2oAhG68nIw09UypuJGSsa/6wNBTyhzxuj5tydgE34KnT/aPpogwACmXFCs4hbRs1
7JO7BREAgVCtxBOG1nyUjCqF4W0HjPv9niYAwIy+8Me4Vx4JwsR4UHEMSJr2QVYEMk//JKSB0wfF
oyPuQDBEsgAACML1IY//irbQ9PPZNjmnC4PC2kiKxtNqARQB3VqVQBOnqQrJhhLP7V8iSQJAVcVi
oUadET8+26J0qxWsYDCtAkDCAAKGNZ7ODACg26VDSG+vCASD8bg7KQFVgU995XqCCAzLvIAKpd1K
klSCPGxt3kuzAncPiHcU3GZPaOuNR5MSEDr28afuHxdW/+OJj1PCTvamjV5QPojbXOoA1OjWjIAG
9ns2S6f031ZPON4fHZlJSkDXlaD7ik5n7qHfT4qAy0w40sQvQdxMwB0CaSQBIbCmVjEEwNWrkmDo
dnrC+JJt+rKf1wG4v9jtacQIe7CfMwJs0SedCruQhUsjAahFIC+bBaEkaVC/p3RPwe30hPGoGXck
AfCBfNBPRuB0pXHkBkiu4LFqITuY3hSUw6wwoyNoxYQkQDaH93bmhPGVpAX0+T3+AWBhI6QNq7bb
USBAcny5VovhV6sMQVeQZ8raDnAVIanvvY2eML7imfEDCpGeSMS7eGUgPj3nJ02YqfWl9z6ZI1G/
szm1BUKVVvUFBohA1vEAAiBMzbRLrUDGIsAwIM4l0/aXh90emvaHffAUOOfpxWmvnyarsZ/sPr4M
m8McGWmAelKE4zYeAWAJsxi7hUgDGKB8frknzKg6Cv7W77RaPXAvkdOvOvg47PHR9AhNxiPxmKcp
6JkJwZZJ4+6X0JIQUG48gzPU55TZt0HricNtdWw1MFtLqPFYAXnC7aXiDebhVftFGIb0dFm7fOyR
ltwzT1hJFCgqFKJHSLQ0HKr6vT8E0TVhROvHaFk0kpnigvuMy8tjqDsQ8q/laqO6DA+k50jj9odp
v3XGXysesrFaKMCErVZ3SHzPoTIgUaDkIIS4bUKhSL3Hg6QL7SHLZgimF3IGEHDNERIA5g6wVWHY
JZany0ScUqTx+MOkx/+rAX+tUAYY5yprRGErrYgQ3G7k64IypWIVmAFr4HIQ+t5qrPXv1MegqtC4
2exNOgQcJwgQQwZNumRlNC/PYMblcaV6lAGNINwwAOKTWmE8uIoRlBrJ6+LfAlFwq4gCTVbF2Lkb
Pdju3e+n/RYlsgF/4SIIm6OX3+dFwf3TeXkHHGYDrAmXm+UIDNepIoAAACba729qTg3fXbU0KgEg
fl3hLcgqyEXhZn2IBcC765mfZ5vCBYnUljmeInYM8I0Koy7CYECiIUZguE7dNXBxAOmHZ4o6+U0j
q3pBiYlQAgB9DmsVBoTGgnE6GbTdxvbM7syr1yyNp/ZUpChoN2HVyTkaXgfcdoWLOB5O0y6QWhrz
+GtrrV3spqnVGgUYp4KExD9T3EUEj0FGDoLfahzmzrQlnvne3ymk/5BUfLBDMWSakx1L57LhUjFR
JUGXWHiGZKgueB7fKgLAUMrbxlXEAP0JGzC40bnQVayB7dH/cPfLiggsq5hGFAzK4v0eu1GeB65t
cfR3o+g8Pn/6XIhxy+aGZERQFJBp5PYRBrHq1pfQEFjpDadUJsO6zAoaQNoJLP2pdGlJBEAtLA3B
gWAeZR/H0i3VDGHc2cXtHQB+ECAwCPtkVFRBSjYQCkktPARgzSVRCQAhLhRg/NYBAQSRdwPCd4Xd
a/86RAluRz0cOdza1mLpHGxRLo/J5DioZM0BAGvfNigGgEzGQiDQS51U/OGREeG7+N1F4bUWzhL8
Ljo7TIrhp1BKBdJxAlqy1fdn2ltvCYDHi6oGeB3sLhUcsUp2dYXpz+jPrkdOnhSyyli5Z6G1AcCE
rLwO0HXc5oEb8hN0x2G8G6QzmNNwiwCUPP7Iw1u2bH3k8eL6mW5RTshQA9bfMdeviwQAeAAUJK2R
e8i+G/gBDnJ+N/WgbKHYYYZJbm8mcypuiwq4q4oef3jrli3/5yP5e5quJX8b/6DJE3n3ZMq/MT4r
zOxA4BQKjaiCEP9M5RdAs6BxYZKHm5swW09yUVBAczabdxx34BlEirfTCNKh9jIExNaHgWY4SRDh
Mb6mt7zXuTOT0O2jZ0hW/98NqcXLqoHhQBeyrYyTLzixDXOyU5JoOGMCdxEyn680E83emME4NVUS
A3A1zt79UNOe/KRmOIHzhok+0Ag36xsA+yGSPJLtdyUHjjNOvhfLhU5gU2yYA0GtLOjxKohEBEjA
2nfPSwEo/YAWRHRz77ACseXhRx4vKmkK8wE9kP2QP5T1WhTJBxCMh3+EGuYoxfXAoNkxLmFsTp4J
QQDqsIxag0mlYKNX0iaHTmvkYnoqfAZRfzzy2yQQ+XvY6VFk9laQSW1JSe6kRRtJKcUVUbJXNn0P
5gKySAACsPoQFXRIr8KrhAbkAILvuQpPIeAkwOfvRwAsJueFhLueB5rBmYiBLHsqGWvKZFBV7GDM
oBGz2ylKuGEgDUVgJCyTdtLeqoXJUMRW5w2qu4NBxZMXxs2akEe4a5gUrhSDtH1puv+MfNaa/1gJ
byL2ZNJWB8tEnibBCQQMO1elBwM28DjaOJkBAHOofV5c73LZHA4MbhrVamG7YJrZipTi/bKZNWG3
202ioLMXwtcu6Jnijt+EQ0KVvTFwno9s3fr4gOIvk8SEQB7oFB3AwPpBF2YE/EP2FY2AlNhkmFUB
r8thc3AvoXVBVBHMy3Z5MIKbNQ57D4Gbe4O9XhsUr1FBMEgnDyRPF434i7Y+7FT/NRNq8shWDVg3
AM/h7bF0wq2jqxM3cRKHrLNrJAS/VGDU8btGs10V6DWbNVx50QvPecG99EypbPhgPL7auJg9Wx5X
NYlhxdwRWUG0dygj7UcDpnDxkB0itdO6BjMAKodLQ/qsYiIiBQCBau4OUTqQhiShHvn4VrUTuZV3
IyIjAPcODWcIgEs6ZcoRlK8RQAS0WSwPwrUWDV9e54rsH2R2brMs1Cvbkq/0PrWRiwysKZFGzGZv
k7VLsiTNAsSs4q5ehbXCGtQ4XZ3xjimbAACcA2BU6SiW+PV4MjpQo2tbtyYdQnKxg/Gp1JbYUAiK
QJtF2f4lz7dD1k6yNmpzqHRQY2h50DacWXaECwBgyXX9d90K13P9M6HIq2U6JVv2sA+WkxEHpVo8
otBcGZAMvqfSKoQOf4OYE6gKJFwaVWXfzM5SAP6g0JSBNURbssQAeK9foxUynM+uC+6+WqYDvOLW
R6RrzKrejXWEcPuYSgywyJ3zhrrlCQHLNkfaTgG0d6SwUIelWQvgyCYHYDzYVaxw3lSacq+Y8rcI
m2sYt/rRvKwjhIcxBweVooBghJ9VxrZIcRqAO1bfWo52kEAMVpsnQsgBMJtNR2+pQ6xpS1HqSTjd
AityhOxYoSl0/ImIInPR6DwavSoQftzm6s1oL2VNOSsGRi5uppTzNlwRANutbZsKPfwwbwvTKAD8
LaoKsWOFFqS7Z3zBlen5iTE0fZvrjcKJ3tU7JlNUjnYOYdVID+zSoe6I2IYDKQCVRbwaSwJg1SqP
lIq2sIE+40+/uoAWV+zsaK0FS0tnp+B4LDI+MU/ODw1BBIKIe0cwm+EaEChgDjEThlX3BAkMa1RA
oHc1ANhB+dlPXO7aCuNCxpd++YByW+PXr38CdGAY7R9ts1gsgl/HaDo6NoFEwGbjxgjzfWK4Qp+E
mP9g0EWA+NBoZyfww8nWxjqXRLltqwCw9mMHwo9v7aLdq2zAo6iq8Mz16zXYCTsJZwmdaZF6g6hs
WWAchIM2Bxwmmn5DKcwJ4RtqMBBomIx1djucbg2wFkFAKAJQxgOgdtxyRlS1pWiVk8lHJn9f7/FE
VkawGvs4TS0s97dldWJqmjHkaPl0DuoNjh+osfNkA/pgFAaJuIoEcChlkgiqkz9lCxVp9uQk4+wK
XVtZOYCd6FiCqhbgukUW1A5MFFOa+bt4BPoOWxAk+AQxPjfsJemg1wUgqBbWz7nNWHIJQMkQGh2N
+F+TGQBUzMeFihSIQEf4ez+4lfpC7BBaHbKgmHDZIgwN02ChbhId6LfIBQZTBSTSZW8UFkwcygA0
cqtjcfaYiPiaTSHtfviR9N2WICP0hNHqEIHKPMudndTCFHsePUdw9Han8sqpeucsqhzj8q7ZObsJ
E0SHNmUA8OdRJBiPs16A9JDxNR9A8viWY2l+Gw43zVAkqgva2IkacKwa8IcpW4CG68iMI0tpthMC
4fea5cUxyVkUhDIAZrNCa4FogqyDyLgNrWnr4+q/JGmuOO4C5hkNFoL7RpfpG1AFlgc7p6gFOGrR
ckklW0pjA6C/kLfe9thF1WNcBQDT8+nO3g3CchS+al9vkslHtqQpGFLcpFECq7MPQwSWobDDbUOd
8MZ3otFKlwEALUoVXfXueeXKKCVeQ+QlSC4BZeqn7yan+yiGloq0Z0uJ6u9u1rMulzSCeLCHk7wb
FhQVUnSLpaWtpa3t0lmIhGJJX20nlfL9kSyh8TZUDgDuUjG9LkL4pky4h+TZ+rDaEiLj5FqNvBiQ
AbuXnaVk4dzh8tSN2NL87OJZiIjC4iGt6giU707QXie0geYDNTXKAJiKFHXAJdG5jNuwQI58LAhv
7/KC1Jz7j/ErZEas2saNl1ruFN/uwGDngnJHrcQRmIryS0xmNQ1A3XQ9SSNIsLvsC7VyAMzFLyr9
vczmEBmX3qxbiiPj0ZXlKSkXTHLoOFkH10jUShjLCrMWaFkDfVn+niKTqVLt1kAAQGhscwVjsEHL
WF1thCmzAgB7imV/HFEa/J+5Gvi3FtGRaOeUVAJSfQJwlcioMHidpQXL1DIlkx/JlCHAvxke3Gx+
48V2JTNGgoyAO6qpmjBBnUMBsoINqJIBQI4rTzTKuDEjvBV85oLsLjJdgowZDp1Ws63suaEpzlkz
J9pBUJlfwj8qKcov2lPbLa1Hz7EnPtWZUIZos3u9w64euxwAor1U+v3jZpVKVMad6X7FmCi1TE4j
qbSrtc4uw4lTKQWymQmoLSIVqCwRPikDIBwmbOKYhorMDfew951I6psCAN0yALwwvlT0uxmHBNYt
Sr6ArBfkjDalUZM8wWNiB7k0KdR8DFymeNKYyWySXltlmUhEuXtFRlBiZOerAwoAVMgPJoL21qXs
dDINCfIfUXgRDZlMogEPKFRrcaVQVIj8Q7i2tLiopLjIZN4DmCzbU1JcXGbKr5RdWVmxQEm9hI2e
S10qmfxeBRugcDQZTToIs01pMSZzW7hVYTcm0+QTPBtmy0MqBLwoFw+Nzow2v1hSZjblm0vy84uK
S0qKzJUyAWCJdwnjOG7DcQXHJQOgUsWNUr2AVeX4O7OQoOphBQCcosKxiT2jUhUCBAB3Rg5rlhUk
P0mmskpBazV8v9K+SgiATWhOlKMASF7c7FLeu0ZktCj9cJX8Nb9oh6ZLPGlRShQMCK9y56QFVRlP
UlGJ4O44VEw2BIAQelSH+uJoxGa2KRfj8EwQaNqqwFOVEAASk55CIyY4eGeGd6ar14jL8k383fHC
61aUVBaAlIUvk59MJiAXQFHhizM0Aw/La0SJKpHIm9BRVKrU/NQLv3jqv4OACoIAO8fhuRzq5VFT
fhm6OpvDAQvlyrottQFF8sMJhTQH1CBpC9nvxm2ZukLnFu5BCO2bgI8Yq6h02CM/fSBFZHtp6bNP
PQurJp0Lgo1g6hXikmLhXVKWUgkAZUVpJQC6g6Qa2NB0l4ykn6NH2BiTaYKHWTlh2yHjcTIULwQk
PadTOoUGUhjYvpl2khq9iobwiqJKVWVgdYAjldskAaCEy97T1LSBQ/Gir4Qi5ZXtX0hHA6wIMFZw
/2OBKxCD0LGQG0buwf7z/f3jc5jSSUw0fbWWutrO4gTEf0ECgOrAPU4H+NuVCQBFrKVmb48KBb1E
LxSCNWzWf7gM/XB/PNg5+Omnn/5rV1NX1e/hTuL+flai7UoJAdVeIYhNlhd870uyYzUAzEXJ8Ei1
7VoCQD4K2X1+0mlNd/CSl4bbV7OfXHOMjQXCvwax/acfnf3oo39dYDvneS2AkxUEg8dHr4a725sr
SptFpnLOIa6TqmyrFpGqoIoBMOVDEwA3BXGd4WnIkUU+nKStXTScFvSrhRvUpyydFi+hwfogDywV
rpihSytqm0XZ7dzceJsYAFUbsCcpAOp5qxiAynwYBXC7IuHegHQQuDLfnJekEpgRTE3B0aUs/zFK
HB5FjHw0eLW2lr4KT0ETU/DjqeE24dpBRD0gKEkCoN5BKpEAiFRyuC5DCU9Vvz20xU+HQ6EuT4hD
IIaO5IynluBgkRxIVri5tEKxNLcAF8+EAGS2aK6at0sk4C1atC2Ocd7CsROKf5n/OOVusjp9boqO
Rleil0FaVhWi44JFyGpYG2uvqGhXzgoo1g3wT9MtklaWpLygqg6IASh7nhaPkGE8axwpxDDhgQG/
bLyA+9iWJl/c6xt2sX3IR04eCQxYSTqeWnyaw4yVRcXNqru3lxemllOn0qSJA8uKBWFAJl4AFhSb
u6+KZwsz4bSNLirc0/4uq5uk+AMc0bm1A2jfCf2filaiHUeOHEFN+CvgwUkKnj8jkIFKvXHn4fRV
htTIPZW5y5V7ivPzi1NRgNmlpgOaYtZUmiqL882VlUX5RaW14ntOWUPZCAHDkG50fh16EnZaPaSf
5Z2Nfp1bVlYcQgCOjPjrga1JIhCueE5fbZeeQSG6oqnB1PRZhUljlWXm4qKSMkmirOKyNN0VRSV7
gLQUs39gqtwjma5HM12rnrCdei/g2BkSSD7D+J2+SFzwysNlK4tj00vxyQ/np0cgAEdixzxuIGcQ
gXBzLT0KfCFAYFi1MsCumfE1Ui9B2IQHlf5TSX6+yVRWZpaQStymAZAfe1EAF3G0okKKgDsjQwDl
HMq8+L1xaZ9F1cMr0fnoSnwRiv+777578sjlcBWQMw94J7B9yPQTmLHVrpYWUSAXGhQeSQCJT+hx
h+/YHiDHRUUyBFJOmxxOSRjaM+QVAOg4Gm4elThfpufo6oaA6bI63XLTz/VZCJaXt76D7N/Ih72X
4f1/98iRAHCFjNvaDUI+zvbZYXePWokUncgwKFk151ct4eNw94szbplmJO2g1263JeFlN00JKr72
KwDjUfGIRZct1JS+5wce1GtVTh8gAgs/eBIQ90LxIxCAxSPvjiANAELwLjyXdrTi27Up0fNWY0ab
XdrYxdHy1NSCdK+dTSLoVnmV1Jbk35RahWEBCCYXWgl0r7v5qgAJ+/PGQcrLWK8I2GN4AuFqOOTz
uJ3wPHoViKTtJeSWOYjAUhQIwElkBI7M1s/8ga4dtQoGU5CtGNaoqgawSiwGYJzTAP75sSIZAGzy
4rLb4coIwSkBv22OjyccXKU+zNYFYK+RDcX8rtfg4By4/cnvcQ/AA8khdTkHPD5/KEzRq53VLKDH
v8k2H12eXlqJLkE9GKmqQLO8nMLKscuorgb8kd0CghUiW+rdlIJ/JFCnEAE+dw6uwgSDc14XDwAv
AnbuPtbCkTJBlxkHbgZ2XdnMhL3e6oTbn3yhMEklhSBTrgU0syWKABhBHeEgGIpaq9hSHxUWqlqQ
VQMl8zNoAfFw2p1W1GGZFQSukOqxN2KwTQC2aSNKbpyEg6pcRC+/w+Mq8AVeYFrhxhwbuwqFO+wX
g2tjWUKPlLAAjLAAHJktTsUeToHPBWpgJBQNwQIsjKUfSlpcIgcAD9oJDO0zDWL6pyt3Pm3UJwHo
xW0uYR4Qri1tws3jDsR/0slkN6dLjZq2oha0aJwLho5+O2X9GI9QDdDOwh4lBGAwkLazsjlfQQQI
ex3skyHbm59+9FF9gf7rj6a2zrLmI5UIhWuLK3uhewimnITS0spaaOvh5I48AMC7LxYLDaxIDbyw
fUYpiFu2SEdwS+nFYiUAbFg1TdWWlr74tN7W6h3oluwd9vtSj8na4i5oGRzJePs2CQBN73l4RQDA
xW83i/VKOKUnaEwabBEpTeAWU3e+RP4JxxzwgdWY9yocHMcvjor/SHT6MNVugwFiqvKOCqu3ZeTu
lt9GR0ZGLl++DCLBk1XfltxLkRrMGYHBlt9sSmkUv4hGuWSQK96zYgTHLVQKz1SQAOARZ6F+QVHJ
wQYSpO12IJD/ePzdIxxdLq74n5R4b69IDQRHFZPenmE+MpiSn88gpm4OAJuNcKTcY49d/6hw7SM9
AHR7I/oMBw5cKAthMMsDDJQptGVu5CTMAwB1fXv0D5DENzSVgQWTRxVHkOPiGurSA0A5uw6zNgDt
tUiRy256WhhbSACQnbxKVZWYwK2PrHFytyo9UoQSgsWlpaiv/n8iAMTnHDCeLv4h1AHINHDiJugX
7V4SDp5RG0U40/xicSOOGgZwW6/kwoP2nTv3CWVYagRl/c3d+SWZH9yVEVFPPvn3f/+LrVHOBpKl
o4xcAIRqAFtHoCv0Ah8G9z3YYE+h4mkUkAaKimCNw4QLBZ8jMmgve/RpkVORACA/gdxblr9nz/O1
[truncated: 839,621 more chars]
