# Supplementary material for: Is soil management system really important? comparison of microbial community diversity and structure in soils managed under organic and conventional regimes with some view on soil properties
Source: PLoS One. 2021 Sep 9;16(9):e0256969. doi: 10.1371/journal.pone.0256969 (PMC8428661; doi:10.1371/journal.pone.0256969)
Supplement: S1 Table — (XLS) [file pone.0256969.s003.xls]

## Sheet: Total Counts Kingdom L1
Total Counts	Sample
#OTU ID	E1-1	E1-2	E2-1	E2-2	E3-1	E3-2	E4-1	E4-2	E5-1	E5-2	K1-1	K1-2	K2-1	K2-2	K3-1	K3-2	K4-1	K4-2	K5-1	K5-2
Unassigned	1735	848	1307	1155	1104	655	770	745	1280	1456	654	765	323	255	545	406	366	433	697	665
k__Archaea	38	21	34	25	39	11	30	18	37	33	9	24	9	7	56	45	34	17	13	19
k__Bacteria	89467	89548	99217	88434	92473	54315	74125	73229	91083	91367	85065	99527	115905	88897	88832	81723	88698	105502	92530	95272

## Sheet: Phylum L2
Total Counts	Sample
#OTU ID	E1-1	E1-2	E2-1	E2-2	E3-1	E3-2	E4-1	E4-2	E5-1	E5-2	K1-1	K1-2	K2-1	K2-2	K3-1	K3-2	K4-1	K4-2	K5-1	K5-2
Unassigned;Other	1735	848	1307	1155	1104	655	770	745	1280	1456	654	765	323	255	545	406	366	433	697	665
k__Archaea;p__Crenarchaeota	3	6	24	18	23	10	18	13	26	15	7	19	6	5	42	31	34	17	6	1
k__Archaea;p__Euryarchaeota	25	12	1	0	2	0	0	0	7	11	0	0	3	2	11	14	0	0	7	15
k__Archaea;p__[Parvarchaeota]	10	3	9	7	14	1	12	5	4	7	2	5	0	0	3	0	0	0	0	3
k__Bacteria;p__	13	7	6	6	14	12	2	5	20	11	0	1	8	0	6	8	2	59	5	6
k__Bacteria;p__AD3	0	2	389	352	1	3	3	3	0	0	33	61	779	708	2099	1813	5	31	99	151
k__Bacteria;p__Acidobacteria	6524	14119	21357	19352	20820	12677	16460	17268	24867	22875	15445	18359	23773	19652	26836	25649	22785	25446	19392	19629
k__Bacteria;p__Actinobacteria	14204	12575	9500	8357	5187	2798	2804	2997	4991	6761	6388	6777	9767	6017	7453	5345	5960	7743	11124	11886
k__Bacteria;p__Armatimonadetes	176	224	345	312	330	209	156	166	244	179	235	293	151	112	158	163	422	615	428	473
k__Bacteria;p__BHI80-139	1	2	1	4	20	18	10	2	20	25	6	3	0	1	1	1	0	0	10	9
k__Bacteria;p__BRC1	54	46	21	26	43	34	39	27	108	106	71	79	27	31	25	25	23	11	56	60
k__Bacteria;p__Bacteroidetes	7950	6480	2795	2190	5584	3044	5305	5024	5412	5697	4092	4606	7239	5436	1923	1776	2163	3111	4885	4444
k__Bacteria;p__Chlamydiae	124	67	440	389	122	46	213	273	110	136	354	361	225	192	113	92	229	210	141	136
k__Bacteria;p__Chlorobi	163	252	126	113	365	179	219	205	185	177	238	329	154	135	120	112	114	77	212	196
k__Bacteria;p__Chloroflexi	3065	4221	3395	2813	3849	2272	2325	2412	4646	5199	3443	3876	4957	4160	2032	1693	939	2170	2584	2806
k__Bacteria;p__Cyanobacteria	120	208	422	319	242	178	82	93	171	205	443	511	132	53	260	176	529	592	428	498
k__Bacteria;p__Elusimicrobia	1017	349	644	524	433	267	480	437	545	472	439	521	188	150	317	240	1057	615	276	308
k__Bacteria;p__FBP	10	24	31	25	43	30	5	11	37	30	29	43	14	10	14	11	15	34	37	60
k__Bacteria;p__FCPU426	4	0	222	167	5	1	21	18	4	6	55	47	2	3	30	25	0	3	36	63
k__Bacteria;p__Fibrobacteres	16	30	65	37	25	31	36	20	13	24	71	44	4	4	14	11	11	4	42	44
k__Bacteria;p__Firmicutes	410	852	714	1110	757	393	131	152	454	706	660	832	861	617	534	310	404	1016	803	865
k__Bacteria;p__GAL15	1	5	13	12	6	10	4	1	7	6	0	2	26	32	12	6	0	0	0	2
k__Bacteria;p__GN02	59	29	54	28	40	32	13	16	31	25	13	15	4	0	2	0	0	0	16	16
k__Bacteria;p__GN04	1	1	0	0	12	6	4	1	0	0	0	0	3	1	0	0	0	0	0	0
k__Bacteria;p__Gemmatimonadetes	8734	8489	7760	7053	5846	3567	3770	4109	5308	5018	6004	6955	6045	4016	3593	3664	6786	7238	5051	5813
k__Bacteria;p__Kazan-3B-28	25	12	43	21	3	1	1	1	5	1	16	24	1	1	0	0	0	0	6	11
k__Bacteria;p__Lentisphaerae	42	8	0	0	1	2	0	0	2	1	0	0	0	0	0	0	0	0	0	0
k__Bacteria;p__MVP-21	0	0	0	0	0	0	0	0	0	0	0	0	11	4	0	0	0	0	0	0
k__Bacteria;p__NKB19	41	49	5	4	57	23	19	10	20	18	18	42	3	5	0	2	0	1	8	18
k__Bacteria;p__Nitrospirae	848	865	548	471	2503	1580	1699	1671	2474	2230	1007	1135	1843	1732	609	529	504	543	510	562
k__Bacteria;p__OD1	3043	1220	1937	1554	1077	574	907	871	1051	1132	1219	1403	306	172	269	207	1415	1038	624	635
k__Bacteria;p__OP11	1	0	2	2	0	1	0	0	2	1	0	0	1	1	0	0	14	34	1	0
k__Bacteria;p__OP3	103	44	28	39	109	63	112	79	143	135	43	29	11	7	7	5	9	2	38	63
k__Bacteria;p__Planctomycetes	5968	5265	5885	5415	7011	4186	4195	4541	4750	5301	4843	5548	4223	2998	3758	3377	4274	4734	4541	5613
k__Bacteria;p__Proteobacteria	31510	30670	37254	33134	32332	18697	27307	25851	29815	29295	34882	42008	46259	34162	31658	30202	34058	45403	34425	34180
k__Bacteria;p__SBR1093	0	1	1	1	1	0	0	0	0	0	1	0	57	58	1	2	0	0	0	2
k__Bacteria;p__Spirochaetes	12	17	17	17	34	16	82	96	19	26	43	47	0	0	7	11	2	4	6	4
k__Bacteria;p__TM6	10	22	106	99	39	17	28	25	30	13	58	83	54	34	55	44	11	50	15	20
k__Bacteria;p__TM7	122	224	545	484	182	107	122	82	99	75	239	359	535	376	138	124	597	678	323	316
k__Bacteria;p__Tenericutes	0	0	0	0	0	0	0	0	0	0	0	0	0	0	0	1	0	0	5	4
k__Bacteria;p__Verrucomicrobia	4509	2769	3711	3234	4665	2881	6898	6057	4595	4821	4333	4704	7266	7067	5610	4812	6065	3314	5753	5665
k__Bacteria;p__WPS-2	8	14	658	610	33	9	5	5	4	8	53	50	17	13	937	991	288	711	366	416
k__Bacteria;p__WS2	44	81	36	26	83	49	35	39	39	31	42	77	13	4	9	3	0	0	50	69
k__Bacteria;p__WS3	535	304	139	133	599	302	628	654	849	621	239	301	932	927	231	293	17	15	232	222
k__Bacteria;p__ZB3	0	1	0	0	0	0	5	7	13	0	10	2	0	0	0	0	0	0	0	0
k__Bacteria;p__[Thermi]	0	0	2	1	0	0	0	0	0	0	0	0	14	6	1	0	0	0	2	7

## Sheet: Class L3
Total Counts	Sample
#OTU ID	E1-1	E1-2	E2-1	E2-2	E3-1	E3-2	E4-1	E4-2	E5-1	E5-2	K1-1	K1-2	K2-1	K2-2	K3-1	K3-2	K4-1	K4-2	K5-1	K5-2
Unassigned;Other;Other	1735	848	1307	1155	1104	655	770	745	1280	1456	654	765	323	255	545	406	366	433	697	665
k__Archaea;p__Crenarchaeota;c__MBGA	0	0	7	4	0	0	0	0	0	0	0	0	1	3	15	10	0	0	2	0
k__Archaea;p__Crenarchaeota;c__Thaumarchaeota	3	6	17	14	23	10	18	13	26	15	7	19	5	2	27	21	34	17	4	1
k__Archaea;p__Euryarchaeota;c__Thermoplasmata	25	12	1	0	2	0	0	0	7	11	0	0	3	2	11	14	0	0	7	15
k__Archaea;p__[Parvarchaeota];c__[Parvarchaea]	10	3	9	7	14	1	12	5	4	7	2	5	0	0	3	0	0	0	0	3
k__Bacteria;p__;c__	13	7	6	6	14	12	2	5	20	11	0	1	8	0	6	8	2	59	5	6
k__Bacteria;p__AD3;c__ABS-6	0	2	317	263	1	3	2	3	0	0	24	44	674	637	1766	1527	2	14	84	119
k__Bacteria;p__AD3;c__JG37-AG-4	0	0	72	89	0	0	1	0	0	0	9	17	105	71	333	286	3	17	15	32
k__Bacteria;p__Acidobacteria;c__	58	44	21	23	94	58	110	91	131	83	44	78	209	179	15	17	0	0	38	34
k__Bacteria;p__Acidobacteria;c__AT-s54	88	51	1	5	78	68	75	84	76	78	40	49	12	10	1	0	0	0	36	40
k__Bacteria;p__Acidobacteria;c__Acidobacteria-5	206	256	199	170	1114	438	841	844	720	536	468	581	528	448	217	180	19	15	292	285
k__Bacteria;p__Acidobacteria;c__Acidobacteria-6	4034	8478	3320	3114	10556	6494	8835	9030	10628	10262	6506	7057	7405	5540	2488	2057	1268	2084	3824	3955
k__Bacteria;p__Acidobacteria;c__Acidobacteriia	105	207	8780	7700	577	327	472	370	316	262	861	1218	3295	3082	7421	7271	14526	13448	5136	5033
k__Bacteria;p__Acidobacteria;c__BPC102	12	21	1	0	34	13	33	30	48	59	9	7	52	40	0	0	0	2	1	3
k__Bacteria;p__Acidobacteria;c__DA052	34	32	1971	1844	116	56	75	96	31	23	90	103	1738	1646	7426	7089	1329	664	686	698
k__Bacteria;p__Acidobacteria;c__EC1113	22	26	56	36	59	27	35	42	97	64	33	22	65	34	41	44	67	56	63	51
k__Bacteria;p__Acidobacteria;c__Holophagae	0	0	593	461	0	0	2	1	0	0	0	11	15	11	235	243	2495	3934	74	66
k__Bacteria;p__Acidobacteria;c__PAUC37f	60	85	1	1	300	168	153	194	271	221	19	28	169	127	6	4	2	7	9	10
k__Bacteria;p__Acidobacteria;c__RB25	46	34	18	13	295	182	193	261	49	31	132	151	339	311	23	16	0	0	20	22
k__Bacteria;p__Acidobacteria;c__S035	54	148	23	9	254	138	215	251	357	341	137	155	360	283	33	24	0	0	13	24
k__Bacteria;p__Acidobacteria;c__Solibacteres	442	1028	4069	3940	1669	1180	1431	1569	1207	1164	1669	2033	3112	2337	5226	5540	2330	4046	4522	4867
k__Bacteria;p__Acidobacteria;c__Sva0725	239	394	71	47	412	294	263	230	1105	796	207	218	281	191	241	172	56	136	125	131
k__Bacteria;p__Acidobacteria;c__TM1	3	7	83	101	3	3	7	8	9	2	9	12	48	47	155	187	294	137	45	40
k__Bacteria;p__Acidobacteria;c__[Chloracidobacteria]	662	2437	1271	1117	3487	1996	2973	3370	7747	6999	4361	5461	4737	4219	1386	1112	358	824	3089	3044
k__Bacteria;p__Acidobacteria;c__iii1-8	459	871	879	771	1772	1235	747	797	2075	1954	860	1175	1408	1147	1922	1693	41	93	1419	1326
k__Bacteria;p__Actinobacteria;c__Acidimicrobiia	3255	4083	1660	1408	1693	907	675	799	2015	2300	1426	1365	1471	991	1330	1052	429	470	2034	2295
k__Bacteria;p__Actinobacteria;c__Actinobacteria	8434	6445	4389	3727	1709	976	876	801	1591	2418	2603	2803	4439	2597	3072	2233	3281	3527	5639	5922
k__Bacteria;p__Actinobacteria;c__MB-A2-108	566	617	315	328	330	137	196	280	383	533	286	306	863	670	303	201	39	48	255	327
k__Bacteria;p__Actinobacteria;c__Nitriliruptoria	15	16	0	0	2	1	0	3	1	8	1	0	0	0	0	0	0	0	0	0
k__Bacteria;p__Actinobacteria;c__Rubrobacteria	1	4	0	0	21	16	5	7	24	22	2	2	1	1	0	0	0	0	0	0
k__Bacteria;p__Actinobacteria;c__Thermoleophilia	1933	1410	3136	2894	1432	761	1052	1107	977	1480	2070	2301	2993	1758	2748	1859	2211	3698	3196	3342
k__Bacteria;p__Armatimonadetes;c__0319-6E2	4	9	0	0	10	4	5	7	8	5	1	4	1	0	1	1	0	0	4	3
k__Bacteria;p__Armatimonadetes;c__Armatimonadia	5	5	23	14	7	13	9	16	5	3	6	9	5	6	11	11	23	34	35	32
k__Bacteria;p__Armatimonadetes;c__Chthonomonadetes	16	24	133	97	141	89	33	33	45	23	23	39	61	31	68	72	60	77	145	173
k__Bacteria;p__Armatimonadetes;c__OPB50	4	16	20	16	13	10	3	1	8	4	22	27	10	6	0	6	7	22	17	13
k__Bacteria;p__Armatimonadetes;c__SHA-37	0	1	3	8	1	4	0	0	0	0	2	2	0	0	0	1	0	0	6	3
k__Bacteria;p__Armatimonadetes;c__SJA-176	0	0	7	3	0	0	1	1	0	1	1	3	0	0	2	3	0	2	5	4
k__Bacteria;p__Armatimonadetes;c__[Fimbriimonadia]	147	169	159	174	158	89	105	108	178	143	180	209	74	69	76	69	332	480	216	245
k__Bacteria;p__BHI80-139;c__	1	2	1	4	20	18	10	2	20	25	6	3	0	1	1	1	0	0	10	9
k__Bacteria;p__BRC1;c__PRR-11	54	46	21	26	43	34	39	27	108	106	71	79	27	31	25	25	23	11	56	60
k__Bacteria;p__Bacteroidetes;Other	1	2	0	0	4	6	15	8	6	5	0	0	0	0	1	1	0	1	0	0
k__Bacteria;p__Bacteroidetes;c__	0	0	0	0	1	0	6	5	0	2	6	3	0	0	0	0	0	0	0	0
k__Bacteria;p__Bacteroidetes;c__At12OctB3	0	5	5	3	12	6	6	10	5	14	15	41	95	58	5	7	46	43	16	16
k__Bacteria;p__Bacteroidetes;c__BME43	2	2	0	0	4	0	7	7	1	0	2	1	0	0	0	0	0	0	5	1
k__Bacteria;p__Bacteroidetes;c__Bacteroidia	0	0	1	4	5	1	3	1	0	1	1	1	3	2	2	0	0	0	2	0
k__Bacteria;p__Bacteroidetes;c__Cytophagia	5459	2957	884	392	1625	940	1537	1425	1983	2237	1086	1185	564	378	252	222	678	420	534	474
k__Bacteria;p__Bacteroidetes;c__Flavobacteriia	162	254	35	48	441	215	184	165	101	130	90	111	720	509	70	55	29	23	137	116
k__Bacteria;p__Bacteroidetes;c__Sphingobacteriia	593	530	358	329	872	486	810	694	579	638	545	509	1334	778	272	244	553	697	1065	1041
k__Bacteria;p__Bacteroidetes;c__VC2_1_Bac22	54	27	0	1	1	0	15	11	28	19	7	1	0	0	0	4	0	0	2	2
k__Bacteria;p__Bacteroidetes;c__[Rhodothermi]	2	6	0	0	1	3	1	1	11	11	1	0	0	0	0	0	0	0	0	0
k__Bacteria;p__Bacteroidetes;c__[Saprospirae]	1677	2697	1512	1413	2618	1387	2721	2697	2698	2640	2339	2754	4523	3711	1321	1243	857	1927	3124	2794
k__Bacteria;p__Chlamydiae;c__Chlamydiia	124	67	440	389	122	46	213	273	110	136	354	361	225	192	113	92	229	210	141	136
k__Bacteria;p__Chlorobi;c__	24	45	84	89	103	44	65	69	61	56	129	203	71	56	106	94	110	74	83	84
k__Bacteria;p__Chlorobi;c__BSV26	106	40	0	0	81	20	44	18	8	4	7	6	14	21	0	0	0	0	8	7
k__Bacteria;p__Chlorobi;c__OPB56	26	111	25	13	119	75	50	64	39	59	61	62	29	20	8	11	4	3	51	54
k__Bacteria;p__Chlorobi;c__SJA-28	7	56	17	11	62	40	60	54	77	58	41	58	40	38	6	7	0	0	70	51
k__Bacteria;p__Chloroflexi;c__	6	11	1	5	13	6	7	6	4	7	4	4	1	1	0	0	1	3	1	4
k__Bacteria;p__Chloroflexi;c__Anaerolineae	758	985	227	175	838	493	443	475	992	1070	332	323	217	187	71	49	19	61	200	250
k__Bacteria;p__Chloroflexi;c__C0119	26	112	299	254	146	92	56	72	173	219	235	254	103	73	85	84	95	448	190	195
k__Bacteria;p__Chloroflexi;c__Chloroflexi	211	211	60	65	216	147	80	94	161	233	152	135	59	39	34	38	25	37	82	88
k__Bacteria;p__Chloroflexi;c__Ellin6529	830	1263	1211	877	1178	697	1048	998	1806	1887	1436	1710	2691	2210	786	786	204	671	1089	1145
k__Bacteria;p__Chloroflexi;c__Gitt-GS-136	325	617	82	91	437	257	236	216	568	610	205	295	1106	1086	20	14	3	15	56	58
k__Bacteria;p__Chloroflexi;c__Ktedonobacteria	7	11	718	625	12	2	8	10	0	3	18	22	136	67	756	501	176	304	465	525
k__Bacteria;p__Chloroflexi;c__P2-11E	23	30	25	37	87	72	28	39	169	103	34	51	147	128	6	10	0	2	19	15
k__Bacteria;p__Chloroflexi;c__S085	212	274	225	205	413	245	144	177	359	491	445	460	180	125	57	29	50	122	118	134
k__Bacteria;p__Chloroflexi;c__SAR202	1	0	1	2	2	2	2	2	1	2	3	1	0	1	0	1	0	0	2	0
k__Bacteria;p__Chloroflexi;c__SHA-26	11	19	19	9	14	10	11	21	14	10	21	17	3	4	2	3	1	1	16	15
k__Bacteria;p__Chloroflexi;c__TK10	156	153	200	147	161	77	85	98	84	143	134	134	102	70	95	64	79	121	114	129
k__Bacteria;p__Chloroflexi;c__TK17	199	290	193	183	155	88	134	164	182	224	271	296	87	94	75	78	83	117	94	104
k__Bacteria;p__Chloroflexi;c__Thermomicrobia	300	245	134	138	177	84	43	40	133	197	153	174	125	75	45	36	203	268	138	144
k__Bacteria;p__Cyanobacteria;c__4C0d-2	42	87	230	168	149	100	55	62	92	98	255	339	30	19	194	145	310	270	133	149
k__Bacteria;p__Cyanobacteria;c__Chloroplast	52	77	110	74	44	27	6	12	44	67	112	85	72	26	38	18	170	250	186	204
k__Bacteria;p__Cyanobacteria;c__ML635J-21	16	32	82	75	37	29	13	18	22	32	71	85	26	8	26	13	40	21	76	101
k__Bacteria;p__Cyanobacteria;c__Nostocophycideae	5	6	0	2	1	0	0	0	3	1	4	2	0	0	2	0	0	0	6	6
k__Bacteria;p__Cyanobacteria;c__Oscillatoriophycideae	0	2	0	0	4	1	1	0	6	0	1	0	0	0	0	0	0	0	24	30
k__Bacteria;p__Cyanobacteria;c__Synechococcophycideae	5	4	0	0	7	21	7	1	4	7	0	0	4	0	0	0	9	51	3	8
k__Bacteria;p__Elusimicrobia;c__	0	1	10	5	2	0	1	1	0	1	1	1	5	6	26	21	0	0	5	8
k__Bacteria;p__Elusimicrobia;c__Elusimicrobia	1008	346	634	519	431	266	472	429	543	467	434	517	183	144	291	219	1046	614	270	300
k__Bacteria;p__Elusimicrobia;c__Endomicrobia	9	2	0	0	0	1	7	7	2	4	4	3	0	0	0	0	11	1	1	0
k__Bacteria;p__FBP;c__	10	24	31	25	43	30	5	11	37	30	29	43	14	10	14	11	15	34	37	60
k__Bacteria;p__FCPU426;c__	4	0	222	167	5	1	21	18	4	6	55	47	2	3	30	25	0	3	36	63
k__Bacteria;p__Fibrobacteres;c__Fibrobacteria	16	30	65	37	25	31	36	20	13	24	71	44	4	4	14	11	11	4	42	44
k__Bacteria;p__Firmicutes;c__Bacilli	392	793	632	1042	692	358	121	134	426	679	633	808	822	594	521	300	393	989	774	844
k__Bacteria;p__Firmicutes;c__Clostridia	18	59	82	68	65	35	10	18	28	27	27	24	39	23	13	10	11	27	29	21
k__Bacteria;p__GAL15;c__	1	5	13	12	6	10	4	1	7	6	0	2	26	32	12	6	0	0	0	2
k__Bacteria;p__GN02;c__3BR-5F	0	0	0	0	0	0	0	0	0	0	0	0	0	0	0	0	0	0	5	5
k__Bacteria;p__GN02;c__BB34	0	0	0	0	6	18	0	0	0	0	0	0	0	0	0	0	0	0	0	0
k__Bacteria;p__GN02;c__GKS2-174	59	29	54	28	34	14	13	16	31	25	13	15	4	0	2	0	0	0	11	11
k__Bacteria;p__GN04;c__	1	1	0	0	12	6	4	1	0	0	0	0	3	1	0	0	0	0	0	0
k__Bacteria;p__Gemmatimonadetes;c__	5	28	0	0	213	144	13	37	535	414	13	5	0	1	0	0	0	5	0	1
k__Bacteria;p__Gemmatimonadetes;c__Gemm-1	2684	2443	2520	2328	1772	959	1187	1239	1453	1249	2105	2517	2394	1800	1538	1305	2866	2805	883	912
k__Bacteria;p__Gemmatimonadetes;c__Gemm-2	959	502	40	36	186	78	123	125	286	234	111	83	57	41	8	13	53	40	57	55
k__Bacteria;p__Gemmatimonadetes;c__Gemm-3	110	417	95	43	272	474	136	167	213	279	152	111	58	20	8	39	185	68	60	59
k__Bacteria;p__Gemmatimonadetes;c__Gemm-5	417	369	63	63	310	175	152	173	332	333	178	206	115	87	18	10	133	50	125	148
k__Bacteria;p__Gemmatimonadetes;c__Gemmatimonadetes	4559	4730	5042	4583	3093	1737	2159	2368	2489	2509	3445	4033	3421	2067	2021	2297	3549	4270	3926	4638
k__Bacteria;p__Kazan-3B-28;c__	25	12	43	21	3	1	1	1	5	1	16	24	1	1	0	0	0	0	6	11
k__Bacteria;p__Lentisphaerae;c__[Lentisphaeria]	42	8	0	0	1	2	0	0	2	1	0	0	0	0	0	0	0	0	0	0
k__Bacteria;p__MVP-21;c__	0	0	0	0	0	0	0	0	0	0	0	0	11	4	0	0	0	0	0	0
k__Bacteria;p__NKB19;c__	32	36	3	4	40	21	16	5	20	15	15	37	3	5	0	2	0	1	5	9
k__Bacteria;p__NKB19;c__TSBW08	9	13	2	0	17	2	3	5	0	3	3	5	0	0	0	0	0	0	3	9
k__Bacteria;p__Nitrospirae;c__Nitrospira	848	865	548	471	2503	1580	1699	1671	2474	2230	1007	1135	1843	1732	609	529	504	543	510	562
k__Bacteria;p__OD1;c__	142	125	21	21	22	18	8	14	55	36	13	4	10	14	15	8	123	276	33	43
k__Bacteria;p__OD1;c__ABY1	1363	451	61	37	48	19	59	81	58	52	72	73	35	18	8	2	4	1	15	8
k__Bacteria;p__OD1;c__Mb-NB09	14	6	19	8	16	6	8	28	5	6	10	16	23	14	3	4	1	0	17	21
k__Bacteria;p__OD1;c__SM2F11	341	121	308	264	350	183	175	165	156	123	163	244	73	53	86	49	161	32	167	172
k__Bacteria;p__OD1;c__ZB2	1183	517	1528	1224	641	348	657	583	777	915	961	1066	165	73	157	144	1126	729	392	391
k__Bacteria;p__OP11;c__	0	0	0	0	0	0	0	0	0	0	0	0	0	0	0	0	14	34	0	0
k__Bacteria;p__OP11;c__OP11-4	1	0	2	2	0	1	0	0	2	1	0	0	1	1	0	0	0	0	1	0
k__Bacteria;p__OP3;c__PBS-25	16	6	18	19	15	13	17	13	32	41	16	9	2	1	2	2	0	0	6	16
k__Bacteria;p__OP3;c__koll11	87	38	10	20	94	50	95	66	111	94	27	20	9	6	5	3	9	2	32	47
k__Bacteria;p__Planctomycetes;c__	38	19	27	19	39	18	60	49	82	32	88	86	13	13	7	1	0	0	11	4
k__Bacteria;p__Planctomycetes;c__028H05-P-BN-P5	8	2	0	0	31	17	25	7	22	23	3	1	8	0	0	0	0	0	0	0
k__Bacteria;p__Planctomycetes;c__BD7-11	116	29	46	26	73	45	55	46	135	136	30	26	5	9	34	39	31	17	60	68
k__Bacteria;p__Planctomycetes;c__C6	173	45	6	6	110	101	66	59	190	176	41	32	18	17	2	2	1	0	32	61
k__Bacteria;p__Planctomycetes;c__OM190	1219	370	81	67	488	214	382	415	434	466	277	318	138	97	41	37	3	4	64	79
k__Bacteria;p__Planctomycetes;c__Phycisphaerae	1560	1057	1860	1739	1846	1033	1247	1320	1084	1307	1564	1739	1737	1064	1235	1156	2708	2150	1764	2120
k__Bacteria;p__Planctomycetes;c__Pla3	15	5	0	0	19	14	21	27	29	18	3	2	13	7	1	1	0	0	0	0
k__Bacteria;p__Planctomycetes;c__Pla4	135	32	1	0	480	272	262	248	326	338	11	9	14	10	4	1	0	0	96	106
k__Bacteria;p__Planctomycetes;c__Planctomycetia	2649	3662	3751	3494	3539	2229	1914	2244	2352	2705	2758	3275	2264	1764	2403	2119	1077	2349	2218	2820
k__Bacteria;p__Planctomycetes;c__vadinHA49	55	44	113	64	386	243	163	126	96	100	68	60	13	17	31	21	454	214	296	355
k__Bacteria;p__Proteobacteria;c__	32	17	6	8	29	13	30	46	22	18	10	6	9	11	1	1	2	2	14	17
k__Bacteria;p__Proteobacteria;c__Alphaproteobacteria	6937	12061	19118	17235	11876	7050	10451	10124	10293	10853	17634	21551	20519	15040	16046	14715	17610	25389	18197	17704
k__Bacteria;p__Proteobacteria;c__Betaproteobacteria	8102	6736	7166	5736	7780	4253	6164	5859	6803	6390	6386	7640	9855	7248	5502	5791	7405	9175	7025	7291
k__Bacteria;p__Proteobacteria;c__Deltaproteobacteria	9583	5527	3944	3587	7691	4432	5775	5123	7216	6634	4960	4944	5351	4138	3145	2817	4574	3659	4221	4308
k__Bacteria;p__Proteobacteria;c__Gammaproteobacteria	6853	6319	7014	6561	4916	2935	4874	4680	5458	5378	5880	7853	10519	7721	6958	6878	4453	7165	4952	4848
k__Bacteria;p__Proteobacteria;c__TA18	3	10	6	7	40	14	13	19	23	22	12	14	6	4	6	0	14	13	16	12
k__Bacteria;p__SBR1093;c__	0	1	1	1	1	0	0	0	0	0	1	0	57	58	1	2	0	0	0	2
k__Bacteria;p__Spirochaetes;c__Spirochaetes	0	0	7	11	0	0	6	20	1	3	34	42	0	0	5	9	1	2	4	3
k__Bacteria;p__Spirochaetes;c__[Leptospirae]	12	17	10	6	34	16	76	76	18	23	9	5	0	0	2	2	1	2	2	1
k__Bacteria;p__TM6;c__SBRH58	0	0	9	7	0	0	2	4	0	0	1	1	1	2	5	5	0	0	0	0
k__Bacteria;p__TM6;c__SJA-4	10	22	97	92	39	17	26	21	30	13	57	82	53	32	50	39	11	50	15	20
k__Bacteria;p__TM7;c__	5	27	12	11	2	1	3	11	38	6	35	5	1	1	0	0	0	0	0	4
k__Bacteria;p__TM7;c__SC3	3	8	21	14	13	6	16	5	2	8	8	11	30	13	34	15	20	27	28	30
k__Bacteria;p__TM7;c__TM7-1	98	148	500	446	120	86	93	63	51	56	185	323	282	302	88	99	572	644	270	252
k__Bacteria;p__TM7;c__TM7-3	16	41	12	13	47	14	10	3	8	5	11	20	222	60	16	10	5	7	25	30
k__Bacteria;p__Tenericutes;c__Mollicutes	0	0	0	0	0	0	0	0	0	0	0	0	0	0	0	1	0	0	5	4
k__Bacteria;p__Verrucomicrobia;c__Opitutae	617	406	423	290	521	250	695	532	475	527	667	589	188	94	220	138	869	325	751	695
k__Bacteria;p__Verrucomicrobia;c__Verrucomicrobiae	196	185	33	25	174	133	143	131	124	157	85	95	48	74	16	15	55	29	127	148
k__Bacteria;p__Verrucomicrobia;c__[Methylacidiphilae]	12	10	34	28	89	48	66	49	16	21	32	32	83	63	117	67	8	5	60	68
k__Bacteria;p__Verrucomicrobia;c__[Pedosphaerae]	3327	1628	1931	1688	2056	1049	4125	3483	2910	2975	1890	2002	1843	1440	2667	2089	4564	2131	2867	2791
k__Bacteria;p__Verrucomicrobia;c__[Spartobacteria]	357	540	1290	1203	1825	1401	1869	1862	1070	1141	1659	1986	5104	5396	2590	2503	569	824	1948	1963
k__Bacteria;p__WPS-2;c__	8	14	658	610	33	9	5	5	4	8	53	50	17	13	937	991	288	711	366	416
k__Bacteria;p__WS2;c__Kazan-3B-09	0	0	0	0	6	1	0	0	0	0	0	0	0	0	0	0	0	0	2	3
k__Bacteria;p__WS2;c__SHA-109	44	81	36	26	77	48	35	39	39	31	42	77	13	4	9	3	0	0	48	66
k__Bacteria;p__WS3;c__PRR-12	535	304	139	133	599	302	628	654	849	621	239	301	932	927	231	293	17	15	232	222
k__Bacteria;p__ZB3;c__BS119	0	1	0	0	0	0	5	7	13	0	10	2	0	0	0	0	0	0	0	0
k__Bacteria;p__[Thermi];c__Deinococci	0	0	2	1	0	0	0	0	0	0	0	0	14	6	1	0	0	0	2	7

## Sheet: Ordo L4
Total Counts	Sample
#OTU ID	E1-1	E1-2	E2-1	E2-2	E3-1	E3-2	E4-1	E4-2	E5-1	E5-2	K1-1	K1-2	K2-1	K2-2	K3-1	K3-2	K4-1	K4-2	K5-1	K5-2
Unassigned;Other;Other;Other	1735	848	1307	1155	1104	655	770	745	1280	1456	654	765	323	255	545	406	366	433	697	665
k__Archaea;p__Crenarchaeota;c__MBGA;o__NRP-J	0	0	7	4	0	0	0	0	0	0	0	0	1	3	15	10	0	0	2	0
k__Archaea;p__Crenarchaeota;c__Thaumarchaeota;o__Cenarchaeales	0	0	17	14	0	0	0	0	0	0	0	0	0	0	27	21	32	15	1	0
k__Archaea;p__Crenarchaeota;c__Thaumarchaeota;o__Nitrososphaerales	3	6	0	0	23	10	18	13	26	15	7	19	5	2	0	0	2	2	3	1
k__Archaea;p__Euryarchaeota;c__Thermoplasmata;o__E2	25	12	1	0	2	0	0	0	7	11	0	0	3	2	11	14	0	0	7	15
k__Archaea;p__[Parvarchaeota];c__[Parvarchaea];o__WCHD3-30	0	0	0	0	0	0	0	0	4	6	0	0	0	0	0	0	0	0	0	0
k__Archaea;p__[Parvarchaeota];c__[Parvarchaea];o__YLA114	10	3	9	7	14	1	12	5	0	1	2	5	0	0	3	0	0	0	0	3
k__Bacteria;p__;c__;o__	13	7	6	6	14	12	2	5	20	11	0	1	8	0	6	8	2	59	5	6
k__Bacteria;p__AD3;c__ABS-6;o__	0	2	317	263	1	3	2	3	0	0	24	44	674	637	1766	1527	2	14	84	119
k__Bacteria;p__AD3;c__JG37-AG-4;o__	0	0	72	89	0	0	1	0	0	0	9	17	105	71	333	286	3	17	15	32
k__Bacteria;p__Acidobacteria;c__;o__	58	44	21	23	94	58	110	91	131	83	44	78	209	179	15	17	0	0	38	34
k__Bacteria;p__Acidobacteria;c__AT-s54;o__	88	51	1	5	78	68	75	84	76	78	40	49	12	10	1	0	0	0	36	40
k__Bacteria;p__Acidobacteria;c__Acidobacteria-5;o__	206	256	199	170	1114	438	841	844	720	536	468	581	528	448	217	180	19	15	292	285
k__Bacteria;p__Acidobacteria;c__Acidobacteria-6;o__BPC015	0	0	0	0	0	0	0	1	7	13	0	0	0	0	0	0	0	1	0	0
k__Bacteria;p__Acidobacteria;c__Acidobacteria-6;o__CCU21	175	347	82	69	349	180	409	413	677	626	318	338	555	435	65	50	3	9	155	153
k__Bacteria;p__Acidobacteria;c__Acidobacteria-6;o__iii1-15	3859	8131	3238	3045	10207	6314	8426	8616	9944	9623	6188	6719	6850	5105	2423	2007	1265	2074	3669	3802
k__Bacteria;p__Acidobacteria;c__Acidobacteriia;o__Acidobacteriales	105	207	8780	7700	577	327	472	370	316	262	861	1218	3295	3082	7421	7271	14526	13448	5136	5033
k__Bacteria;p__Acidobacteria;c__BPC102;o__	2	7	0	0	8	3	5	4	5	10	1	0	5	7	0	0	0	0	1	2
k__Bacteria;p__Acidobacteria;c__BPC102;o__MVS-40	10	14	1	0	26	10	28	26	43	49	8	7	47	33	0	0	0	2	0	1
k__Bacteria;p__Acidobacteria;c__DA052;o__Ellin6513	34	32	1971	1844	116	56	75	96	31	23	90	103	1738	1646	7426	7089	1329	664	686	698
k__Bacteria;p__Acidobacteria;c__EC1113;o__	22	26	56	36	59	27	35	42	97	64	33	22	65	34	41	44	67	56	63	51
k__Bacteria;p__Acidobacteria;c__Holophagae;o__Holophagales	0	0	593	461	0	0	2	1	0	0	0	11	15	11	235	243	2495	3934	74	66
k__Bacteria;p__Acidobacteria;c__PAUC37f;o__	60	85	1	1	300	168	153	194	271	221	19	28	169	127	6	4	2	7	9	10
k__Bacteria;p__Acidobacteria;c__RB25;o__	46	34	18	13	295	182	193	261	49	31	132	151	339	311	23	16	0	0	20	22
k__Bacteria;p__Acidobacteria;c__S035;o__	54	148	23	9	254	138	215	251	357	341	137	155	360	283	33	24	0	0	13	24
k__Bacteria;p__Acidobacteria;c__Solibacteres;o__JH-WHS99	2	1	5	2	20	7	4	1	36	16	0	1	26	22	5	1	0	1	8	3
k__Bacteria;p__Acidobacteria;c__Solibacteres;o__Solibacterales	440	1027	4064	3938	1649	1173	1427	1568	1171	1148	1669	2032	3086	2315	5221	5539	2330	4045	4514	4864
k__Bacteria;p__Acidobacteria;c__Sva0725;o__Sva0725	239	394	71	47	412	294	263	230	1105	796	207	218	281	191	241	172	56	136	125	131
k__Bacteria;p__Acidobacteria;c__TM1;o__	3	7	83	101	3	3	7	8	9	2	9	12	48	47	155	187	294	137	45	40
k__Bacteria;p__Acidobacteria;c__[Chloracidobacteria];o__	11	6	33	19	63	51	55	55	89	85	55	55	16	8	8	18	38	12	8	11
k__Bacteria;p__Acidobacteria;c__[Chloracidobacteria];o__11-24	23	46	91	67	328	173	241	317	395	379	635	726	722	645	110	80	2	3	101	92
k__Bacteria;p__Acidobacteria;c__[Chloracidobacteria];o__DS-100	42	122	11	16	93	75	75	60	147	99	67	64	54	77	9	15	10	7	65	43
k__Bacteria;p__Acidobacteria;c__[Chloracidobacteria];o__Ellin7246	0	0	8	3	0	0	0	0	0	0	0	2	2	2	23	15	0	0	6	9
k__Bacteria;p__Acidobacteria;c__[Chloracidobacteria];o__PK29	38	43	3	7	250	139	213	235	272	253	118	127	180	184	22	12	1	2	18	19
k__Bacteria;p__Acidobacteria;c__[Chloracidobacteria];o__RB41	548	2220	1125	1005	2753	1558	2389	2703	6844	6183	3486	4487	3763	3303	1214	972	307	800	2891	2870
k__Bacteria;p__Acidobacteria;c__iii1-8;o__	2	2	0	0	1	3	2	6	5	28	0	0	0	1	0	0	0	0	3	3
k__Bacteria;p__Acidobacteria;c__iii1-8;o__32-20	59	188	377	335	273	167	299	309	725	552	195	249	907	773	912	855	22	33	488	461
k__Bacteria;p__Acidobacteria;c__iii1-8;o__DS-18	395	678	496	432	1484	1055	441	475	1328	1365	650	908	471	352	995	826	19	60	898	828
k__Bacteria;p__Acidobacteria;c__iii1-8;o__SJA-36	3	3	6	4	14	10	5	7	17	9	15	18	30	21	15	12	0	0	30	34
k__Bacteria;p__Actinobacteria;c__Acidimicrobiia;o__Acidimicrobiales	3255	4083	1660	1408	1693	907	675	799	2015	2300	1426	1365	1471	991	1330	1052	429	470	2034	2295
k__Bacteria;p__Actinobacteria;c__Actinobacteria;o__Actinomycetales	8425	6438	4389	3727	1707	973	876	800	1582	2411	2601	2803	4439	2597	3072	2233	3278	3525	5639	5921
k__Bacteria;p__Actinobacteria;c__Actinobacteria;o__Bifidobacteriales	8	5	0	0	0	0	0	0	0	0	0	0	0	0	0	0	0	0	0	0
k__Bacteria;p__Actinobacteria;c__Actinobacteria;o__Micrococcales	1	2	0	0	2	3	0	1	9	7	2	0	0	0	0	0	3	2	0	1
k__Bacteria;p__Actinobacteria;c__MB-A2-108;o__	122	226	185	176	46	21	28	36	135	147	136	143	528	478	196	142	15	21	156	197
k__Bacteria;p__Actinobacteria;c__MB-A2-108;o__0319-7L14	444	391	130	152	284	116	168	244	248	386	150	163	335	192	107	59	24	27	99	130
k__Bacteria;p__Actinobacteria;c__Nitriliruptoria;o__Euzebyales	15	16	0	0	2	1	0	3	1	8	1	0	0	0	0	0	0	0	0	0
k__Bacteria;p__Actinobacteria;c__Rubrobacteria;o__Rubrobacterales	1	4	0	0	21	16	5	7	24	22	2	2	1	1	0	0	0	0	0	0
k__Bacteria;p__Actinobacteria;c__Thermoleophilia;o__Gaiellales	934	795	2346	2231	1000	520	687	794	658	954	1286	1548	1732	1134	1966	1376	1660	3334	2199	2378
k__Bacteria;p__Actinobacteria;c__Thermoleophilia;o__Solirubrobacterales	999	615	790	663	432	241	365	313	319	526	784	753	1261	624	782	483	551	364	997	964
k__Bacteria;p__Armatimonadetes;c__0319-6E2;o__	4	9	0	0	10	4	5	7	8	5	1	4	1	0	1	1	0	0	4	3
k__Bacteria;p__Armatimonadetes;c__Armatimonadia;o__Armatimonadales	5	5	11	10	6	13	9	16	5	3	5	9	5	6	5	6	8	14	19	21
k__Bacteria;p__Armatimonadetes;c__Armatimonadia;o__FW68	0	0	12	4	1	0	0	0	0	0	1	0	0	0	6	5	15	20	16	11
k__Bacteria;p__Armatimonadetes;c__Chthonomonadetes;o__Chthonomonadales	13	12	107	79	36	21	22	19	29	14	16	31	25	5	45	49	46	62	85	109
k__Bacteria;p__Armatimonadetes;c__Chthonomonadetes;o__SJA-22	3	12	26	18	105	68	11	14	16	9	7	8	36	26	23	23	14	15	60	64
k__Bacteria;p__Armatimonadetes;c__OPB50;o__	4	16	20	16	13	10	3	1	8	4	22	27	10	6	0	6	7	22	17	13
k__Bacteria;p__Armatimonadetes;c__SHA-37;o__	0	1	3	8	1	4	0	0	0	0	2	2	0	0	0	1	0	0	6	3
k__Bacteria;p__Armatimonadetes;c__SJA-176;o__	0	0	7	3	0	0	1	1	0	1	1	3	0	0	2	3	0	2	5	4
k__Bacteria;p__Armatimonadetes;c__[Fimbriimonadia];o__[Fimbriimonadales]	147	169	159	174	158	89	105	108	178	143	180	209	74	69	76	69	332	480	216	245
k__Bacteria;p__BHI80-139;c__;o__	1	2	1	4	20	18	10	2	20	25	6	3	0	1	1	1	0	0	10	9
k__Bacteria;p__BRC1;c__PRR-11;o__	54	46	21	26	43	34	39	27	108	106	71	79	27	31	25	25	23	11	56	60
k__Bacteria;p__Bacteroidetes;Other;Other	1	2	0	0	4	6	15	8	6	5	0	0	0	0	1	1	0	1	0	0
k__Bacteria;p__Bacteroidetes;c__;o__	0	0	0	0	1	0	6	5	0	2	6	3	0	0	0	0	0	0	0	0
k__Bacteria;p__Bacteroidetes;c__At12OctB3;o__	0	5	5	3	12	6	6	10	5	14	15	41	95	58	5	7	46	43	16	16
k__Bacteria;p__Bacteroidetes;c__BME43;o__	2	2	0	0	4	0	7	7	1	0	2	1	0	0	0	0	0	0	5	1
k__Bacteria;p__Bacteroidetes;c__Bacteroidia;o__Bacteroidales	0	0	1	4	5	1	3	1	0	1	1	1	3	2	2	0	0	0	2	0
k__Bacteria;p__Bacteroidetes;c__Cytophagia;o__Cytophagales	5459	2957	884	392	1625	940	1537	1425	1983	2237	1086	1185	564	378	252	222	678	420	534	474
k__Bacteria;p__Bacteroidetes;c__Flavobacteriia;o__Flavobacteriales	162	254	35	48	441	215	184	165	101	130	90	111	720	509	70	55	29	23	137	116
k__Bacteria;p__Bacteroidetes;c__Sphingobacteriia;o__Sphingobacteriales	593	530	358	329	872	486	810	694	579	638	545	509	1334	778	272	244	553	697	1065	1041
k__Bacteria;p__Bacteroidetes;c__VC2_1_Bac22;o__	54	27	0	1	1	0	15	11	28	19	7	1	0	0	0	4	0	0	2	2
k__Bacteria;p__Bacteroidetes;c__[Rhodothermi];o__[Rhodothermales]	2	6	0	0	1	3	1	1	11	11	1	0	0	0	0	0	0	0	0	0
k__Bacteria;p__Bacteroidetes;c__[Saprospirae];o__[Saprospirales]	1677	2697	1512	1413	2618	1387	2721	2697	2698	2640	2339	2754	4523	3711	1321	1243	857	1927	3124	2794
k__Bacteria;p__Chlamydiae;c__Chlamydiia;o__	18	28	32	38	31	15	32	42	33	47	80	81	89	70	28	12	25	42	30	32
k__Bacteria;p__Chlamydiae;c__Chlamydiia;o__Chlamydiales	106	39	408	351	91	31	181	231	77	89	274	280	136	122	85	80	204	168	111	104
k__Bacteria;p__Chlorobi;c__;o__	24	45	84	89	103	44	65	69	61	56	129	203	71	56	106	94	110	74	83	84
k__Bacteria;p__Chlorobi;c__BSV26;o__A89	3	0	0	0	4	1	7	7	0	0	0	0	2	8	0	0	0	0	0	0
k__Bacteria;p__Chlorobi;c__BSV26;o__C20	100	40	0	0	5	1	0	0	0	0	0	0	1	2	0	0	0	0	0	0
k__Bacteria;p__Chlorobi;c__BSV26;o__PK329	3	0	0	0	72	18	37	11	8	4	7	6	11	11	0	0	0	0	8	7
k__Bacteria;p__Chlorobi;c__OPB56;o__	26	111	25	13	119	75	50	64	39	59	61	62	29	20	8	11	4	3	51	54
k__Bacteria;p__Chlorobi;c__SJA-28;o__	7	56	17	11	62	40	60	54	77	58	41	58	40	38	6	7	0	0	70	51
k__Bacteria;p__Chloroflexi;c__;o__	6	11	1	5	13	6	7	6	4	7	4	4	1	1	0	0	1	3	1	4
k__Bacteria;p__Chloroflexi;c__Anaerolineae;o__	22	57	2	0	100	50	41	38	69	83	7	6	21	23	0	0	0	1	1	0
k__Bacteria;p__Chloroflexi;c__Anaerolineae;o__A31	30	37	13	19	55	44	31	45	56	48	31	44	23	23	11	4	2	1	22	27
k__Bacteria;p__Chloroflexi;c__Anaerolineae;o__Ardenscatenales	31	126	0	0	45	32	42	36	100	117	0	0	0	0	0	0	0	0	0	2
k__Bacteria;p__Chloroflexi;c__Anaerolineae;o__CFB-26	115	167	0	2	86	37	65	78	100	121	23	19	11	9	4	0	0	0	14	8
k__Bacteria;p__Chloroflexi;c__Anaerolineae;o__Caldilineales	119	111	10	6	68	45	23	33	54	77	33	24	17	10	2	3	8	4	12	20
k__Bacteria;p__Chloroflexi;c__Anaerolineae;o__GCA004	19	38	0	0	9	0	0	2	32	25	0	1	8	5	0	0	0	0	0	0
k__Bacteria;p__Chloroflexi;c__Anaerolineae;o__H39	43	80	76	55	83	44	56	61	94	84	67	50	42	35	11	9	4	23	58	48
k__Bacteria;p__Chloroflexi;c__Anaerolineae;o__S0208	2	5	0	0	7	1	2	3	11	19	0	0	0	0	0	0	0	0	0	0
k__Bacteria;p__Chloroflexi;c__Anaerolineae;o__SBR1031	229	250	89	68	172	115	65	83	170	206	104	108	21	28	34	20	3	27	58	93
k__Bacteria;p__Chloroflexi;c__Anaerolineae;o__SHA-20	8	5	33	20	48	33	25	22	11	11	39	45	32	24	8	11	0	0	20	33
k__Bacteria;p__Chloroflexi;c__Anaerolineae;o__WCHB1-50	2	1	0	0	9	3	6	3	1	3	0	0	0	0	0	0	0	0	0	0
k__Bacteria;p__Chloroflexi;c__Anaerolineae;o__envOPS12	138	106	4	5	147	87	81	70	288	267	28	26	42	30	1	2	2	5	15	19
k__Bacteria;p__Chloroflexi;c__Anaerolineae;o__pLW-97	0	2	0	0	9	2	6	1	6	9	0	0	0	0	0	0	0	0	0	0
k__Bacteria;p__Chloroflexi;c__C0119;o__	26	112	299	254	146	92	56	72	173	219	235	254	103	73	85	84	95	448	190	195
k__Bacteria;p__Chloroflexi;c__Chloroflexi;o__AKIW781	55	54	9	10	11	14	3	1	16	30	14	14	3	1	2	2	7	4	10	16
k__Bacteria;p__Chloroflexi;c__Chloroflexi;o__Chloroflexales	5	3	0	0	5	2	1	1	2	3	3	1	0	0	1	1	0	0	0	1
k__Bacteria;p__Chloroflexi;c__Chloroflexi;o__Herpetosiphonales	27	47	0	0	33	39	17	18	38	47	7	11	0	0	0	12	0	2	7	3
k__Bacteria;p__Chloroflexi;c__Chloroflexi;o__[Roseiflexales]	124	107	51	55	167	92	59	74	105	153	128	109	56	38	31	23	18	31	65	68
k__Bacteria;p__Chloroflexi;c__Ellin6529;o__	830	1263	1211	877	1178	697	1048	998	1806	1887	1436	1710	2691	2210	786	786	204	671	1089	1145
k__Bacteria;p__Chloroflexi;c__Gitt-GS-136;o__	325	617	82	91	437	257	236	216	568	610	205	295	1106	1086	20	14	3	15	56	58
k__Bacteria;p__Chloroflexi;c__Ktedonobacteria;o__	0	0	51	40	0	0	0	0	0	0	1	0	2	0	38	28	2	7	12	10
k__Bacteria;p__Chloroflexi;c__Ktedonobacteria;o__B10-SB3A	0	0	2	1	0	0	0	0	0	0	0	0	0	0	3	2	2	0	0	0
k__Bacteria;p__Chloroflexi;c__Ktedonobacteria;o__B12-WMSP1	0	0	14	8	0	0	0	0	0	0	0	0	0	0	9	2	26	13	6	8
k__Bacteria;p__Chloroflexi;c__Ktedonobacteria;o__Elev-1554	0	0	9	10	0	0	0	0	0	0	0	0	0	0	7	4	0	0	2	1
k__Bacteria;p__Chloroflexi;c__Ktedonobacteria;o__JG30-KF-AS9	0	2	198	178	9	1	3	6	0	1	16	18	64	26	117	93	110	263	61	52
k__Bacteria;p__Chloroflexi;c__Ktedonobacteria;o__Ktedonobacterales	7	8	159	151	0	1	5	4	0	2	0	2	15	5	150	89	19	14	297	336
k__Bacteria;p__Chloroflexi;c__Ktedonobacteria;o__Thermogemmatisporales	0	1	285	237	3	0	0	0	0	0	1	2	55	36	432	283	17	7	87	118
k__Bacteria;p__Chloroflexi;c__P2-11E;o__	23	30	25	37	87	72	28	39	169	103	34	51	147	128	6	10	0	2	19	15
k__Bacteria;p__Chloroflexi;c__S085;o__	212	274	225	205	413	245	144	177	359	491	445	460	180	125	57	29	50	122	118	134
k__Bacteria;p__Chloroflexi;c__SAR202;o__	1	0	1	2	2	2	2	2	1	2	3	1	0	1	0	1	0	0	2	0
k__Bacteria;p__Chloroflexi;c__SHA-26;o__	11	19	19	9	14	10	11	21	14	10	21	17	3	4	2	3	1	1	16	15
k__Bacteria;p__Chloroflexi;c__TK10;Other	0	1	1	0	1	0	0	0	0	0	0	0	0	0	0	0	5	0	1	1
k__Bacteria;p__Chloroflexi;c__TK10;o__	23	12	3	4	12	4	6	7	9	11	9	5	5	1	0	1	0	0	5	2
k__Bacteria;p__Chloroflexi;c__TK10;o__AKYG885	93	64	49	32	65	28	36	39	45	73	70	63	28	22	16	10	35	50	35	60
k__Bacteria;p__Chloroflexi;c__TK10;o__B07_WMSP1	40	76	147	111	83	45	43	52	30	59	55	66	69	47	79	53	39	71	73	66
k__Bacteria;p__Chloroflexi;c__TK17;o__	65	127	130	106	79	43	88	104	84	91	98	117	48	43	60	61	66	84	63	75
k__Bacteria;p__Chloroflexi;c__TK17;o__mle1-48	134	163	63	77	76	45	46	60	98	133	173	179	39	51	15	17	17	33	31	29
k__Bacteria;p__Chloroflexi;c__Thermomicrobia;o__	3	1	4	6	2	1	0	0	0	1	0	6	2	3	0	2	26	77	21	7
k__Bacteria;p__Chloroflexi;c__Thermomicrobia;o__AKYG1722	45	62	44	46	42	28	9	6	19	47	46	63	29	29	6	6	5	39	21	29
k__Bacteria;p__Chloroflexi;c__Thermomicrobia;o__Ellin6537	0	0	52	47	0	0	0	0	0	0	2	1	4	0	30	23	127	108	26	31
k__Bacteria;p__Chloroflexi;c__Thermomicrobia;o__JG30-KF-CM45	247	180	34	39	133	53	33	34	113	149	98	95	88	43	9	5	45	41	69	76
k__Bacteria;p__Chloroflexi;c__Thermomicrobia;o__Sphaerobacterales	5	2	0	0	0	2	1	0	1	0	7	9	2	0	0	0	0	3	1	1
k__Bacteria;p__Cyanobacteria;c__4C0d-2;o__MLE1-12	39	86	213	147	139	85	50	58	91	95	211	296	13	15	193	144	296	258	107	116
k__Bacteria;p__Cyanobacteria;c__4C0d-2;o__SM1D11	3	1	17	21	10	15	5	4	1	3	44	43	17	4	1	1	14	12	26	33
k__Bacteria;p__Cyanobacteria;c__Chloroplast;o__	0	0	0	4	0	0	0	0	1	2	0	0	1	0	0	0	0	0	3	1
k__Bacteria;p__Cyanobacteria;c__Chloroplast;o__Chlorophyta	21	13	21	17	16	11	4	4	9	22	22	25	13	6	27	14	42	50	69	81
k__Bacteria;p__Cyanobacteria;c__Chloroplast;o__Stramenopiles	26	54	86	52	22	11	2	6	33	40	83	50	52	19	8	3	110	191	103	103
k__Bacteria;p__Cyanobacteria;c__Chloroplast;o__Streptophyta	5	10	3	1	6	5	0	2	1	3	7	10	6	1	3	1	18	9	11	19
k__Bacteria;p__Cyanobacteria;c__ML635J-21;o__	16	32	82	75	37	29	13	18	22	32	71	85	26	8	26	13	40	21	76	101
k__Bacteria;p__Cyanobacteria;c__Nostocophycideae;o__Nostocales	5	6	0	2	1	0	0	0	3	1	4	2	0	0	2	0	0	0	6	6
k__Bacteria;p__Cyanobacteria;c__Oscillatoriophycideae;o__Oscillatoriales	0	2	0	0	4	1	1	0	6	0	1	0	0	0	0	0	0	0	24	30
k__Bacteria;p__Cyanobacteria;c__Synechococcophycideae;o__Pseudanabaenales	5	4	0	0	7	21	7	1	4	7	0	0	4	0	0	0	9	51	3	8
k__Bacteria;p__Elusimicrobia;c__;o__	0	1	10	5	2	0	1	1	0	1	1	1	5	6	26	21	0	0	5	8
k__Bacteria;p__Elusimicrobia;c__Elusimicrobia;o__Elusimicrobiales	243	60	308	224	167	103	170	141	135	116	171	244	76	47	90	65	221	173	82	102
k__Bacteria;p__Elusimicrobia;c__Elusimicrobia;o__FAC88	182	70	169	145	148	104	119	104	136	129	193	190	82	76	169	130	498	263	89	88
k__Bacteria;p__Elusimicrobia;c__Elusimicrobia;o__IIb	388	140	141	144	72	35	153	146	223	183	58	69	21	19	31	24	318	174	86	98
k__Bacteria;p__Elusimicrobia;c__Elusimicrobia;o__MVP-88	195	76	16	6	44	24	30	38	49	39	12	14	4	2	1	0	9	4	13	12
k__Bacteria;p__Elusimicrobia;c__Endomicrobia;o__	9	2	0	0	0	1	7	7	2	4	4	3	0	0	0	0	11	1	1	0
k__Bacteria;p__FBP;c__;o__	10	24	31	25	43	30	5	11	37	30	29	43	14	10	14	11	15	34	37	60
k__Bacteria;p__FCPU426;c__;o__	4	0	222	167	5	1	21	18	4	6	55	47	2	3	30	25	0	3	36	63
k__Bacteria;p__Fibrobacteres;c__Fibrobacteria;o__258ds10	16	30	65	37	25	31	36	20	13	24	71	44	4	4	14	11	11	4	42	44
k__Bacteria;p__Firmicutes;c__Bacilli;o__Bacillales	392	793	608	1033	675	350	119	131	425	678	627	805	820	592	521	298	393	983	772	842
k__Bacteria;p__Firmicutes;c__Bacilli;o__Lactobacillales	0	0	2	0	2	0	0	0	1	1	2	0	2	0	0	2	0	3	0	0
k__Bacteria;p__Firmicutes;c__Bacilli;o__Turicibacterales	0	0	22	9	15	8	2	3	0	0	4	3	0	2	0	0	0	3	2	2
k__Bacteria;p__Firmicutes;c__Clostridia;o__	5	8	0	0	1	1	0	0	0	0	1	1	0	0	0	0	0	0	0	0
k__Bacteria;p__Firmicutes;c__Clostridia;o__Clostridiales	11	47	77	60	63	34	10	17	27	25	24	22	39	23	13	10	11	27	28	21
k__Bacteria;p__Firmicutes;c__Clostridia;o__Halanaerobiales	0	1	4	8	1	0	0	1	0	2	0	0	0	0	0	0	0	0	1	0
k__Bacteria;p__Firmicutes;c__Clostridia;o__OPB54	2	3	1	0	0	0	0	0	1	0	2	1	0	0	0	0	0	0	0	0
k__Bacteria;p__GAL15;c__;o__	1	5	13	12	6	10	4	1	7	6	0	2	26	32	12	6	0	0	0	2
k__Bacteria;p__GN02;c__3BR-5F;o__	0	0	0	0	0	0	0	0	0	0	0	0	0	0	0	0	0	0	5	5
k__Bacteria;p__GN02;c__BB34;o__	0	0	0	0	6	18	0	0	0	0	0	0	0	0	0	0	0	0	0	0
k__Bacteria;p__GN02;c__GKS2-174;o__	59	29	54	28	34	14	13	16	31	25	13	15	4	0	2	0	0	0	11	11
k__Bacteria;p__GN04;c__;o__	1	1	0	0	12	6	4	1	0	0	0	0	3	1	0	0	0	0	0	0
k__Bacteria;p__Gemmatimonadetes;c__;o__	5	28	0	0	213	144	13	37	535	414	13	5	0	1	0	0	0	5	0	1
k__Bacteria;p__Gemmatimonadetes;c__Gemm-1;o__	2684	2443	2520	2328	1772	959	1187	1239	1453	1249	2105	2517	2394	1800	1538	1305	2866	2805	883	912
k__Bacteria;p__Gemmatimonadetes;c__Gemm-2;o__	959	502	40	36	186	78	123	125	286	234	111	83	57	41	8	13	53	40	57	55
k__Bacteria;p__Gemmatimonadetes;c__Gemm-3;o__	110	417	95	43	272	474	136	167	213	279	152	111	58	20	8	39	185	68	60	59
k__Bacteria;p__Gemmatimonadetes;c__Gemm-5;o__	417	369	63	63	310	175	152	173	332	333	178	206	115	87	18	10	133	50	125	148
k__Bacteria;p__Gemmatimonadetes;c__Gemmatimonadetes;Other	1	1	9	10	7	4	2	1	1	1	6	9	0	0	0	0	16	40	18	26
k__Bacteria;p__Gemmatimonadetes;c__Gemmatimonadetes;o__	1466	1842	1426	1420	996	501	479	592	874	734	727	946	754	531	687	934	833	1292	888	1092
k__Bacteria;p__Gemmatimonadetes;c__Gemmatimonadetes;o__C114	943	393	156	124	292	171	190	152	312	343	108	84	101	43	9	4	0	0	57	50
k__Bacteria;p__Gemmatimonadetes;c__Gemmatimonadetes;o__Ellin5290	977	536	1636	1477	593	336	486	611	253	289	1156	1212	647	474	586	530	2047	1845	932	1178
k__Bacteria;p__Gemmatimonadetes;c__Gemmatimonadetes;o__Gemmatimonadales	376	867	883	652	362	204	373	364	350	408	449	621	1117	438	224	296	470	755	992	1161
k__Bacteria;p__Gemmatimonadetes;c__Gemmatimonadetes;o__KD8-87	481	242	102	51	113	38	186	180	151	150	132	117	31	29	72	73	8	1	69	59
k__Bacteria;p__Gemmatimonadetes;c__Gemmatimonadetes;o__N1423WL	315	849	830	849	730	483	443	468	548	584	867	1044	771	552	443	460	175	337	970	1072
k__Bacteria;p__Kazan-3B-28;c__;o__	25	12	43	21	3	1	1	1	5	1	16	24	1	1	0	0	0	0	6	11
k__Bacteria;p__Lentisphaerae;c__[Lentisphaeria];o__Lentisphaerales	42	8	0	0	1	2	0	0	2	1	0	0	0	0	0	0	0	0	0	0
k__Bacteria;p__MVP-21;c__;o__	0	0	0	0	0	0	0	0	0	0	0	0	11	4	0	0	0	0	0	0
k__Bacteria;p__NKB19;c__;o__	32	36	3	4	40	21	16	5	20	15	15	37	3	5	0	2	0	1	5	9
k__Bacteria;p__NKB19;c__TSBW08;o__	9	13	2	0	17	2	3	5	0	3	3	5	0	0	0	0	0	0	3	9
k__Bacteria;p__Nitrospirae;c__Nitrospira;o__Nitrospirales	848	865	548	471	2503	1580	1699	1671	2474	2230	1007	1135	1843	1732	609	529	504	543	510	562
k__Bacteria;p__OD1;c__;o__	142	125	21	21	22	18	8	14	55	36	13	4	10	14	15	8	123	276	33	43
k__Bacteria;p__OD1;c__ABY1;o__	1363	451	61	37	48	19	59	81	58	52	72	73	35	18	8	2	4	1	15	8
k__Bacteria;p__OD1;c__Mb-NB09;o__	14	6	19	8	16	6	8	28	5	6	10	16	23	14	3	4	1	0	17	21
k__Bacteria;p__OD1;c__SM2F11;o__	341	121	308	264	350	183	175	165	156	123	163	244	73	53	86	49	161	32	167	172
k__Bacteria;p__OD1;c__ZB2;o__	1183	517	1528	1224	641	348	657	583	777	915	961	1066	165	73	157	144	1126	729	392	391
k__Bacteria;p__OP11;c__;o__	0	0	0	0	0	0	0	0	0	0	0	0	0	0	0	0	14	34	0	0
k__Bacteria;p__OP11;c__OP11-4;o__	1	0	2	2	0	1	0	0	2	1	0	0	1	1	0	0	0	0	1	0
k__Bacteria;p__OP3;c__PBS-25;o__	16	6	18	19	15	13	17	13	32	41	16	9	2	1	2	2	0	0	6	16
k__Bacteria;p__OP3;c__koll11;o__	87	38	10	20	94	50	95	66	111	94	27	20	9	6	5	3	9	2	32	47
k__Bacteria;p__Planctomycetes;c__;o__	38	19	27	19	39	18	60	49	82	32	88	86	13	13	7	1	0	0	11	4
k__Bacteria;p__Planctomycetes;c__028H05-P-BN-P5;o__	8	2	0	0	31	17	25	7	22	23	3	1	8	0	0	0	0	0	0	0
k__Bacteria;p__Planctomycetes;c__BD7-11;o__	116	29	46	26	73	45	55	46	135	136	30	26	5	9	34	39	31	17	60	68
k__Bacteria;p__Planctomycetes;c__C6;o__MVS-107	146	39	6	6	92	60	49	51	145	124	34	26	10	10	1	2	1	0	31	59
k__Bacteria;p__Planctomycetes;c__C6;o__d113	27	6	0	0	18	41	17	8	45	52	7	6	8	7	1	0	0	0	1	2
k__Bacteria;p__Planctomycetes;c__OM190;o__	47	4	0	0	1	2	12	9	2	1	0	0	0	0	0	0	0	0	0	0
k__Bacteria;p__Planctomycetes;c__OM190;o__CL500-15	222	100	8	8	52	30	107	86	97	109	22	20	16	24	10	9	0	0	11	8
k__Bacteria;p__Planctomycetes;c__OM190;o__agg27	950	266	73	59	435	182	263	320	335	356	255	298	122	73	31	28	3	4	53	71
k__Bacteria;p__Planctomycetes;c__Phycisphaerae;o__CCM11a	8	9	0	0	59	27	27	31	34	42	2	3	7	2	0	0	0	0	0	0
k__Bacteria;p__Planctomycetes;c__Phycisphaerae;o__CPla-3	27	15	99	94	31	28	39	42	11	5	47	53	36	25	53	51	195	135	128	165
k__Bacteria;p__Planctomycetes;c__Phycisphaerae;o__Phycisphaerales	671	331	157	149	549	256	325	345	280	323	313	369	131	112	88	68	44	33	179	228
k__Bacteria;p__Planctomycetes;c__Phycisphaerae;o__Pla1	5	6	18	17	48	24	31	33	20	18	40	42	36	24	20	15	0	2	30	34
k__Bacteria;p__Planctomycetes;c__Phycisphaerae;o__S-70	1	0	2	1	7	10	6	13	5	4	3	1	5	1	0	0	0	0	0	0
k__Bacteria;p__Planctomycetes;c__Phycisphaerae;o__WD2101	839	694	1584	1478	1142	685	811	845	726	909	1154	1271	1517	900	1074	1021	2469	1980	1427	1693
k__Bacteria;p__Planctomycetes;c__Phycisphaerae;o__mle1-8	9	2	0	0	10	3	8	11	8	6	5	0	5	0	0	1	0	0	0	0
k__Bacteria;p__Planctomycetes;c__Pla3;o__	15	5	0	0	19	14	21	27	29	18	3	2	13	7	1	1	0	0	0	0
k__Bacteria;p__Planctomycetes;c__Pla4;o__	135	32	1	0	480	272	262	248	326	338	11	9	14	10	4	1	0	0	96	106
k__Bacteria;p__Planctomycetes;c__Planctomycetia;o__B97	16	6	5	2	15	6	5	7	21	16	12	6	2	4	0	2	0	0	5	9
k__Bacteria;p__Planctomycetes;c__Planctomycetia;o__Gemmatales	882	1337	2093	1922	1248	768	687	875	921	996	1090	1380	1125	855	1316	1164	639	1462	1030	1354
k__Bacteria;p__Planctomycetes;c__Planctomycetia;o__Pirellulales	1194	1472	880	789	1452	983	708	828	1094	1310	1090	1250	751	561	382	280	252	365	666	814
k__Bacteria;p__Planctomycetes;c__Planctomycetia;o__Planctomycetales	557	847	773	781	824	472	514	534	316	383	566	639	386	344	705	673	186	522	517	643
k__Bacteria;p__Planctomycetes;c__vadinHA49;o__DH61	25	19	73	35	85	63	31	34	38	23	32	19	1	1	5	3	389	185	68	87
k__Bacteria;p__Planctomycetes;c__vadinHA49;o__p04_C01	30	25	40	29	301	180	132	92	58	77	36	41	12	16	26	18	65	29	228	268
k__Bacteria;p__Proteobacteria;c__;o__	32	17	6	8	29	13	30	46	22	18	10	6	9	11	1	1	2	2	14	17
k__Bacteria;p__Proteobacteria;c__Alphaproteobacteria;Other	0	0	22	10	0	0	0	0	0	0	4	0	1	0	1	2	6	18	7	5
k__Bacteria;p__Proteobacteria;c__Alphaproteobacteria;o__	263	115	566	494	142	74	279	326	49	52	440	581	117	95	143	153	1127	657	121	133
k__Bacteria;p__Proteobacteria;c__Alphaproteobacteria;o__BD7-3	171	117	763	621	477	208	182	134	106	90	1045	1178	71	26	690	408	346	241	213	214
k__Bacteria;p__Proteobacteria;c__Alphaproteobacteria;o__Caulobacterales	77	191	317	383	126	118	281	292	201	158	267	373	557	413	227	332	1328	1334	586	582
k__Bacteria;p__Proteobacteria;c__Alphaproteobacteria;o__Ellin329	399	374	2456	2465	466	238	637	644	355	326	1155	1623	907	704	1292	1342	3187	3083	2017	2060
k__Bacteria;p__Proteobacteria;c__Alphaproteobacteria;o__Kiloniellales	9	9	0	0	7	5	1	3	5	10	10	10	1	2	0	0	0	0	4	3
k__Bacteria;p__Proteobacteria;c__Alphaproteobacteria;o__Rhizobiales	3409	4423	8074	6933	4465	2333	3804	3844	2752	3132	6735	7830	7304	5104	6753	5286	2825	5956	7174	6848
k__Bacteria;p__Proteobacteria;c__Alphaproteobacteria;o__Rhodobacterales	203	352	183	199	327	176	203	212	209	197	644	757	304	177	31	41	12	28	129	131
k__Bacteria;p__Proteobacteria;c__Alphaproteobacteria;o__Rhodospirillales	1498	2239	4416	3987	2197	1257	1721	1625	1678	1627	2825	3344	3372	2588	4158	4071	4085	5644	3850	3733
k__Bacteria;p__Proteobacteria;c__Alphaproteobacteria;o__Rickettsiales	27	21	86	47	113	87	53	47	40	47	98	101	53	44	26	18	413	212	49	45
k__Bacteria;p__Proteobacteria;c__Alphaproteobacteria;o__Sphingomonadales	881	4220	2235	2096	3556	2554	3290	2997	4898	5214	4411	5754	7832	5887	2725	3062	4281	8216	4047	3950
k__Bacteria;p__Proteobacteria;c__Betaproteobacteria;Other	16	29	1	0	11	3	1	2	8	3	7	4	15	8	3	3	0	0	1	5
k__Bacteria;p__Proteobacteria;c__Betaproteobacteria;o__	1243	1560	798	615	1321	784	1237	1168	1211	1054	1133	1499	1043	718	340	345	150	158	578	659
k__Bacteria;p__Proteobacteria;c__Betaproteobacteria;o__A21b	41	127	648	581	111	111	119	145	96	59	311	494	1303	1050	752	855	125	131	631	672
k__Bacteria;p__Proteobacteria;c__Betaproteobacteria;o__Burkholderiales	492	1003	1405	815	1519	890	775	730	1244	1078	1072	1079	4161	2666	1656	1583	2179	3655	2156	2143
k__Bacteria;p__Proteobacteria;c__Betaproteobacteria;o__Ellin6067	368	510	1045	906	742	382	736	696	639	608	567	675	618	519	673	627	949	1105	810	791
k__Bacteria;p__Proteobacteria;c__Betaproteobacteria;o__Hydrogenophilales	15	3	0	0	0	0	0	0	0	0	0	0	0	0	0	0	0	0	0	0
k__Bacteria;p__Proteobacteria;c__Betaproteobacteria;o__IS-44	334	172	67	36	314	136	94	101	79	55	185	153	104	72	31	30	2	0	57	54
k__Bacteria;p__Proteobacteria;c__Betaproteobacteria;o__MND1	4999	2134	1747	1429	2392	1077	2294	2083	2308	2505	1912	2082	702	505	368	248	2110	1481	694	716
k__Bacteria;p__Proteobacteria;c__Betaproteobacteria;o__Methylophilales	248	258	35	32	99	29	47	34	117	95	66	79	166	187	18	40	425	201	122	137
k__Bacteria;p__Proteobacteria;c__Betaproteobacteria;o__Neisseriales	0	0	0	0	4	6	0	0	0	0	0	0	0	0	0	0	0	0	0	0
k__Bacteria;p__Proteobacteria;c__Betaproteobacteria;o__Nitrosomonadales	24	70	74	91	53	25	44	48	74	78	97	131	192	201	86	63	181	610	237	253
k__Bacteria;p__Proteobacteria;c__Betaproteobacteria;o__Procabacteriales	0	0	1	0	0	0	0	2	0	0	4	4	0	0	0	0	0	0	0	0
k__Bacteria;p__Proteobacteria;c__Betaproteobacteria;o__Rhodocyclales	7	6	5	5	7	3	13	12	6	5	6	6	30	42	10	8	22	29	39	41
k__Bacteria;p__Proteobacteria;c__Betaproteobacteria;o__SBla14	0	0	1	1	0	0	0	0	0	0	0	0	0	0	0	0	6	2	0	0
k__Bacteria;p__Proteobacteria;c__Betaproteobacteria;o__SC-I-84	315	864	1339	1225	1207	807	804	838	1021	850	1026	1434	1521	1280	1565	1989	1256	1803	1700	1820
k__Bacteria;p__Proteobacteria;c__Deltaproteobacteria;o__	438	100	72	73	191	140	101	107	163	151	60	67	280	196	34	25	528	241	66	69
k__Bacteria;p__Proteobacteria;c__Deltaproteobacteria;o__Bdellovibrionales	76	79	151	149	262	183	190	187	58	101	132	156	233	144	94	63	347	209	243	230
k__Bacteria;p__Proteobacteria;c__Deltaproteobacteria;o__Desulfuromonadales	2	5	5	5	10	1	1	3	9	9	0	0	37	19	24	10	0	0	115	112
k__Bacteria;p__Proteobacteria;c__Deltaproteobacteria;o__FAC87	48	13	13	14	97	84	32	42	33	34	60	38	6	2	6	4	100	82	29	19
k__Bacteria;p__Proteobacteria;c__Deltaproteobacteria;o__MIZ46	178	60	93	95	330	247	51	60	44	82	127	131	49	24	19	16	190	150	68	78
k__Bacteria;p__Proteobacteria;c__Deltaproteobacteria;o__Myxococcales	8144	4053	2923	2580	4662	2570	3896	3214	4446	4245	3448	3185	2386	1669	2065	1840	3240	2682	2960	3041
k__Bacteria;p__Proteobacteria;c__Deltaproteobacteria;o__NB1-j	128	94	2	2	177	96	142	131	444	341	64	80	157	125	5	7	0	1	2	5
k__Bacteria;p__Proteobacteria;c__Deltaproteobacteria;o__PB19	2	7	0	0	5	3	3	0	6	2	5	1	0	0	0	0	0	0	2	0
k__Bacteria;p__Proteobacteria;c__Deltaproteobacteria;o__Spirobacillales	22	23	17	22	102	46	25	29	10	13	78	77	34	16	13	12	29	41	35	35
k__Bacteria;p__Proteobacteria;c__Deltaproteobacteria;o__Sva0853	3	1	0	0	0	0	16	10	1	0	4	4	0	0	0	0	0	0	0	0
k__Bacteria;p__Proteobacteria;c__Deltaproteobacteria;o__Syntrophobacterales	542	1090	668	647	1836	1052	1306	1323	1985	1626	979	1194	2157	1938	884	840	140	250	701	719
k__Bacteria;p__Proteobacteria;c__Deltaproteobacteria;o__[Entotheonellales]	0	2	0	0	19	10	12	17	17	30	3	11	12	5	1	0	0	3	0	0
k__Bacteria;p__Proteobacteria;c__Gammaproteobacteria;Other	31	11	22	2	12	3	0	4	10	9	3	3	1	0	0	0	2	0	0	0
k__Bacteria;p__Proteobacteria;c__Gammaproteobacteria;o__	393	136	517	700	117	72	288	237	118	144	37	113	4	6	727	684	1743	1839	61	45
k__Bacteria;p__Proteobacteria;c__Gammaproteobacteria;o__Aeromonadales	0	0	0	0	10	10	24	1	0	1	1	0	1	0	0	0	0	0	2	0
k__Bacteria;p__Proteobacteria;c__Gammaproteobacteria;o__Alteromonadales	169	141	3	3	109	65	111	64	42	80	62	38	84	34	9	3	6	12	13	24
k__Bacteria;p__Proteobacteria;c__Gammaproteobacteria;o__Chromatiales	130	58	16	7	28	16	29	19	18	17	20	38	7	5	14	11	18	12	12	10
k__Bacteria;p__Proteobacteria;c__Gammaproteobacteria;o__Enterobacteriales	0	0	0	0	2	1	1	0	0	0	1	0	150	222	4	2	3	1	49	51
k__Bacteria;p__Proteobacteria;c__Gammaproteobacteria;o__HTCC2188	5	23	3	9	45	29	62	54	30	27	27	26	56	42	5	10	0	2	7	9
k__Bacteria;p__Proteobacteria;c__Gammaproteobacteria;o__Legionellales	62	316	1228	886	227	128	263	243	399	328	596	725	244	221	307	251	459	1399	619	547
k__Bacteria;p__Proteobacteria;c__Gammaproteobacteria;o__Oceanospirillales	0	1	0	0	12	2	0	0	0	7	0	0	0	0	0	0	0	0	1	4
k__Bacteria;p__Proteobacteria;c__Gammaproteobacteria;o__PYR10d3	0	1	0	0	11	2	0	0	0	0	0	0	0	0	0	0	0	0	0	0
k__Bacteria;p__Proteobacteria;c__Gammaproteobacteria;o__Pseudomonadales	201	309	138	49	392	191	149	140	170	96	264	353	535	401	265	265	53	56	282	246
k__Bacteria;p__Proteobacteria;c__Gammaproteobacteria;o__Thiotrichales	1150	591	112	96	399	215	526	447	434	453	676	766	220	182	33	34	1	12	35	39
k__Bacteria;p__Proteobacteria;c__Gammaproteobacteria;o__Xanthomonadales	4690	4706	4975	4809	3531	2193	3416	3467	4231	4210	4193	5791	9213	6605	5594	5618	2168	3832	3871	3872
k__Bacteria;p__Proteobacteria;c__Gammaproteobacteria;o__[Marinicellales]	22	26	0	0	21	8	5	4	6	6	0	0	4	3	0	0	0	0	0	1
k__Bacteria;p__Proteobacteria;c__TA18;o__CV90	0	2	0	0	3	1	0	1	8	11	4	3	3	0	2	0	5	3	2	1
k__Bacteria;p__Proteobacteria;c__TA18;o__PHOS-HD29	3	8	6	7	37	13	13	18	15	11	8	11	3	4	4	0	9	10	14	11
k__Bacteria;p__SBR1093;c__;o__	0	1	1	1	1	0	0	0	0	0	1	0	57	58	1	2	0	0	0	2
k__Bacteria;p__Spirochaetes;c__Spirochaetes;o__Spirochaetales	0	0	7	11	0	0	6	20	1	3	34	42	0	0	5	9	1	2	4	3
k__Bacteria;p__Spirochaetes;c__[Leptospirae];o__[Leptospirales]	12	17	10	6	34	16	76	76	18	23	9	5	0	0	2	2	1	2	2	1
k__Bacteria;p__TM6;c__SBRH58;o__	0	0	9	7	0	0	2	4	0	0	1	1	1	2	5	5	0	0	0	0
k__Bacteria;p__TM6;c__SJA-4;o__	10	22	97	92	39	17	26	21	30	13	57	82	53	32	50	39	11	50	15	20
k__Bacteria;p__TM7;c__;o__	5	27	12	11	2	1	3	11	38	6	35	5	1	1	0	0	0	0	0	4
k__Bacteria;p__TM7;c__SC3;o__	3	8	21	14	13	6	16	5	2	8	8	11	30	13	34	15	20	27	28	30
k__Bacteria;p__TM7;c__TM7-1;o__	98	148	500	446	120	86	93	63	51	56	185	323	282	302	88	99	572	644	270	252
k__Bacteria;p__TM7;c__TM7-3;Other	1	0	1	2	3	0	5	2	2	0	0	0	0	1	12	7	3	1	4	5
k__Bacteria;p__TM7;c__TM7-3;o__	9	15	11	11	27	9	5	0	3	5	9	11	176	41	4	3	2	4	18	24
k__Bacteria;p__TM7;c__TM7-3;o__EW055	5	19	0	0	1	1	0	1	0	0	2	8	2	0	0	0	0	0	1	0
k__Bacteria;p__TM7;c__TM7-3;o__I025	1	7	0	0	16	4	0	0	3	0	0	1	44	18	0	0	0	2	2	1
k__Bacteria;p__Tenericutes;c__Mollicutes;o__Anaeroplasmatales	0	0	0	0	0	0	0	0	0	0	0	0	0	0	0	1	0	0	5	4
k__Bacteria;p__Verrucomicrobia;c__Opitutae;o__	0	2	1	1	12	2	1	7	4	4	14	8	3	0	0	0	0	0	3	5
k__Bacteria;p__Verrucomicrobia;c__Opitutae;o__Opitutales	592	400	422	289	491	246	692	524	470	523	650	580	184	93	220	138	863	325	747	687
k__Bacteria;p__Verrucomicrobia;c__Opitutae;o__[Cerasicoccales]	25	4	0	0	18	2	2	1	1	0	3	1	1	1	0	0	6	0	1	3
k__Bacteria;p__Verrucomicrobia;c__Verrucomicrobiae;o__Verrucomicrobiales	196	185	33	25	174	133	143	131	124	157	85	95	48	74	16	15	55	29	127	148
k__Bacteria;p__Verrucomicrobia;c__[Methylacidiphilae];o__Methylacidiphilales	0	0	4	5	0	0	0	0	0	0	0	0	0	0	7	10	0	0	7	5
k__Bacteria;p__Verrucomicrobia;c__[Methylacidiphilae];o__S-BQ2-57	12	10	30	23	89	48	66	49	16	21	32	32	83	63	110	57	8	5	53	63
k__Bacteria;p__Verrucomicrobia;c__[Pedosphaerae];o__	53	22	0	0	0	0	0	0	0	0	0	0	0	0	0	0	0	0	0	0
k__Bacteria;p__Verrucomicrobia;c__[Pedosphaerae];o__[Pedosphaerales]	3274	1606	1931	1688	2056	1049	4125	3483	2910	2975	1890	2002	1843	1440	2667	2089	4564	2131	2867	2791
k__Bacteria;p__Verrucomicrobia;c__[Spartobacteria];o__[Chthoniobacterales]	357	540	1290	1203	1825	1401	1869	1862	1070	1141	1659	1986	5104	5396	2590	2503	569	824	1948	1963
k__Bacteria;p__WPS-2;c__;o__	8	14	658	610	33	9	5	5	4	8	53	50	17	13	937	991	288	711	366	416
k__Bacteria;p__WS2;c__Kazan-3B-09;o__	0	0	0	0	6	1	0	0	0	0	0	0	0	0	0	0	0	0	2	3
k__Bacteria;p__WS2;c__SHA-109;o__	44	81	36	26	77	48	35	39	39	31	42	77	13	4	9	3	0	0	48	66
k__Bacteria;p__WS3;c__PRR-12;o__	4	2	0	0	29	19	33	25	35	32	4	5	17	42	0	0	0	0	0	0
k__Bacteria;p__WS3;c__PRR-12;o__LD1-PA13	130	61	30	27	42	17	63	66	36	38	24	37	33	37	5	1	0	1	5	8
k__Bacteria;p__WS3;c__PRR-12;o__Sediment-1	398	241	109	106	509	261	531	562	768	546	211	259	882	848	226	292	17	14	227	214
k__Bacteria;p__WS3;c__PRR-12;o__wb1_H11	3	0	0	0	19	5	1	1	10	5	0	0	0	0	0	0	0	0	0	0
k__Bacteria;p__ZB3;c__BS119;o__	0	1	0	0	0	0	5	7	13	0	10	2	0	0	0	0	0	0	0	0
k__Bacteria;p__[Thermi];c__Deinococci;o__Deinococcales	0	0	2	1	0	0	0	0	0	0	0	0	14	6	1	0	0	0	2	7

## Sheet: Family L5
Total Counts	Sample
#OTU ID	E1-1	E1-2	E2-1	E2-2	E3-1	E3-2	E4-1	E4-2	E5-1	E5-2	K1-1	K1-2	K2-1	K2-2	K3-1	K3-2	K4-1	K4-2	K5-1	K5-2
Unassigned;Other;Other;Other;Other	1735	848	1307	1155	1104	655	770	745	1280	1456	654	765	323	255	545	406	366	433	697	665
k__Archaea;p__Crenarchaeota;c__MBGA;o__NRP-J;f__	0	0	7	4	0	0	0	0	0	0	0	0	1	3	15	10	0	0	2	0
k__Archaea;p__Crenarchaeota;c__Thaumarchaeota;o__Cenarchaeales;f__SAGMA-X	0	0	17	14	0	0	0	0	0	0	0	0	0	0	27	21	32	15	1	0
k__Archaea;p__Crenarchaeota;c__Thaumarchaeota;o__Nitrososphaerales;f__Nitrososphaeraceae	3	6	0	0	23	10	18	13	26	15	7	19	5	2	0	0	2	2	3	1
k__Archaea;p__Euryarchaeota;c__Thermoplasmata;o__E2;f__	25	12	1	0	2	0	0	0	7	11	0	0	3	2	11	14	0	0	7	15
k__Archaea;p__[Parvarchaeota];c__[Parvarchaea];o__WCHD3-30;f__	0	0	0	0	0	0	0	0	4	6	0	0	0	0	0	0	0	0	0	0
k__Archaea;p__[Parvarchaeota];c__[Parvarchaea];o__YLA114;f__	10	3	9	7	14	1	12	5	0	1	2	5	0	0	3	0	0	0	0	3
k__Bacteria;p__;c__;o__;f__	13	7	6	6	14	12	2	5	20	11	0	1	8	0	6	8	2	59	5	6
k__Bacteria;p__AD3;c__ABS-6;o__;f__	0	2	317	263	1	3	2	3	0	0	24	44	674	637	1766	1527	2	14	84	119
k__Bacteria;p__AD3;c__JG37-AG-4;o__;f__	0	0	72	89	0	0	1	0	0	0	9	17	105	71	333	286	3	17	15	32
k__Bacteria;p__Acidobacteria;c__;o__;f__	58	44	21	23	94	58	110	91	131	83	44	78	209	179	15	17	0	0	38	34
k__Bacteria;p__Acidobacteria;c__AT-s54;o__;f__	88	51	1	5	78	68	75	84	76	78	40	49	12	10	1	0	0	0	36	40
k__Bacteria;p__Acidobacteria;c__Acidobacteria-5;o__;f__	206	256	199	170	1114	438	841	844	720	536	468	581	528	448	217	180	19	15	292	285
k__Bacteria;p__Acidobacteria;c__Acidobacteria-6;o__BPC015;f__	0	0	0	0	0	0	0	1	7	13	0	0	0	0	0	0	0	1	0	0
k__Bacteria;p__Acidobacteria;c__Acidobacteria-6;o__CCU21;f__	175	347	82	69	349	180	409	413	677	626	318	338	555	435	65	50	3	9	155	153
k__Bacteria;p__Acidobacteria;c__Acidobacteria-6;o__iii1-15;f__	2688	5942	2511	2406	7932	4928	6426	6571	7882	7561	4944	5258	5813	4299	2048	1656	988	1709	2816	2950
k__Bacteria;p__Acidobacteria;c__Acidobacteria-6;o__iii1-15;f__RB40	750	1247	711	618	1179	657	1370	1473	978	978	959	1102	707	549	345	307	267	345	690	702
k__Bacteria;p__Acidobacteria;c__Acidobacteria-6;o__iii1-15;f__mb2424	421	942	16	21	1096	729	630	572	1084	1084	285	359	330	257	30	44	10	20	163	150
k__Bacteria;p__Acidobacteria;c__Acidobacteriia;o__Acidobacteriales;f__	0	0	0	0	0	0	0	0	0	0	0	3	0	0	1	0	2	3	1	3
k__Bacteria;p__Acidobacteria;c__Acidobacteriia;o__Acidobacteriales;f__Acidobacteriaceae	0	9	751	779	3	4	37	27	0	0	46	64	150	107	847	893	1768	2174	724	638
k__Bacteria;p__Acidobacteria;c__Acidobacteriia;o__Acidobacteriales;f__Koribacteraceae	105	198	8029	6921	574	323	435	343	316	262	815	1151	3145	2975	6573	6378	12756	11271	4411	4392
k__Bacteria;p__Acidobacteria;c__BPC102;o__;f__	2	7	0	0	8	3	5	4	5	10	1	0	5	7	0	0	0	0	1	2
k__Bacteria;p__Acidobacteria;c__BPC102;o__MVS-40;f__	10	14	1	0	26	10	28	26	43	49	8	7	47	33	0	0	0	2	0	1
k__Bacteria;p__Acidobacteria;c__DA052;o__Ellin6513;f__	34	32	1971	1844	116	56	75	96	31	23	90	103	1738	1646	7426	7089	1329	664	686	698
k__Bacteria;p__Acidobacteria;c__EC1113;o__;f__	22	26	56	36	59	27	35	42	97	64	33	22	65	34	41	44	67	56	63	51
k__Bacteria;p__Acidobacteria;c__Holophagae;o__Holophagales;f__Holophagaceae	0	0	593	461	0	0	2	1	0	0	0	11	15	11	235	243	2495	3934	74	66
k__Bacteria;p__Acidobacteria;c__PAUC37f;o__;f__	60	85	1	1	300	168	153	194	271	221	19	28	169	127	6	4	2	7	9	10
k__Bacteria;p__Acidobacteria;c__RB25;o__;f__	46	34	18	13	295	182	193	261	49	31	132	151	339	311	23	16	0	0	20	22
k__Bacteria;p__Acidobacteria;c__S035;o__;f__	54	148	23	9	254	138	215	251	357	341	137	155	360	283	33	24	0	0	13	24
k__Bacteria;p__Acidobacteria;c__Solibacteres;o__JH-WHS99;f__	2	1	5	2	20	7	4	1	36	16	0	1	26	22	5	1	0	1	8	3
k__Bacteria;p__Acidobacteria;c__Solibacteres;o__Solibacterales;f__	235	707	1587	1664	940	713	556	648	753	803	879	1107	924	696	1798	1825	1316	1636	1519	1651
k__Bacteria;p__Acidobacteria;c__Solibacteres;o__Solibacterales;f__AKIW659	0	0	49	40	1	3	0	2	0	0	4	5	32	29	73	89	1	5	41	37
k__Bacteria;p__Acidobacteria;c__Solibacteres;o__Solibacterales;f__PAUC26f	98	102	11	2	110	43	35	19	108	89	6	11	70	37	36	58	0	0	4	2
k__Bacteria;p__Acidobacteria;c__Solibacteres;o__Solibacterales;f__Solibacteraceae	100	207	2417	2232	580	405	815	865	303	247	779	907	2059	1551	3311	3565	1013	2404	2944	3169
k__Bacteria;p__Acidobacteria;c__Solibacteres;o__Solibacterales;f__[Bryobacteraceae]	7	11	0	0	18	9	21	34	7	9	1	2	1	2	3	2	0	0	6	5
k__Bacteria;p__Acidobacteria;c__Sva0725;o__Sva0725;f__	239	394	71	47	412	294	263	230	1105	796	207	218	281	191	241	172	56	136	125	131
k__Bacteria;p__Acidobacteria;c__TM1;o__;f__	3	7	83	101	3	3	7	8	9	2	9	12	48	47	155	187	294	137	45	40
k__Bacteria;p__Acidobacteria;c__[Chloracidobacteria];o__;f__	11	6	33	19	63	51	55	55	89	85	55	55	16	8	8	18	38	12	8	11
k__Bacteria;p__Acidobacteria;c__[Chloracidobacteria];o__11-24;f__	23	46	91	67	328	173	241	317	395	379	635	726	722	645	110	80	2	3	101	92
k__Bacteria;p__Acidobacteria;c__[Chloracidobacteria];o__DS-100;f__	42	122	11	16	93	75	75	60	147	99	67	64	54	77	9	15	10	7	65	43
k__Bacteria;p__Acidobacteria;c__[Chloracidobacteria];o__Ellin7246;f__	0	0	8	3	0	0	0	0	0	0	0	2	2	2	23	15	0	0	6	9
k__Bacteria;p__Acidobacteria;c__[Chloracidobacteria];o__PK29;f__	38	43	3	7	250	139	213	235	272	253	118	127	180	184	22	12	1	2	18	19
k__Bacteria;p__Acidobacteria;c__[Chloracidobacteria];o__RB41;f__	387	1273	362	319	1926	995	1832	2002	5405	4731	2221	2611	2836	2527	729	471	22	190	1248	1286
k__Bacteria;p__Acidobacteria;c__[Chloracidobacteria];o__RB41;f__Ellin6075	161	947	763	686	827	563	557	701	1439	1452	1265	1876	927	776	485	501	285	610	1643	1584
k__Bacteria;p__Acidobacteria;c__iii1-8;o__;f__	2	2	0	0	1	3	2	6	5	28	0	0	0	1	0	0	0	0	3	3
k__Bacteria;p__Acidobacteria;c__iii1-8;o__32-20;f__	59	188	377	335	273	167	299	309	725	552	195	249	907	773	912	855	22	33	488	461
k__Bacteria;p__Acidobacteria;c__iii1-8;o__DS-18;f__	395	678	496	432	1484	1055	441	475	1328	1365	650	908	471	352	995	826	19	60	898	828
k__Bacteria;p__Acidobacteria;c__iii1-8;o__SJA-36;f__	3	3	6	4	14	10	5	7	17	9	15	18	30	21	15	12	0	0	30	34
k__Bacteria;p__Actinobacteria;c__Acidimicrobiia;o__Acidimicrobiales;f__	1495	1995	1073	906	729	381	325	386	1421	1445	736	683	931	684	1049	871	208	295	1554	1727
k__Bacteria;p__Actinobacteria;c__Acidimicrobiia;o__Acidimicrobiales;f__AKIW874	6	3	0	0	0	0	0	0	0	1	0	0	0	0	0	0	0	0	0	0
k__Bacteria;p__Actinobacteria;c__Acidimicrobiia;o__Acidimicrobiales;f__C111	459	806	89	80	553	309	211	240	402	548	301	321	221	145	74	35	12	23	127	156
k__Bacteria;p__Actinobacteria;c__Acidimicrobiia;o__Acidimicrobiales;f__EB1017	204	146	392	352	199	132	64	112	74	134	252	223	191	93	196	131	208	150	302	350
k__Bacteria;p__Actinobacteria;c__Acidimicrobiia;o__Acidimicrobiales;f__Iamiaceae	1088	1133	106	70	202	82	73	61	110	170	137	138	127	69	11	15	1	2	51	62
k__Bacteria;p__Actinobacteria;c__Acidimicrobiia;o__Acidimicrobiales;f__koll13	3	0	0	0	10	3	2	0	8	2	0	0	1	0	0	0	0	0	0	0
k__Bacteria;p__Actinobacteria;c__Actinobacteria;o__Actinomycetales;Other	15	15	80	151	7	2	6	3	19	20	8	9	24	25	207	190	177	316	317	305
k__Bacteria;p__Actinobacteria;c__Actinobacteria;o__Actinomycetales;f__	37	39	489	473	29	19	24	20	13	20	35	46	128	119	530	346	195	229	270	289
k__Bacteria;p__Actinobacteria;c__Actinobacteria;o__Actinomycetales;f__Actinospicaceae	0	0	7	1	0	0	0	0	0	0	0	0	0	0	18	21	5	2	1	1
k__Bacteria;p__Actinobacteria;c__Actinobacteria;o__Actinomycetales;f__Actinosynnemataceae	219	131	111	97	4	5	0	8	9	11	6	8	1	6	71	48	17	7	10	17
k__Bacteria;p__Actinobacteria;c__Actinobacteria;o__Actinomycetales;f__Cellulomonadaceae	11	23	8	2	12	7	14	12	4	11	20	23	8	7	6	2	1	3	20	9
k__Bacteria;p__Actinobacteria;c__Actinobacteria;o__Actinomycetales;f__Frankiaceae	66	42	414	352	11	3	15	15	2	5	63	85	79	60	375	419	179	179	409	416
k__Bacteria;p__Actinobacteria;c__Actinobacteria;o__Actinomycetales;f__Geodermatophilaceae	91	113	117	85	59	41	13	15	115	221	110	119	32	26	24	24	309	297	167	170
k__Bacteria;p__Actinobacteria;c__Actinobacteria;o__Actinomycetales;f__Glycomycetaceae	12	7	1	0	1	2	2	1	2	3	6	5	5	9	0	0	0	0	9	19
k__Bacteria;p__Actinobacteria;c__Actinobacteria;o__Actinomycetales;f__Gordoniaceae	5	4	0	0	14	0	0	0	2	3	0	1	0	0	0	0	7	0	0	0
k__Bacteria;p__Actinobacteria;c__Actinobacteria;o__Actinomycetales;f__Intrasporangiaceae	126	128	169	121	100	66	45	32	52	115	91	112	102	65	88	62	192	261	250	235
k__Bacteria;p__Actinobacteria;c__Actinobacteria;o__Actinomycetales;f__Kineosporiaceae	5	4	19	17	3	1	3	3	5	7	16	11	17	4	8	7	12	13	27	36
k__Bacteria;p__Actinobacteria;c__Actinobacteria;o__Actinomycetales;f__Microbacteriaceae	156	135	85	49	42	21	14	19	41	77	62	56	51	43	30	12	61	75	69	79
k__Bacteria;p__Actinobacteria;c__Actinobacteria;o__Actinomycetales;f__Micrococcaceae	444	490	218	133	194	148	60	54	311	499	227	272	346	175	166	88	99	121	328	350
k__Bacteria;p__Actinobacteria;c__Actinobacteria;o__Actinomycetales;f__Micromonosporaceae	327	250	216	167	137	49	78	65	184	106	236	205	222	90	113	60	56	128	132	143
k__Bacteria;p__Actinobacteria;c__Actinobacteria;o__Actinomycetales;f__Mycobacteriaceae	621	321	714	645	275	137	179	148	114	187	390	387	382	279	457	240	720	360	455	534
k__Bacteria;p__Actinobacteria;c__Actinobacteria;o__Actinomycetales;f__Nakamurellaceae	17	21	79	52	33	9	20	23	3	7	41	34	31	19	59	17	4	4	73	78
k__Bacteria;p__Actinobacteria;c__Actinobacteria;o__Actinomycetales;f__Nocardiaceae	224	89	66	44	110	31	29	13	27	34	109	112	119	52	58	41	25	11	140	176
k__Bacteria;p__Actinobacteria;c__Actinobacteria;o__Actinomycetales;f__Nocardioidaceae	4054	2847	453	445	441	279	210	211	439	711	525	575	1478	874	322	248	510	477	1132	1228
k__Bacteria;p__Actinobacteria;c__Actinobacteria;o__Actinomycetales;f__Propionibacteriaceae	10	5	1	3	3	4	6	7	4	2	6	7	2	0	2	2	4	9	2	4
k__Bacteria;p__Actinobacteria;c__Actinobacteria;o__Actinomycetales;f__Pseudonocardiaceae	1356	1250	335	261	53	28	25	37	84	103	169	173	191	110	189	120	151	180	230	226
k__Bacteria;p__Actinobacteria;c__Actinobacteria;o__Actinomycetales;f__Sporichthyaceae	198	224	308	301	37	31	36	39	38	63	174	287	486	409	137	143	242	666	707	698
k__Bacteria;p__Actinobacteria;c__Actinobacteria;o__Actinomycetales;f__Streptomycetaceae	360	258	436	284	124	75	91	60	98	167	264	242	365	178	181	126	270	148	766	785
k__Bacteria;p__Actinobacteria;c__Actinobacteria;o__Actinomycetales;f__Streptosporangiaceae	54	32	44	35	11	11	4	6	15	35	18	21	352	37	11	2	38	36	87	109
k__Bacteria;p__Actinobacteria;c__Actinobacteria;o__Actinomycetales;f__Thermomonosporaceae	12	8	19	9	1	0	0	1	1	4	21	11	17	10	20	15	4	3	26	7
k__Bacteria;p__Actinobacteria;c__Actinobacteria;o__Actinomycetales;f__Williamsiaceae	5	2	0	0	6	4	2	8	0	0	4	2	1	0	0	0	0	0	12	7
k__Bacteria;p__Actinobacteria;c__Actinobacteria;o__Bifidobacteriales;f__	8	5	0	0	0	0	0	0	0	0	0	0	0	0	0	0	0	0	0	0
k__Bacteria;p__Actinobacteria;c__Actinobacteria;o__Micrococcales;f__	1	2	0	0	2	3	0	1	9	7	2	0	0	0	0	0	3	2	0	1
k__Bacteria;p__Actinobacteria;c__MB-A2-108;o__;f__	122	226	185	176	46	21	28	36	135	147	136	143	528	478	196	142	15	21	156	197
k__Bacteria;p__Actinobacteria;c__MB-A2-108;o__0319-7L14;f__	444	391	130	152	284	116	168	244	248	386	150	163	335	192	107	59	24	27	99	130
k__Bacteria;p__Actinobacteria;c__Nitriliruptoria;o__Euzebyales;f__Euzebyaceae	15	16	0	0	2	1	0	3	1	8	1	0	0	0	0	0	0	0	0	0
k__Bacteria;p__Actinobacteria;c__Rubrobacteria;o__Rubrobacterales;f__Rubrobacteraceae	1	4	0	0	21	16	5	7	24	22	2	2	1	1	0	0	0	0	0	0
k__Bacteria;p__Actinobacteria;c__Thermoleophilia;o__Gaiellales;f__	167	98	231	168	37	18	32	41	22	22	107	101	96	69	171	93	199	160	229	248
k__Bacteria;p__Actinobacteria;c__Thermoleophilia;o__Gaiellales;f__AK1AB1_02E	10	4	1	1	3	1	2	1	1	1	0	1	7	3	1	3	0	0	4	2
k__Bacteria;p__Actinobacteria;c__Thermoleophilia;o__Gaiellales;f__Gaiellaceae	757	693	2114	2062	960	501	653	752	635	931	1179	1446	1629	1062	1794	1280	1461	3174	1966	2128
k__Bacteria;p__Actinobacteria;c__Thermoleophilia;o__Solirubrobacterales;Other	13	10	0	1	2	1	2	6	1	1	2	5	2	2	1	1	1	2	4	8
k__Bacteria;p__Actinobacteria;c__Thermoleophilia;o__Solirubrobacterales;f__	815	480	530	402	358	196	320	257	238	403	612	577	1134	538	529	343	319	189	597	575
k__Bacteria;p__Actinobacteria;c__Thermoleophilia;o__Solirubrobacterales;f__Conexibacteraceae	40	32	159	153	13	3	8	8	14	24	36	39	26	19	158	91	76	42	123	112
k__Bacteria;p__Actinobacteria;c__Thermoleophilia;o__Solirubrobacterales;f__Patulibacteraceae	79	41	73	75	38	22	14	17	25	38	58	50	54	33	59	33	131	97	218	209
k__Bacteria;p__Actinobacteria;c__Thermoleophilia;o__Solirubrobacterales;f__Solirubrobacteraceae	52	52	28	32	21	19	21	25	41	60	76	82	45	32	35	15	24	34	55	60
k__Bacteria;p__Armatimonadetes;c__0319-6E2;o__;f__	4	9	0	0	10	4	5	7	8	5	1	4	1	0	1	1	0	0	4	3
k__Bacteria;p__Armatimonadetes;c__Armatimonadia;o__Armatimonadales;f__Armatimonadaceae	5	5	11	10	6	13	9	16	5	3	5	9	5	6	5	6	8	14	19	21
k__Bacteria;p__Armatimonadetes;c__Armatimonadia;o__FW68;f__	0	0	12	4	1	0	0	0	0	0	1	0	0	0	6	5	15	20	16	11
k__Bacteria;p__Armatimonadetes;c__Chthonomonadetes;o__Chthonomonadales;f__Chthonomonadaceae	13	12	107	79	36	21	22	19	29	14	16	31	25	5	45	49	46	62	85	109
k__Bacteria;p__Armatimonadetes;c__Chthonomonadetes;o__SJA-22;f__	3	12	26	18	105	68	11	14	16	9	7	8	36	26	23	23	14	15	60	64
k__Bacteria;p__Armatimonadetes;c__OPB50;o__;f__	4	16	20	16	13	10	3	1	8	4	22	27	10	6	0	6	7	22	17	13
k__Bacteria;p__Armatimonadetes;c__SHA-37;o__;f__	0	1	3	8	1	4	0	0	0	0	2	2	0	0	0	1	0	0	6	3
k__Bacteria;p__Armatimonadetes;c__SJA-176;o__;f__	0	0	7	3	0	0	1	1	0	1	1	3	0	0	2	3	0	2	5	4
k__Bacteria;p__Armatimonadetes;c__[Fimbriimonadia];o__[Fimbriimonadales];f__	61	20	0	0	10	2	16	10	27	12	6	11	11	15	0	1	0	0	0	0
k__Bacteria;p__Armatimonadetes;c__[Fimbriimonadia];o__[Fimbriimonadales];f__[Fimbriimonadaceae]	86	149	159	174	148	87	89	98	151	131	174	198	63	54	76	68	332	480	216	245
k__Bacteria;p__BHI80-139;c__;o__;f__	1	2	1	4	20	18	10	2	20	25	6	3	0	1	1	1	0	0	10	9
k__Bacteria;p__BRC1;c__PRR-11;o__;f__	54	46	21	26	43	34	39	27	108	106	71	79	27	31	25	25	23	11	56	60
k__Bacteria;p__Bacteroidetes;Other;Other;Other	1	2	0	0	4	6	15	8	6	5	0	0	0	0	1	1	0	1	0	0
k__Bacteria;p__Bacteroidetes;c__;o__;f__	0	0	0	0	1	0	6	5	0	2	6	3	0	0	0	0	0	0	0	0
k__Bacteria;p__Bacteroidetes;c__At12OctB3;o__;f__	0	5	5	3	12	6	6	10	5	14	15	41	95	58	5	7	46	43	16	16
k__Bacteria;p__Bacteroidetes;c__BME43;o__;f__	2	2	0	0	4	0	7	7	1	0	2	1	0	0	0	0	0	0	5	1
k__Bacteria;p__Bacteroidetes;c__Bacteroidia;o__Bacteroidales;f__	0	0	1	4	5	1	3	1	0	1	1	1	3	2	2	0	0	0	2	0
k__Bacteria;p__Bacteroidetes;c__Cytophagia;o__Cytophagales;f__Cyclobacteriaceae	0	2	0	0	0	0	1	0	3	0	1	0	0	0	0	8	0	0	0	0
k__Bacteria;p__Bacteroidetes;c__Cytophagia;o__Cytophagales;f__Cytophagaceae	5459	2954	884	392	1620	938	1512	1402	1979	2236	1077	1175	564	378	252	214	678	420	534	474
k__Bacteria;p__Bacteroidetes;c__Cytophagia;o__Cytophagales;f__Flammeovirgaceae	0	1	0	0	2	2	24	23	0	1	0	0	0	0	0	0	0	0	0	0
k__Bacteria;p__Bacteroidetes;c__Cytophagia;o__Cytophagales;f__[Amoebophilaceae]	0	0	0	0	3	0	0	0	1	0	8	10	0	0	0	0	0	0	0	0
k__Bacteria;p__Bacteroidetes;c__Flavobacteriia;o__Flavobacteriales;f__	4	8	0	0	0	0	13	6	0	1	0	0	0	0	0	0	0	0	0	0
k__Bacteria;p__Bacteroidetes;c__Flavobacteriia;o__Flavobacteriales;f__Cryomorphaceae	85	47	2	1	83	51	51	35	29	33	31	35	21	4	2	1	10	0	4	9
k__Bacteria;p__Bacteroidetes;c__Flavobacteriia;o__Flavobacteriales;f__Flavobacteriaceae	73	198	33	47	348	163	120	124	72	96	59	76	691	503	67	54	19	23	132	105
k__Bacteria;p__Bacteroidetes;c__Flavobacteriia;o__Flavobacteriales;f__[Weeksellaceae]	0	1	0	0	10	1	0	0	0	0	0	0	8	2	1	0	0	0	1	2
k__Bacteria;p__Bacteroidetes;c__Sphingobacteriia;o__Sphingobacteriales;f__	534	356	269	243	578	332	626	547	403	416	460	403	259	226	140	119	202	229	473	530
k__Bacteria;p__Bacteroidetes;c__Sphingobacteriia;o__Sphingobacteriales;f__Sphingobacteriaceae	59	174	89	86	294	154	184	147	176	222	85	106	1075	552	132	125	351	468	592	511
k__Bacteria;p__Bacteroidetes;c__VC2_1_Bac22;o__;f__	54	27	0	1	1	0	15	11	28	19	7	1	0	0	0	4	0	0	2	2
k__Bacteria;p__Bacteroidetes;c__[Rhodothermi];o__[Rhodothermales];f__Rhodothermaceae	2	6	0	0	1	3	1	1	11	11	1	0	0	0	0	0	0	0	0	0
k__Bacteria;p__Bacteroidetes;c__[Saprospirae];o__[Saprospirales];f__	106	40	69	67	67	31	69	63	38	36	77	59	34	30	35	29	16	11	112	98
k__Bacteria;p__Bacteroidetes;c__[Saprospirae];o__[Saprospirales];f__Chitinophagaceae	1294	2055	1421	1338	2259	1138	2310	2316	2310	2207	1987	2387	4238	3454	1276	1201	839	1913	2913	2608
k__Bacteria;p__Bacteroidetes;c__[Saprospirae];o__[Saprospirales];f__Saprospiraceae	277	602	22	8	292	218	342	318	350	397	275	308	251	227	10	13	2	3	99	88
k__Bacteria;p__Chlamydiae;c__Chlamydiia;o__;f__	18	28	32	38	31	15	32	42	33	47	80	81	89	70	28	12	25	42	30	32
k__Bacteria;p__Chlamydiae;c__Chlamydiia;o__Chlamydiales;f__	8	12	247	195	55	22	133	169	63	66	188	181	61	65	41	37	118	128	76	73
k__Bacteria;p__Chlamydiae;c__Chlamydiia;o__Chlamydiales;f__Chlamydiaceae	0	0	0	0	12	0	0	0	0	0	0	0	0	0	0	0	0	0	0	0
k__Bacteria;p__Chlamydiae;c__Chlamydiia;o__Chlamydiales;f__Parachlamydiaceae	41	15	16	13	11	3	11	23	1	8	29	51	23	11	6	6	51	27	26	15
k__Bacteria;p__Chlamydiae;c__Chlamydiia;o__Chlamydiales;f__Rhabdochlamydiaceae	57	12	145	143	13	6	37	39	13	15	57	48	52	46	38	37	35	13	9	16
k__Bacteria;p__Chlorobi;c__;o__;f__	24	45	84	89	103	44	65	69	61	56	129	203	71	56	106	94	110	74	83	84
k__Bacteria;p__Chlorobi;c__BSV26;o__A89;f__	3	0	0	0	4	1	7	7	0	0	0	0	2	8	0	0	0	0	0	0
k__Bacteria;p__Chlorobi;c__BSV26;o__C20;f__	100	40	0	0	5	1	0	0	0	0	0	0	1	2	0	0	0	0	0	0
k__Bacteria;p__Chlorobi;c__BSV26;o__PK329;f__	3	0	0	0	72	18	37	11	8	4	7	6	11	11	0	0	0	0	8	7
k__Bacteria;p__Chlorobi;c__OPB56;o__;f__	26	111	25	13	119	75	50	64	39	59	61	62	29	20	8	11	4	3	51	54
k__Bacteria;p__Chlorobi;c__SJA-28;o__;f__	7	56	17	11	62	40	60	54	77	58	41	58	40	38	6	7	0	0	70	51
k__Bacteria;p__Chloroflexi;c__;o__;f__	6	11	1	5	13	6	7	6	4	7	4	4	1	1	0	0	1	3	1	4
k__Bacteria;p__Chloroflexi;c__Anaerolineae;o__;f__	22	57	2	0	100	50	41	38	69	83	7	6	21	23	0	0	0	1	1	0
k__Bacteria;p__Chloroflexi;c__Anaerolineae;o__A31;f__S47	30	37	13	19	55	44	31	45	56	48	31	44	23	23	11	4	2	1	22	27
k__Bacteria;p__Chloroflexi;c__Anaerolineae;o__Ardenscatenales;f__Ardenscatenaceae	31	126	0	0	45	32	42	36	100	117	0	0	0	0	0	0	0	0	0	2
k__Bacteria;p__Chloroflexi;c__Anaerolineae;o__CFB-26;f__	115	167	0	2	86	37	65	78	100	121	23	19	11	9	4	0	0	0	14	8
k__Bacteria;p__Chloroflexi;c__Anaerolineae;o__Caldilineales;f__Caldilineaceae	119	111	10	6	68	45	23	33	54	77	33	24	17	10	2	3	8	4	12	20
k__Bacteria;p__Chloroflexi;c__Anaerolineae;o__GCA004;f__	19	38	0	0	9	0	0	2	32	25	0	1	8	5	0	0	0	0	0	0
k__Bacteria;p__Chloroflexi;c__Anaerolineae;o__H39;f__	43	80	76	55	83	44	56	61	94	84	67	50	42	35	11	9	4	23	58	48
k__Bacteria;p__Chloroflexi;c__Anaerolineae;o__S0208;f__	2	5	0	0	7	1	2	3	11	19	0	0	0	0	0	0	0	0	0	0
k__Bacteria;p__Chloroflexi;c__Anaerolineae;o__SBR1031;f__A4b	174	198	60	47	144	95	61	66	117	164	84	86	20	23	20	18	3	23	47	74
k__Bacteria;p__Chloroflexi;c__Anaerolineae;o__SBR1031;f__SJA-101	39	38	0	0	14	13	0	4	35	26	2	2	0	0	0	0	0	1	0	0
k__Bacteria;p__Chloroflexi;c__Anaerolineae;o__SBR1031;f__oc28	16	14	29	21	14	7	4	13	18	16	18	20	1	5	14	2	0	3	11	19
k__Bacteria;p__Chloroflexi;c__Anaerolineae;o__SHA-20;f__	8	5	33	20	48	33	25	22	11	11	39	45	32	24	8	11	0	0	20	33
k__Bacteria;p__Chloroflexi;c__Anaerolineae;o__WCHB1-50;f__	2	1	0	0	9	3	6	3	1	3	0	0	0	0	0	0	0	0	0	0
k__Bacteria;p__Chloroflexi;c__Anaerolineae;o__envOPS12;f__	138	106	4	5	147	87	81	70	288	267	28	26	42	30	1	2	2	5	15	19
k__Bacteria;p__Chloroflexi;c__Anaerolineae;o__pLW-97;f__	0	2	0	0	9	2	6	1	6	9	0	0	0	0	0	0	0	0	0	0
k__Bacteria;p__Chloroflexi;c__C0119;o__;f__	26	112	299	254	146	92	56	72	173	219	235	254	103	73	85	84	95	448	190	195
k__Bacteria;p__Chloroflexi;c__Chloroflexi;o__AKIW781;f__	55	54	9	10	11	14	3	1	16	30	14	14	3	1	2	2	7	4	10	16
k__Bacteria;p__Chloroflexi;c__Chloroflexi;o__Chloroflexales;f__01D2Z48	0	0	0	0	4	2	1	1	2	0	0	0	0	0	0	0	0	0	0	0
k__Bacteria;p__Chloroflexi;c__Chloroflexi;o__Chloroflexales;f__Chloroflexaceae	5	3	0	0	1	0	0	0	0	3	3	1	0	0	1	1	0	0	0	1
k__Bacteria;p__Chloroflexi;c__Chloroflexi;o__Herpetosiphonales;f__	27	47	0	0	33	39	17	18	38	47	7	11	0	0	0	12	0	2	7	3
k__Bacteria;p__Chloroflexi;c__Chloroflexi;o__[Roseiflexales];f__	46	21	1	1	12	5	5	5	4	12	28	9	8	6	0	1	9	3	1	1
k__Bacteria;p__Chloroflexi;c__Chloroflexi;o__[Roseiflexales];f__[Kouleothrixaceae]	78	86	50	54	155	87	54	69	101	141	100	100	48	32	31	22	9	28	64	67
k__Bacteria;p__Chloroflexi;c__Ellin6529;o__;f__	830	1263	1211	877	1178	697	1048	998	1806	1887	1436	1710	2691	2210	786	786	204	671	1089	1145
k__Bacteria;p__Chloroflexi;c__Gitt-GS-136;o__;f__	325	617	82	91	437	257	236	216	568	610	205	295	1106	1086	20	14	3	15	56	58
k__Bacteria;p__Chloroflexi;c__Ktedonobacteria;o__;f__	0	0	51	40	0	0	0	0	0	0	1	0	2	0	38	28	2	7	12	10
k__Bacteria;p__Chloroflexi;c__Ktedonobacteria;o__B10-SB3A;f__	0	0	2	1	0	0	0	0	0	0	0	0	0	0	3	2	2	0	0	0
k__Bacteria;p__Chloroflexi;c__Ktedonobacteria;o__B12-WMSP1;f__	0	0	14	8	0	0	0	0	0	0	0	0	0	0	9	2	26	13	6	8
k__Bacteria;p__Chloroflexi;c__Ktedonobacteria;o__Elev-1554;f__	0	0	9	10	0	0	0	0	0	0	0	0	0	0	7	4	0	0	2	1
k__Bacteria;p__Chloroflexi;c__Ktedonobacteria;o__JG30-KF-AS9;f__	0	2	198	178	9	1	3	6	0	1	16	18	64	26	117	93	110	263	61	52
k__Bacteria;p__Chloroflexi;c__Ktedonobacteria;o__Ktedonobacterales;f__Ktedonobacteraceae	7	8	159	151	0	1	5	4	0	2	0	2	15	5	150	89	19	14	297	336
k__Bacteria;p__Chloroflexi;c__Ktedonobacteria;o__Thermogemmatisporales;f__Thermogemmatisporaceae	0	1	285	237	3	0	0	0	0	0	1	2	55	36	432	283	17	7	87	118
k__Bacteria;p__Chloroflexi;c__P2-11E;o__;f__	23	30	25	37	87	72	28	39	169	103	34	51	147	128	6	10	0	2	19	15
k__Bacteria;p__Chloroflexi;c__S085;o__;f__	212	274	225	205	413	245	144	177	359	491	445	460	180	125	57	29	50	122	118	134
k__Bacteria;p__Chloroflexi;c__SAR202;o__;f__	1	0	1	2	2	2	2	2	1	2	3	1	0	1	0	1	0	0	2	0
k__Bacteria;p__Chloroflexi;c__SHA-26;o__;f__	11	19	19	9	14	10	11	21	14	10	21	17	3	4	2	3	1	1	16	15
k__Bacteria;p__Chloroflexi;c__TK10;Other;Other	0	1	1	0	1	0	0	0	0	0	0	0	0	0	0	0	5	0	1	1
k__Bacteria;p__Chloroflexi;c__TK10;o__;f__	23	12	3	4	12	4	6	7	9	11	9	5	5	1	0	1	0	0	5	2
k__Bacteria;p__Chloroflexi;c__TK10;o__AKYG885;f__5B-12	11	19	32	23	21	9	21	21	27	42	18	19	21	18	10	8	9	32	19	30
k__Bacteria;p__Chloroflexi;c__TK10;o__AKYG885;f__Dolo_23	82	45	17	9	44	19	15	18	18	31	52	44	7	4	6	2	26	18	16	30
k__Bacteria;p__Chloroflexi;c__TK10;o__B07_WMSP1;f__	10	11	16	26	8	4	3	4	6	12	7	12	5	1	7	0	10	31	10	6
k__Bacteria;p__Chloroflexi;c__TK10;o__B07_WMSP1;f__FFCH4570	30	65	131	85	75	41	40	48	24	47	48	54	64	46	72	53	29	40	63	60
k__Bacteria;p__Chloroflexi;c__TK17;o__;f__	65	127	130	106	79	43	88	104	84	91	98	117	48	43	60	61	66	84	63	75
k__Bacteria;p__Chloroflexi;c__TK17;o__mle1-48;f__	134	163	63	77	76	45	46	60	98	133	173	179	39	51	15	17	17	33	31	29
k__Bacteria;p__Chloroflexi;c__Thermomicrobia;o__;f__	3	1	4	6	2	1	0	0	0	1	0	6	2	3	0	2	26	77	21	7
k__Bacteria;p__Chloroflexi;c__Thermomicrobia;o__AKYG1722;f__	45	62	44	46	42	28	9	6	19	47	46	63	29	29	6	6	5	39	21	29
k__Bacteria;p__Chloroflexi;c__Thermomicrobia;o__Ellin6537;f__	0	0	52	47	0	0	0	0	0	0	2	1	4	0	30	23	127	108	26	31
k__Bacteria;p__Chloroflexi;c__Thermomicrobia;o__JG30-KF-CM45;f__	247	180	34	39	133	53	33	34	113	149	98	95	88	43	9	5	45	41	69	76
k__Bacteria;p__Chloroflexi;c__Thermomicrobia;o__Sphaerobacterales;f__	5	2	0	0	0	2	1	0	1	0	7	9	2	0	0	0	0	3	1	1
k__Bacteria;p__Cyanobacteria;c__4C0d-2;o__MLE1-12;f__	39	86	213	147	139	85	50	58	91	95	211	296	13	15	193	144	296	258	107	116
k__Bacteria;p__Cyanobacteria;c__4C0d-2;o__SM1D11;f__	3	1	17	21	10	15	5	4	1	3	44	43	17	4	1	1	14	12	26	33
k__Bacteria;p__Cyanobacteria;c__Chloroplast;o__;f__	0	0	0	4	0	0	0	0	1	2	0	0	1	0	0	0	0	0	3	1
k__Bacteria;p__Cyanobacteria;c__Chloroplast;o__Chlorophyta;f__	18	8	19	13	7	7	4	4	6	19	15	15	6	1	7	3	40	46	57	70
k__Bacteria;p__Cyanobacteria;c__Chloroplast;o__Chlorophyta;f__Chlamydomonadaceae	3	5	2	4	9	4	0	0	3	3	7	10	7	5	20	11	2	4	12	11
k__Bacteria;p__Cyanobacteria;c__Chloroplast;o__Stramenopiles;f__	26	54	86	52	22	11	2	6	33	40	83	50	52	19	8	3	110	191	103	103
k__Bacteria;p__Cyanobacteria;c__Chloroplast;o__Streptophyta;f__	5	10	3	1	6	5	0	2	1	3	7	10	6	1	3	1	18	9	11	19
k__Bacteria;p__Cyanobacteria;c__ML635J-21;o__;f__	16	32	82	75	37	29	13	18	22	32	71	85	26	8	26	13	40	21	76	101
k__Bacteria;p__Cyanobacteria;c__Nostocophycideae;o__Nostocales;f__Nostocaceae	5	6	0	2	1	0	0	0	3	1	4	2	0	0	2	0	0	0	6	6
k__Bacteria;p__Cyanobacteria;c__Oscillatoriophycideae;o__Oscillatoriales;f__Phormidiaceae	0	2	0	0	4	1	1	0	6	0	1	0	0	0	0	0	0	0	24	30
k__Bacteria;p__Cyanobacteria;c__Synechococcophycideae;o__Pseudanabaenales;f__	5	4	0	0	4	8	1	1	3	6	0	0	3	0	0	0	9	51	2	6
k__Bacteria;p__Cyanobacteria;c__Synechococcophycideae;o__Pseudanabaenales;f__Pseudanabaenaceae	0	0	0	0	3	13	6	0	1	1	0	0	1	0	0	0	0	0	1	2
k__Bacteria;p__Elusimicrobia;c__;o__;f__	0	1	10	5	2	0	1	1	0	1	1	1	5	6	26	21	0	0	5	8
k__Bacteria;p__Elusimicrobia;c__Elusimicrobia;o__Elusimicrobiales;f__	243	60	308	224	167	103	170	141	135	116	171	244	76	47	90	65	221	173	82	102
k__Bacteria;p__Elusimicrobia;c__Elusimicrobia;o__FAC88;f__	182	70	169	145	148	104	119	104	136	129	193	190	82	76	169	130	498	263	89	88
k__Bacteria;p__Elusimicrobia;c__Elusimicrobia;o__IIb;f__	388	140	141	144	72	35	153	146	223	183	58	69	21	19	31	24	318	174	86	98
k__Bacteria;p__Elusimicrobia;c__Elusimicrobia;o__MVP-88;f__	195	76	16	6	44	24	30	38	49	39	12	14	4	2	1	0	9	4	13	12
k__Bacteria;p__Elusimicrobia;c__Endomicrobia;o__;f__	9	2	0	0	0	1	7	7	2	4	4	3	0	0	0	0	11	1	1	0
k__Bacteria;p__FBP;c__;o__;f__	10	24	31	25	43	30	5	11	37	30	29	43	14	10	14	11	15	34	37	60
k__Bacteria;p__FCPU426;c__;o__;f__	4	0	222	167	5	1	21	18	4	6	55	47	2	3	30	25	0	3	36	63
k__Bacteria;p__Fibrobacteres;c__Fibrobacteria;o__258ds10;f__	16	30	65	37	25	31	36	20	13	24	71	44	4	4	14	11	11	4	42	44
k__Bacteria;p__Firmicutes;c__Bacilli;o__Bacillales;Other	28	60	44	43	177	75	13	15	21	51	30	43	129	65	145	84	71	228	108	141
k__Bacteria;p__Firmicutes;c__Bacilli;o__Bacillales;f__	39	92	16	23	10	5	1	0	7	11	10	16	0	0	0	1	4	9	10	13
k__Bacteria;p__Firmicutes;c__Bacilli;o__Bacillales;f__Alicyclobacillaceae	5	7	44	77	18	5	4	5	14	32	30	21	74	35	1	8	17	41	65	56
k__Bacteria;p__Firmicutes;c__Bacilli;o__Bacillales;f__Bacillaceae	141	273	282	716	320	176	63	70	269	432	338	417	179	121	227	127	226	573	302	357
k__Bacteria;p__Firmicutes;c__Bacilli;o__Bacillales;f__Paenibacillaceae	70	155	84	74	59	40	16	14	53	86	75	126	387	332	49	36	48	71	108	102
k__Bacteria;p__Firmicutes;c__Bacilli;o__Bacillales;f__Planococcaceae	45	65	102	73	50	32	11	24	36	47	99	140	47	37	90	42	15	53	72	69
k__Bacteria;p__Firmicutes;c__Bacilli;o__Bacillales;f__Sporolactobacillaceae	0	0	4	4	0	0	0	0	0	0	0	1	0	0	0	0	0	2	5	3
k__Bacteria;p__Firmicutes;c__Bacilli;o__Bacillales;f__Staphylococcaceae	6	4	6	2	2	1	1	2	7	1	5	0	2	1	1	0	5	0	1	0
k__Bacteria;p__Firmicutes;c__Bacilli;o__Bacillales;f__Thermoactinomycetaceae	58	137	26	21	39	16	10	1	18	18	40	41	2	1	8	0	7	6	101	101
k__Bacteria;p__Firmicutes;c__Bacilli;o__Lactobacillales;f__Lactobacillaceae	0	0	2	0	2	0	0	0	1	1	2	0	2	0	0	2	0	3	0	0
k__Bacteria;p__Firmicutes;c__Bacilli;o__Turicibacterales;f__Turicibacteraceae	0	0	22	9	15	8	2	3	0	0	4	3	0	2	0	0	0	3	2	2
k__Bacteria;p__Firmicutes;c__Clostridia;o__;f__	5	8	0	0	1	1	0	0	0	0	1	1	0	0	0	0	0	0	0	0
k__Bacteria;p__Firmicutes;c__Clostridia;o__Clostridiales;f__Caldicoprobacteraceae	0	5	0	1	1	0	0	0	0	2	0	1	0	0	0	0	0	0	0	0
k__Bacteria;p__Firmicutes;c__Clostridia;o__Clostridiales;f__Clostridiaceae	5	20	67	50	52	28	7	12	19	19	18	17	31	20	12	8	8	25	24	15
k__Bacteria;p__Firmicutes;c__Clostridia;o__Clostridiales;f__Lachnospiraceae	0	0	2	1	0	0	0	1	3	0	0	0	1	1	0	0	1	0	0	0
k__Bacteria;p__Firmicutes;c__Clostridia;o__Clostridiales;f__Peptococcaceae	0	0	0	1	3	4	0	0	0	1	0	0	2	2	0	1	0	0	0	2
k__Bacteria;p__Firmicutes;c__Clostridia;o__Clostridiales;f__Peptostreptococcaceae	0	2	7	7	4	2	3	4	1	1	4	2	5	0	1	1	2	2	4	4
k__Bacteria;p__Firmicutes;c__Clostridia;o__Clostridiales;f__Symbiobacteriaceae	6	9	0	0	3	0	0	0	3	2	1	1	0	0	0	0	0	0	0	0
k__Bacteria;p__Firmicutes;c__Clostridia;o__Clostridiales;f__[Tissierellaceae]	0	11	1	0	0	0	0	0	1	0	1	1	0	0	0	0	0	0	0	0
k__Bacteria;p__Firmicutes;c__Clostridia;o__Halanaerobiales;f__Halanaerobiaceae	0	1	4	8	1	0	0	1	0	2	0	0	0	0	0	0	0	0	1	0
k__Bacteria;p__Firmicutes;c__Clostridia;o__OPB54;f__	2	3	1	0	0	0	0	0	1	0	2	1	0	0	0	0	0	0	0	0
k__Bacteria;p__GAL15;c__;o__;f__	1	5	13	12	6	10	4	1	7	6	0	2	26	32	12	6	0	0	0	2
k__Bacteria;p__GN02;c__3BR-5F;o__;f__	0	0	0	0	0	0	0	0	0	0	0	0	0	0	0	0	0	0	5	5
k__Bacteria;p__GN02;c__BB34;o__;f__	0	0	0	0	6	18	0	0	0	0	0	0	0	0	0	0	0	0	0	0
k__Bacteria;p__GN02;c__GKS2-174;o__;f__	59	29	54	28	34	14	13	16	31	25	13	15	4	0	2	0	0	0	11	11
k__Bacteria;p__GN04;c__;o__;f__	1	1	0	0	12	6	4	1	0	0	0	0	3	1	0	0	0	0	0	0
k__Bacteria;p__Gemmatimonadetes;c__;o__;f__	5	28	0	0	213	144	13	37	535	414	13	5	0	1	0	0	0	5	0	1
k__Bacteria;p__Gemmatimonadetes;c__Gemm-1;o__;f__	2684	2443	2520	2328	1772	959	1187	1239	1453	1249	2105	2517	2394	1800	1538	1305	2866	2805	883	912
k__Bacteria;p__Gemmatimonadetes;c__Gemm-2;o__;f__	959	502	40	36	186	78	123	125	286	234	111	83	57	41	8	13	53	40	57	55
k__Bacteria;p__Gemmatimonadetes;c__Gemm-3;o__;f__	110	417	95	43	272	474	136	167	213	279	152	111	58	20	8	39	185	68	60	59
k__Bacteria;p__Gemmatimonadetes;c__Gemm-5;o__;f__	417	369	63	63	310	175	152	173	332	333	178	206	115	87	18	10	133	50	125	148
k__Bacteria;p__Gemmatimonadetes;c__Gemmatimonadetes;Other;Other	1	1	9	10	7	4	2	1	1	1	6	9	0	0	0	0	16	40	18	26
k__Bacteria;p__Gemmatimonadetes;c__Gemmatimonadetes;o__;f__	1466	1842	1426	1420	996	501	479	592	874	734	727	946	754	531	687	934	833	1292	888	1092
k__Bacteria;p__Gemmatimonadetes;c__Gemmatimonadetes;o__C114;f__	943	393	156	124	292	171	190	152	312	343	108	84	101	43	9	4	0	0	57	50
k__Bacteria;p__Gemmatimonadetes;c__Gemmatimonadetes;o__Ellin5290;f__	977	536	1636	1477	593	336	486	611	253	289	1156	1212	647	474	586	530	2047	1845	932	1178
k__Bacteria;p__Gemmatimonadetes;c__Gemmatimonadetes;o__Gemmatimonadales;Other	69	83	302	169	31	21	62	41	36	33	69	83	73	52	34	34	143	223	305	360
k__Bacteria;p__Gemmatimonadetes;c__Gemmatimonadetes;o__Gemmatimonadales;f__	13	22	28	15	1	3	1	1	19	20	14	17	0	0	2	30	25	48	37	35
k__Bacteria;p__Gemmatimonadetes;c__Gemmatimonadetes;o__Gemmatimonadales;f__Ellin5301	273	720	541	463	284	158	285	292	266	319	349	507	1037	371	184	225	301	478	636	746
k__Bacteria;p__Gemmatimonadetes;c__Gemmatimonadetes;o__Gemmatimonadales;f__Gemmatimonadaceae	21	42	12	5	46	22	25	30	29	36	17	14	7	15	4	7	1	6	14	20
k__Bacteria;p__Gemmatimonadetes;c__Gemmatimonadetes;o__KD8-87;f__	481	242	102	51	113	38	186	180	151	150	132	117	31	29	72	73	8	1	69	59
k__Bacteria;p__Gemmatimonadetes;c__Gemmatimonadetes;o__N1423WL;f__	315	849	830	849	730	483	443	468	548	584	867	1044	771	552	443	460	175	337	970	1072
k__Bacteria;p__Kazan-3B-28;c__;o__;f__	25	12	43	21	3	1	1	1	5	1	16	24	1	1	0	0	0	0	6	11
k__Bacteria;p__Lentisphaerae;c__[Lentisphaeria];o__Lentisphaerales;f__Arctic95B-10	42	8	0	0	1	2	0	0	2	1	0	0	0	0	0	0	0	0	0	0
k__Bacteria;p__MVP-21;c__;o__;f__	0	0	0	0	0	0	0	0	0	0	0	0	11	4	0	0	0	0	0	0
k__Bacteria;p__NKB19;c__;o__;f__	32	36	3	4	40	21	16	5	20	15	15	37	3	5	0	2	0	1	5	9
k__Bacteria;p__NKB19;c__TSBW08;o__;f__	9	13	2	0	17	2	3	5	0	3	3	5	0	0	0	0	0	0	3	9
k__Bacteria;p__Nitrospirae;c__Nitrospira;o__Nitrospirales;f__0319-6A21	148	157	74	58	354	294	494	417	1406	1114	154	162	1046	1032	155	177	14	29	97	70
k__Bacteria;p__Nitrospirae;c__Nitrospira;o__Nitrospirales;f__Nitrospiraceae	692	702	464	410	2116	1270	1184	1223	1064	1110	826	952	775	689	437	330	490	514	407	487
k__Bacteria;p__Nitrospirae;c__Nitrospira;o__Nitrospirales;f__[Leptospirillaceae]	8	6	10	3	33	16	21	31	4	6	27	21	22	11	17	22	0	0	6	5
k__Bacteria;p__OD1;c__;o__;f__	142	125	21	21	22	18	8	14	55	36	13	4	10	14	15	8	123	276	33	43
k__Bacteria;p__OD1;c__ABY1;o__;f__	1363	451	61	37	48	19	59	81	58	52	72	73	35	18	8	2	4	1	15	8
k__Bacteria;p__OD1;c__Mb-NB09;o__;f__	14	6	19	8	16	6	8	28	5	6	10	16	23	14	3	4	1	0	17	21
k__Bacteria;p__OD1;c__SM2F11;o__;f__	341	121	308	264	350	183	175	165	156	123	163	244	73	53	86	49	161	32	167	172
k__Bacteria;p__OD1;c__ZB2;o__;f__	1183	517	1528	1224	641	348	657	583	777	915	961	1066	165	73	157	144	1126	729	392	391
k__Bacteria;p__OP11;c__;o__;f__	0	0	0	0	0	0	0	0	0	0	0	0	0	0	0	0	14	34	0	0
k__Bacteria;p__OP11;c__OP11-4;o__;f__	1	0	2	2	0	1	0	0	2	1	0	0	1	1	0	0	0	0	1	0
k__Bacteria;p__OP3;c__PBS-25;o__;f__	16	6	18	19	15	13	17	13	32	41	16	9	2	1	2	2	0	0	6	16
k__Bacteria;p__OP3;c__koll11;o__;f__	87	38	10	20	94	50	95	66	111	94	27	20	9	6	5	3	9	2	32	47
k__Bacteria;p__Planctomycetes;c__;o__;f__	38	19	27	19	39	18	60	49	82	32	88	86	13	13	7	1	0	0	11	4
k__Bacteria;p__Planctomycetes;c__028H05-P-BN-P5;o__;f__	8	2	0	0	31	17	25	7	22	23	3	1	8	0	0	0	0	0	0	0
k__Bacteria;p__Planctomycetes;c__BD7-11;o__;f__	116	29	46	26	73	45	55	46	135	136	30	26	5	9	34	39	31	17	60	68
k__Bacteria;p__Planctomycetes;c__C6;o__MVS-107;f__	146	39	6	6	92	60	49	51	145	124	34	26	10	10	1	2	1	0	31	59
k__Bacteria;p__Planctomycetes;c__C6;o__d113;f__	27	6	0	0	18	41	17	8	45	52	7	6	8	7	1	0	0	0	1	2
k__Bacteria;p__Planctomycetes;c__OM190;o__;f__	47	4	0	0	1	2	12	9	2	1	0	0	0	0	0	0	0	0	0	0
k__Bacteria;p__Planctomycetes;c__OM190;o__CL500-15;f__	222	100	8	8	52	30	107	86	97	109	22	20	16	24	10	9	0	0	11	8
k__Bacteria;p__Planctomycetes;c__OM190;o__agg27;f__	950	266	73	59	435	182	263	320	335	356	255	298	122	73	31	28	3	4	53	71
k__Bacteria;p__Planctomycetes;c__Phycisphaerae;o__CCM11a;f__	8	9	0	0	59	27	27	31	34	42	2	3	7	2	0	0	0	0	0	0
k__Bacteria;p__Planctomycetes;c__Phycisphaerae;o__CPla-3;f__	27	15	99	94	31	28	39	42	11	5	47	53	36	25	53	51	195	135	128	165
k__Bacteria;p__Planctomycetes;c__Phycisphaerae;o__Phycisphaerales;f__	652	322	150	139	542	253	320	343	266	305	307	363	131	112	86	66	44	31	158	193
k__Bacteria;p__Planctomycetes;c__Phycisphaerae;o__Phycisphaerales;f__Phycisphaeraceae	19	9	7	10	7	3	5	2	14	18	6	6	0	0	2	2	0	2	21	35
k__Bacteria;p__Planctomycetes;c__Phycisphaerae;o__Pla1;f__	5	6	18	17	48	24	31	33	20	18	40	42	36	24	20	15	0	2	30	34
k__Bacteria;p__Planctomycetes;c__Phycisphaerae;o__S-70;f__	1	0	2	1	7	10	6	13	5	4	3	1	5	1	0	0	0	0	0	0
k__Bacteria;p__Planctomycetes;c__Phycisphaerae;o__WD2101;f__	839	694	1584	1478	1142	685	811	845	726	909	1154	1271	1517	900	1074	1021	2469	1980	1427	1693
k__Bacteria;p__Planctomycetes;c__Phycisphaerae;o__mle1-8;f__	9	2	0	0	10	3	8	11	8	6	5	0	5	0	0	1	0	0	0	0
k__Bacteria;p__Planctomycetes;c__Pla3;o__;f__	15	5	0	0	19	14	21	27	29	18	3	2	13	7	1	1	0	0	0	0
k__Bacteria;p__Planctomycetes;c__Pla4;o__;f__	135	32	1	0	480	272	262	248	326	338	11	9	14	10	4	1	0	0	96	106
k__Bacteria;p__Planctomycetes;c__Planctomycetia;o__B97;f__	16	6	5	2	15	6	5	7	21	16	12	6	2	4	0	2	0	0	5	9
k__Bacteria;p__Planctomycetes;c__Planctomycetia;o__Gemmatales;f__Gemmataceae	775	1190	1540	1433	969	629	582	767	833	895	863	1027	908	676	1048	888	467	1040	788	1000
k__Bacteria;p__Planctomycetes;c__Planctomycetia;o__Gemmatales;f__Isosphaeraceae	107	147	553	489	279	139	105	108	88	101	227	353	217	179	268	276	172	422	242	354
k__Bacteria;p__Planctomycetes;c__Planctomycetia;o__Pirellulales;f__Pirellulaceae	1194	1472	880	789	1452	983	708	828	1094	1310	1090	1250	751	561	382	280	252	365	666	814
k__Bacteria;p__Planctomycetes;c__Planctomycetia;o__Planctomycetales;f__Planctomycetaceae	557	847	773	781	824	472	514	534	316	383	566	639	386	344	705	673	186	522	517	643
k__Bacteria;p__Planctomycetes;c__vadinHA49;o__DH61;f__	25	19	73	35	85	63	31	34	38	23	32	19	1	1	5	3	389	185	68	87
k__Bacteria;p__Planctomycetes;c__vadinHA49;o__p04_C01;f__	30	25	40	29	301	180	132	92	58	77	36	41	12	16	26	18	65	29	228	268
k__Bacteria;p__Proteobacteria;c__;o__;f__	32	17	6	8	29	13	30	46	22	18	10	6	9	11	1	1	2	2	14	17
k__Bacteria;p__Proteobacteria;c__Alphaproteobacteria;Other;Other	0	0	22	10	0	0	0	0	0	0	4	0	1	0	1	2	6	18	7	5
k__Bacteria;p__Proteobacteria;c__Alphaproteobacteria;o__;f__	263	115	566	494	142	74	279	326	49	52	440	581	117	95	143	153	1127	657	121	133
k__Bacteria;p__Proteobacteria;c__Alphaproteobacteria;o__BD7-3;f__	171	117	763	621	477	208	182	134	106	90	1045	1178	71	26	690	408	346	241	213	214
k__Bacteria;p__Proteobacteria;c__Alphaproteobacteria;o__Caulobacterales;f__Caulobacteraceae	77	191	317	383	126	118	281	292	201	158	267	373	557	413	227	332	1328	1334	586	582
k__Bacteria;p__Proteobacteria;c__Alphaproteobacteria;o__Ellin329;f__	399	374	2456	2465	466	238	637	644	355	326	1155	1623	907	704	1292	1342	3187	3083	2017	2060
k__Bacteria;p__Proteobacteria;c__Alphaproteobacteria;o__Kiloniellales;f__	9	9	0	0	7	5	1	3	5	10	10	10	1	2	0	0	0	0	4	3
k__Bacteria;p__Proteobacteria;c__Alphaproteobacteria;o__Rhizobiales;Other	24	18	32	39	14	8	5	16	5	11	12	8	13	11	28	20	11	14	19	26
k__Bacteria;p__Proteobacteria;c__Alphaproteobacteria;o__Rhizobiales;f__	611	804	364	317	455	264	299	351	540	532	701	794	550	350	171	143	135	169	515	485
k__Bacteria;p__Proteobacteria;c__Alphaproteobacteria;o__Rhizobiales;f__Beijerinckiaceae	19	7	26	18	9	6	8	13	41	60	17	16	12	7	21	15	32	21	8	15
k__Bacteria;p__Proteobacteria;c__Alphaproteobacteria;o__Rhizobiales;f__Bradyrhizobiaceae	339	534	2137	2157	419	208	457	444	239	360	1144	1406	1611	1212	2984	2379	558	1729	1884	1896
k__Bacteria;p__Proteobacteria;c__Alphaproteobacteria;o__Rhizobiales;f__Hyphomicrobiaceae	1983	2434	4996	3943	3218	1669	2824	2822	1462	1665	4201	4793	4595	3237	2962	2199	1715	3351	3892	3608
k__Bacteria;p__Proteobacteria;c__Alphaproteobacteria;o__Rhizobiales;f__Methylobacteriaceae	17	11	21	13	12	8	3	2	26	38	36	41	9	2	3	4	170	34	72	51
k__Bacteria;p__Proteobacteria;c__Alphaproteobacteria;o__Rhizobiales;f__Methylocystaceae	32	35	263	215	9	4	22	29	3	6	4	3	45	32	390	372	105	417	186	192
k__Bacteria;p__Proteobacteria;c__Alphaproteobacteria;o__Rhizobiales;f__Phyllobacteriaceae	158	219	105	138	52	32	58	52	49	48	137	218	160	89	94	79	29	102	234	216
k__Bacteria;p__Proteobacteria;c__Alphaproteobacteria;o__Rhizobiales;f__Rhizobiaceae	117	147	69	42	50	36	38	32	50	54	202	249	182	102	74	54	31	80	270	252
k__Bacteria;p__Proteobacteria;c__Alphaproteobacteria;o__Rhizobiales;f__Rhodobiaceae	103	193	42	36	221	96	79	69	333	351	232	264	106	49	14	6	36	35	68	76
k__Bacteria;p__Proteobacteria;c__Alphaproteobacteria;o__Rhizobiales;f__Xanthobacteraceae	6	21	19	15	6	2	11	14	4	7	49	38	21	13	12	15	3	4	26	31
k__Bacteria;p__Proteobacteria;c__Alphaproteobacteria;o__Rhodobacterales;f__Hyphomonadaceae	140	221	164	184	234	113	172	182	112	84	590	699	262	161	29	40	1	2	74	67
k__Bacteria;p__Proteobacteria;c__Alphaproteobacteria;o__Rhodobacterales;f__Rhodobacteraceae	63	131	19	15	93	63	31	30	97	113	54	58	42	16	2	1	11	26	55	64
k__Bacteria;p__Proteobacteria;c__Alphaproteobacteria;o__Rhodospirillales;f__	40	31	25	17	82	32	33	41	82	106	48	54	68	17	21	8	20	30	42	41
k__Bacteria;p__Proteobacteria;c__Alphaproteobacteria;o__Rhodospirillales;f__Acetobacteraceae	76	138	793	689	123	66	75	99	84	91	249	252	197	146	654	651	308	691	735	794
k__Bacteria;p__Proteobacteria;c__Alphaproteobacteria;o__Rhodospirillales;f__Rhodospirillaceae	1382	2070	3598	3281	1992	1159	1613	1485	1512	1430	2528	3038	3107	2425	3483	3412	3757	4923	3073	2898
k__Bacteria;p__Proteobacteria;c__Alphaproteobacteria;o__Rickettsiales;f__	22	17	73	41	95	77	40	38	34	39	94	85	52	44	18	18	370	196	40	39
k__Bacteria;p__Proteobacteria;c__Alphaproteobacteria;o__Rickettsiales;f__Rickettsiaceae	5	4	13	6	18	10	13	9	6	7	3	12	1	0	7	0	39	16	8	6
k__Bacteria;p__Proteobacteria;c__Alphaproteobacteria;o__Rickettsiales;f__mitochondria	0	0	0	0	0	0	0	0	0	1	1	4	0	0	1	0	4	0	1	0
k__Bacteria;p__Proteobacteria;c__Alphaproteobacteria;o__Sphingomonadales;f__	1	3	0	0	2	0	0	3	2	1	0	1	0	2	0	0	0	0	0	0
k__Bacteria;p__Proteobacteria;c__Alphaproteobacteria;o__Sphingomonadales;f__Erythrobacteraceae	62	266	169	160	176	111	147	134	103	104	290	376	519	439	61	44	126	187	258	257
k__Bacteria;p__Proteobacteria;c__Alphaproteobacteria;o__Sphingomonadales;f__Sphingomonadaceae	818	3951	2066	1936	3378	2443	3143	2860	4793	5109	4121	5377	7313	5446	2664	3018	4155	8029	3789	3693
k__Bacteria;p__Proteobacteria;c__Betaproteobacteria;Other;Other	16	29	1	0	11	3	1	2	8	3	7	4	15	8	3	3	0	0	1	5
k__Bacteria;p__Proteobacteria;c__Betaproteobacteria;o__;f__	1243	1560	798	615	1321	784	1237	1168	1211	1054	1133	1499	1043	718	340	345	150	158	578	659
k__Bacteria;p__Proteobacteria;c__Betaproteobacteria;o__A21b;f__EB1003	22	91	602	536	34	20	66	96	11	4	245	393	1244	1004	685	803	111	111	484	518
k__Bacteria;p__Proteobacteria;c__Betaproteobacteria;o__A21b;f__UD5	19	36	46	45	77	91	53	49	85	55	66	101	59	46	67	52	14	20	147	154
k__Bacteria;p__Proteobacteria;c__Betaproteobacteria;o__Burkholderiales;Other	0	0	1	1	0	0	0	0	0	0	1	0	3	1	16	9	0	0	1	2
k__Bacteria;p__Proteobacteria;c__Betaproteobacteria;o__Burkholderiales;f__	2	2	1	0	1	1	0	0	3	3	19	18	0	1	3	4	2	2	7	5
k__Bacteria;p__Proteobacteria;c__Betaproteobacteria;o__Burkholderiales;f__Alcaligenaceae	29	117	27	14	282	189	48	66	284	225	35	52	47	124	7	8	46	59	26	23
k__Bacteria;p__Proteobacteria;c__Betaproteobacteria;o__Burkholderiales;f__Burkholderiaceae	12	23	250	200	14	6	17	17	1	15	105	112	29	18	333	327	1168	2048	667	713
k__Bacteria;p__Proteobacteria;c__Betaproteobacteria;o__Burkholderiales;f__Comamonadaceae	312	638	669	420	741	465	464	410	489	477	657	696	1125	690	501	518	645	1095	866	815
k__Bacteria;p__Proteobacteria;c__Betaproteobacteria;o__Burkholderiales;f__Oxalobacteraceae	137	223	457	180	481	229	246	237	467	358	255	201	2957	1832	796	717	318	451	589	585
k__Bacteria;p__Proteobacteria;c__Betaproteobacteria;o__Ellin6067;f__	368	510	1045	906	742	382	736	696	639	608	567	675	618	519	673	627	949	1105	810	791
k__Bacteria;p__Proteobacteria;c__Betaproteobacteria;o__Hydrogenophilales;f__Hydrogenophilaceae	15	3	0	0	0	0	0	0	0	0	0	0	0	0	0	0	0	0	0	0
k__Bacteria;p__Proteobacteria;c__Betaproteobacteria;o__IS-44;f__	334	172	67	36	314	136	94	101	79	55	185	153	104	72	31	30	2	0	57	54
k__Bacteria;p__Proteobacteria;c__Betaproteobacteria;o__MND1;f__	4999	2134	1747	1429	2392	1077	2294	2083	2308	2505	1912	2082	702	505	368	248	2110	1481	694	716
k__Bacteria;p__Proteobacteria;c__Betaproteobacteria;o__Methylophilales;f__	1	1	0	1	0	0	0	2	0	0	1	0	32	20	3	3	0	0	0	0
k__Bacteria;p__Proteobacteria;c__Betaproteobacteria;o__Methylophilales;f__Methylophilaceae	247	257	35	31	99	29	47	32	117	95	65	79	134	167	15	37	425	201	122	137
k__Bacteria;p__Proteobacteria;c__Betaproteobacteria;o__Neisseriales;f__Neisseriaceae	0	0	0	0	4	6	0	0	0	0	0	0	0	0	0	0	0	0	0	0
k__Bacteria;p__Proteobacteria;c__Betaproteobacteria;o__Nitrosomonadales;f__	4	3	0	0	0	0	0	1	1	2	0	0	0	0	0	0	0	0	0	0
k__Bacteria;p__Proteobacteria;c__Betaproteobacteria;o__Nitrosomonadales;f__Nitrosomonadaceae	20	67	74	91	53	25	44	47	73	76	97	131	192	201	86	63	181	610	237	253
k__Bacteria;p__Proteobacteria;c__Betaproteobacteria;o__Procabacteriales;f__Procabacteriaceae	0	0	1	0	0	0	0	2	0	0	4	4	0	0	0	0	0	0	0	0
k__Bacteria;p__Proteobacteria;c__Betaproteobacteria;o__Rhodocyclales;f__Rhodocyclaceae	7	6	5	5	7	3	13	12	6	5	6	6	30	42	10	8	22	29	39	41
k__Bacteria;p__Proteobacteria;c__Betaproteobacteria;o__SBla14;f__	0	0	1	1	0	0	0	0	0	0	0	0	0	0	0	0	6	2	0	0
k__Bacteria;p__Proteobacteria;c__Betaproteobacteria;o__SC-I-84;f__	315	864	1339	1225	1207	807	804	838	1021	850	1026	1434	1521	1280	1565	1989	1256	1803	1700	1820
k__Bacteria;p__Proteobacteria;c__Deltaproteobacteria;o__;f__	438	100	72	73	191	140	101	107	163	151	60	67	280	196	34	25	528	241	66	69
k__Bacteria;p__Proteobacteria;c__Deltaproteobacteria;o__Bdellovibrionales;f__Bacteriovoracaceae	22	21	4	5	22	13	40	55	15	18	8	25	143	83	23	11	12	12	16	13
k__Bacteria;p__Proteobacteria;c__Deltaproteobacteria;o__Bdellovibrionales;f__Bdellovibrionaceae	54	58	147	144	240	170	150	132	43	83	124	131	90	61	71	52	335	197	227	217
k__Bacteria;p__Proteobacteria;c__Deltaproteobacteria;o__Desulfuromonadales;Other	1	0	0	0	4	0	0	0	0	1	0	0	3	2	0	0	0	0	8	15
k__Bacteria;p__Proteobacteria;c__Deltaproteobacteria;o__Desulfuromonadales;f__Geobacteraceae	0	5	5	5	6	1	1	3	5	5	0	0	34	17	23	10	0	0	87	83
k__Bacteria;p__Proteobacteria;c__Deltaproteobacteria;o__Desulfuromonadales;f__Pelobacteraceae	1	0	0	0	0	0	0	0	4	3	0	0	0	0	1	0	0	0	20	14
k__Bacteria;p__Proteobacteria;c__Deltaproteobacteria;o__FAC87;f__	48	13	13	14	97	84	32	42	33	34	60	38	6	2	6	4	100	82	29	19
k__Bacteria;p__Proteobacteria;c__Deltaproteobacteria;o__MIZ46;f__	178	60	93	95	330	247	51	60	44	82	127	131	49	24	19	16	190	150	68	78
k__Bacteria;p__Proteobacteria;c__Deltaproteobacteria;o__Myxococcales;f__	2926	1930	1888	1642	2443	1359	1968	1775	2634	2513	2273	2055	1337	1130	1057	970	1721	1427	1869	1920
k__Bacteria;p__Proteobacteria;c__Deltaproteobacteria;o__Myxococcales;f__0319-6G20	2	3	10	9	14	10	7	6	3	2	17	52	3	0	0	0	16	15	5	10
k__Bacteria;p__Proteobacteria;c__Deltaproteobacteria;o__Myxococcales;f__Cystobacterineae	249	94	76	102	198	110	70	98	106	99	12	14	6	1	33	25	338	221	19	18
k__Bacteria;p__Proteobacteria;c__Deltaproteobacteria;o__Myxococcales;f__Haliangiaceae	4061	1486	586	503	740	395	926	643	970	956	717	605	784	403	817	717	754	678	775	807
k__Bacteria;p__Proteobacteria;c__Deltaproteobacteria;o__Myxococcales;f__Myxococcaceae	8	11	248	219	55	45	70	42	41	36	44	66	66	38	91	66	339	261	87	106
k__Bacteria;p__Proteobacteria;c__Deltaproteobacteria;o__Myxococcales;f__Nannocystaceae	460	183	3	5	358	231	332	292	135	160	122	81	17	9	2	8	0	10	8	15
k__Bacteria;p__Proteobacteria;c__Deltaproteobacteria;o__Myxococcales;f__OM27	229	227	44	42	230	150	163	127	290	245	108	164	90	51	16	4	6	14	49	47
k__Bacteria;p__Proteobacteria;c__Deltaproteobacteria;o__Myxococcales;f__Polyangiaceae	209	119	68	58	624	270	360	231	267	234	155	148	83	37	49	50	66	56	148	118
k__Bacteria;p__Proteobacteria;c__Deltaproteobacteria;o__NB1-j;f__	0	4	1	0	26	18	11	9	73	61	9	25	24	8	0	1	0	1	1	1
k__Bacteria;p__Proteobacteria;c__Deltaproteobacteria;o__NB1-j;f__MND4	52	33	1	1	62	27	46	47	90	67	17	14	19	16	3	3	0	0	0	2
k__Bacteria;p__Proteobacteria;c__Deltaproteobacteria;o__NB1-j;f__NB1-i	76	57	0	1	89	51	85	75	281	213	38	41	114	101	2	3	0	0	1	2
k__Bacteria;p__Proteobacteria;c__Deltaproteobacteria;o__PB19;f__	2	7	0	0	5	3	3	0	6	2	5	1	0	0	0	0	0	0	2	0
k__Bacteria;p__Proteobacteria;c__Deltaproteobacteria;o__Spirobacillales;f__	22	23	17	22	102	46	25	29	10	13	78	77	34	16	13	12	29	41	35	35
k__Bacteria;p__Proteobacteria;c__Deltaproteobacteria;o__Sva0853;f__JTB36	3	1	0	0	0	0	16	10	1	0	4	4	0	0	0	0	0	0	0	0
k__Bacteria;p__Proteobacteria;c__Deltaproteobacteria;o__Syntrophobacterales;f__Syntrophobacteraceae	542	1090	668	647	1836	1052	1306	1323	1985	1626	979	1194	2157	1938	884	840	140	250	701	719
k__Bacteria;p__Proteobacteria;c__Deltaproteobacteria;o__[Entotheonellales];f__[Entotheonellaceae]	0	2	0	0	19	10	12	17	17	30	3	11	12	5	1	0	0	3	0	0
k__Bacteria;p__Proteobacteria;c__Gammaproteobacteria;Other;Other	31	11	22	2	12	3	0	4	10	9	3	3	1	0	0	0	2	0	0	0
k__Bacteria;p__Proteobacteria;c__Gammaproteobacteria;o__;f__	393	136	517	700	117	72	288	237	118	144	37	113	4	6	727	684	1743	1839	61	45
k__Bacteria;p__Proteobacteria;c__Gammaproteobacteria;o__Aeromonadales;f__Aeromonadaceae	0	0	0	0	10	10	24	1	0	1	1	0	1	0	0	0	0	0	2	0
k__Bacteria;p__Proteobacteria;c__Gammaproteobacteria;o__Alteromonadales;f__125ds10	1	1	0	0	0	0	2	1	0	0	0	0	9	9	0	0	0	0	0	0
k__Bacteria;p__Proteobacteria;c__Gammaproteobacteria;o__Alteromonadales;f__211ds20	130	88	1	0	23	19	74	46	26	40	26	16	2	3	8	2	0	0	3	5
k__Bacteria;p__Proteobacteria;c__Gammaproteobacteria;o__Alteromonadales;f__Alteromonadaceae	28	25	2	3	34	11	10	5	5	18	29	18	50	5	0	1	6	12	7	10
k__Bacteria;p__Proteobacteria;c__Gammaproteobacteria;o__Alteromonadales;f__OM60	10	27	0	0	52	35	25	12	11	22	7	4	23	17	1	0	0	0	3	9
k__Bacteria;p__Proteobacteria;c__Gammaproteobacteria;o__Chromatiales;Other	0	0	16	7	3	0	8	5	0	0	13	29	5	1	14	8	18	12	8	9
k__Bacteria;p__Proteobacteria;c__Gammaproteobacteria;o__Chromatiales;f__	130	58	0	0	25	16	21	14	18	17	7	9	2	4	0	3	0	0	4	1
k__Bacteria;p__Proteobacteria;c__Gammaproteobacteria;o__Enterobacteriales;f__Enterobacteriaceae	0	0	0	0	2	1	1	0	0	0	1	0	150	222	4	2	3	1	49	51
k__Bacteria;p__Proteobacteria;c__Gammaproteobacteria;o__HTCC2188;f__HTCC2089	5	23	3	9	45	29	62	54	30	27	27	26	56	42	5	10	0	2	7	9
k__Bacteria;p__Proteobacteria;c__Gammaproteobacteria;o__Legionellales;Other	0	0	11	4	0	0	0	0	0	0	5	1	0	0	0	0	0	0	0	2
k__Bacteria;p__Proteobacteria;c__Gammaproteobacteria;o__Legionellales;f__	22	38	93	68	10	15	36	20	33	32	154	126	31	22	27	19	56	141	50	43
k__Bacteria;p__Proteobacteria;c__Gammaproteobacteria;o__Legionellales;f__Coxiellaceae	36	268	1104	793	183	103	217	218	366	292	404	555	203	190	274	219	311	1185	539	473
k__Bacteria;p__Proteobacteria;c__Gammaproteobacteria;o__Legionellales;f__Legionellaceae	4	10	20	21	34	10	10	5	0	4	33	43	10	9	6	13	92	73	30	29
k__Bacteria;p__Proteobacteria;c__Gammaproteobacteria;o__Oceanospirillales;f__Halomonadaceae	0	1	0	0	12	2	0	0	0	7	0	0	0	0	0	0	0	0	1	4
k__Bacteria;p__Proteobacteria;c__Gammaproteobacteria;o__PYR10d3;f__	0	1	0	0	11	2	0	0	0	0	0	0	0	0	0	0	0	0	0	0
k__Bacteria;p__Proteobacteria;c__Gammaproteobacteria;o__Pseudomonadales;f__Moraxellaceae	3	1	2	2	193	91	6	4	1	0	0	0	5	1	5	3	5	2	38	19
k__Bacteria;p__Proteobacteria;c__Gammaproteobacteria;o__Pseudomonadales;f__Pseudomonadaceae	198	308	136	47	199	100	143	136	169	96	264	353	530	400	260	262	48	54	244	227
k__Bacteria;p__Proteobacteria;c__Gammaproteobacteria;o__Thiotrichales;f__Piscirickettsiaceae	1150	591	112	96	399	215	526	447	434	453	676	766	220	182	33	34	1	12	35	39
k__Bacteria;p__Proteobacteria;c__Gammaproteobacteria;o__Xanthomonadales;f__Sinobacteraceae	3598	2172	2177	2039	2284	1274	2192	2201	2672	2662	2131	2774	1682	1387	2788	2674	663	800	1195	1276
k__Bacteria;p__Proteobacteria;c__Gammaproteobacteria;o__Xanthomonadales;f__Xanthomonadaceae	1092	2534	2798	2770	1247	919	1224	1266	1559	1548	2062	3017	7531	5218	2806	2944	1505	3032	2676	2596
k__Bacteria;p__Proteobacteria;c__Gammaproteobacteria;o__[Marinicellales];f__[Marinicellaceae]	22	26	0	0	21	8	5	4	6	6	0	0	4	3	0	0	0	0	0	1
k__Bacteria;p__Proteobacteria;c__TA18;o__CV90;f__	0	2	0	0	3	1	0	1	8	11	4	3	3	0	2	0	5	3	2	1
k__Bacteria;p__Proteobacteria;c__TA18;o__PHOS-HD29;f__	3	8	6	7	37	13	13	18	15	11	8	11	3	4	4	0	9	10	14	11
k__Bacteria;p__SBR1093;c__;o__;f__	0	1	1	1	1	0	0	0	0	0	1	0	57	58	1	2	0	0	0	2
k__Bacteria;p__Spirochaetes;c__Spirochaetes;o__Spirochaetales;f__Spirochaetaceae	0	0	7	11	0	0	6	20	1	3	34	42	0	0	5	9	1	2	4	3
k__Bacteria;p__Spirochaetes;c__[Leptospirae];o__[Leptospirales];f__Leptospiraceae	12	17	10	6	34	16	76	76	18	23	9	5	0	0	2	2	1	2	2	1
k__Bacteria;p__TM6;c__SBRH58;o__;f__	0	0	9	7	0	0	2	4	0	0	1	1	1	2	5	5	0	0	0	0
k__Bacteria;p__TM6;c__SJA-4;o__;f__	10	22	97	92	39	17	26	21	30	13	57	82	53	32	50	39	11	50	15	20
k__Bacteria;p__TM7;c__;o__;f__	5	27	12	11	2	1	3	11	38	6	35	5	1	1	0	0	0	0	0	4
k__Bacteria;p__TM7;c__SC3;o__;f__	3	8	21	14	13	6	16	5	2	8	8	11	30	13	34	15	20	27	28	30
k__Bacteria;p__TM7;c__TM7-1;o__;f__	98	148	500	446	120	86	93	63	51	56	185	323	282	302	88	99	572	644	270	252
k__Bacteria;p__TM7;c__TM7-3;Other;Other	1	0	1	2	3	0	5	2	2	0	0	0	0	1	12	7	3	1	4	5
k__Bacteria;p__TM7;c__TM7-3;o__;f__	9	15	11	11	27	9	5	0	3	5	9	11	176	41	4	3	2	4	18	24
k__Bacteria;p__TM7;c__TM7-3;o__EW055;f__	5	19	0	0	1	1	0	1	0	0	2	8	2	0	0	0	0	0	1	0
k__Bacteria;p__TM7;c__TM7-3;o__I025;f__	1	7	0	0	16	4	0	0	3	0	0	1	44	18	0	0	0	2	2	1
k__Bacteria;p__Tenericutes;c__Mollicutes;o__Anaeroplasmatales;f__Anaeroplasmataceae	0	0	0	0	0	0	0	0	0	0	0	0	0	0	0	1	0	0	5	4
k__Bacteria;p__Verrucomicrobia;c__Opitutae;o__;f__	0	2	1	1	12	2	1	7	4	4	14	8	3	0	0	0	0	0	3	5
k__Bacteria;p__Verrucomicrobia;c__Opitutae;o__Opitutales;f__Opitutaceae	592	400	422	289	491	246	692	524	470	523	650	580	184	93	220	138	863	325	747	687
k__Bacteria;p__Verrucomicrobia;c__Opitutae;o__[Cerasicoccales];f__[Cerasicoccaceae]	25	4	0	0	18	2	2	1	1	0	3	1	1	1	0	0	6	0	1	3
k__Bacteria;p__Verrucomicrobia;c__Verrucomicrobiae;o__Verrucomicrobiales;f__Verrucomicrobiaceae	196	185	33	25	174	133	143	131	124	157	85	95	48	74	16	15	55	29	127	148
k__Bacteria;p__Verrucomicrobia;c__[Methylacidiphilae];o__Methylacidiphilales;f__	0	0	4	5	0	0	0	0	0	0	0	0	0	0	7	10	0	0	7	5
k__Bacteria;p__Verrucomicrobia;c__[Methylacidiphilae];o__S-BQ2-57;f__	12	10	30	23	89	48	66	49	16	21	32	32	83	63	110	57	8	5	53	63
k__Bacteria;p__Verrucomicrobia;c__[Pedosphaerae];o__;f__	53	22	0	0	0	0	0	0	0	0	0	0	0	0	0	0	0	0	0	0
k__Bacteria;p__Verrucomicrobia;c__[Pedosphaerae];o__[Pedosphaerales];Other	73	33	21	11	26	14	154	102	31	33	17	18	44	41	41	29	0	0	46	44
k__Bacteria;p__Verrucomicrobia;c__[Pedosphaerae];o__[Pedosphaerales];f__	788	392	730	705	960	509	1761	1393	1489	1330	965	977	715	546	756	609	2238	1111	1481	1442
k__Bacteria;p__Verrucomicrobia;c__[Pedosphaerae];o__[Pedosphaerales];f__Ellin515	21	21	388	389	226	92	333	336	66	79	133	124	529	392	1148	889	563	288	399	377
k__Bacteria;p__Verrucomicrobia;c__[Pedosphaerae];o__[Pedosphaerales];f__Ellin517	1034	718	478	325	396	262	945	820	770	939	524	618	277	240	220	182	496	370	628	578
k__Bacteria;p__Verrucomicrobia;c__[Pedosphaerae];o__[Pedosphaerales];f__OPB35	697	218	0	0	76	40	284	226	205	270	11	9	69	64	1	1	0	0	1	1
k__Bacteria;p__Verrucomicrobia;c__[Pedosphaerae];o__[Pedosphaerales];f__R4-41B	5	2	11	5	17	4	8	15	16	10	12	7	5	5	1	3	0	0	11	8
k__Bacteria;p__Verrucomicrobia;c__[Pedosphaerae];o__[Pedosphaerales];f__[Pedosphaeraceae]	102	51	122	92	65	42	160	156	83	83	61	54	28	33	181	115	32	13	117	128
k__Bacteria;p__Verrucomicrobia;c__[Pedosphaerae];o__[Pedosphaerales];f__auto67_4W	554	171	181	161	290	86	480	435	250	231	167	195	176	119	319	261	1235	349	184	213
k__Bacteria;p__Verrucomicrobia;c__[Spartobacteria];o__[Chthoniobacterales];f__[Chthoniobacteraceae]	357	540	1290	1203	1825	1401	1869	1862	1070	1141	1659	1986	5104	5396	2590	2503	569	824	1948	1963
k__Bacteria;p__WPS-2;c__;o__;f__	8	14	658	610	33	9	5	5	4	8	53	50	17	13	937	991	288	711	366	416
k__Bacteria;p__WS2;c__Kazan-3B-09;o__;f__	0	0	0	0	6	1	0	0	0	0	0	0	0	0	0	0	0	0	2	3
k__Bacteria;p__WS2;c__SHA-109;o__;f__	44	81	36	26	77	48	35	39	39	31	42	77	13	4	9	3	0	0	48	66
k__Bacteria;p__WS3;c__PRR-12;o__;f__	4	2	0	0	29	19	33	25	35	32	4	5	17	42	0	0	0	0	0	0
k__Bacteria;p__WS3;c__PRR-12;o__LD1-PA13;f__	130	61	30	27	42	17	63	66	36	38	24	37	33	37	5	1	0	1	5	8
k__Bacteria;p__WS3;c__PRR-12;o__Sediment-1;f__	297	194	54	50	349	169	301	291	487	371	130	166	474	454	90	107	16	14	110	96
k__Bacteria;p__WS3;c__PRR-12;o__Sediment-1;f__CV106	0	0	0	0	21	14	11	17	15	15	1	3	7	8	0	1	0	0	0	0
k__Bacteria;p__WS3;c__PRR-12;o__Sediment-1;f__PRR-10	101	47	55	56	139	78	219	254	266	160	80	90	401	386	136	184	1	0	117	118
k__Bacteria;p__WS3;c__PRR-12;o__wb1_H11;f__	3	0	0	0	19	5	1	1	10	5	0	0	0	0	0	0	0	0	0	0
k__Bacteria;p__ZB3;c__BS119;o__;f__	0	1	0	0	0	0	5	7	13	0	10	2	0	0	0	0	0	0	0	0
k__Bacteria;p__[Thermi];c__Deinococci;o__Deinococcales;f__Deinococcaceae	0	0	2	1	0	0	0	0	0	0	0	0	14	6	1	0	0	0	2	7

## Sheet: Genus L6
Total Counts	Sample
#OTU ID	E1-1	E1-2	E2-1	E2-2	E3-1	E3-2	E4-1	E4-2	E5-1	E5-2	K1-1	K1-2	K2-1	K2-2	K3-1	K3-2	K4-1	K4-2	K5-1	K5-2
Unassigned;Other;Other;Other;Other;Other	1735	848	1307	1155	1104	655	770	745	1280	1456	654	765	323	255	545	406	366	433	697	665
k__Archaea;p__Crenarchaeota;c__MBGA;o__NRP-J;f__;g__	0	0	7	4	0	0	0	0	0	0	0	0	1	3	15	10	0	0	2	0
k__Archaea;p__Crenarchaeota;c__Thaumarchaeota;o__Cenarchaeales;f__SAGMA-X;g__	0	0	17	14	0	0	0	0	0	0	0	0	0	0	27	21	32	15	1	0
k__Archaea;p__Crenarchaeota;c__Thaumarchaeota;o__Nitrososphaerales;f__Nitrososphaeraceae;g__Candidatus Nitrososphaera	3	6	0	0	23	10	18	13	26	15	7	19	5	2	0	0	2	2	3	1
k__Archaea;p__Euryarchaeota;c__Thermoplasmata;o__E2;f__;g__	25	12	1	0	2	0	0	0	7	11	0	0	3	2	11	14	0	0	7	15
k__Archaea;p__[Parvarchaeota];c__[Parvarchaea];o__WCHD3-30;f__;g__	0	0	0	0	0	0	0	0	4	6	0	0	0	0	0	0	0	0	0	0
k__Archaea;p__[Parvarchaeota];c__[Parvarchaea];o__YLA114;f__;g__	10	3	9	7	14	1	12	5	0	1	2	5	0	0	3	0	0	0	0	3
k__Bacteria;p__;c__;o__;f__;g__	13	7	6	6	14	12	2	5	20	11	0	1	8	0	6	8	2	59	5	6
k__Bacteria;p__AD3;c__ABS-6;o__;f__;g__	0	2	317	263	1	3	2	3	0	0	24	44	674	637	1766	1527	2	14	84	119
k__Bacteria;p__AD3;c__JG37-AG-4;o__;f__;g__	0	0	72	89	0	0	1	0	0	0	9	17	105	71	333	286	3	17	15	32
k__Bacteria;p__Acidobacteria;c__;o__;f__;g__	58	44	21	23	94	58	110	91	131	83	44	78	209	179	15	17	0	0	38	34
k__Bacteria;p__Acidobacteria;c__AT-s54;o__;f__;g__	88	51	1	5	78	68	75	84	76	78	40	49	12	10	1	0	0	0	36	40
k__Bacteria;p__Acidobacteria;c__Acidobacteria-5;o__;f__;g__	206	256	199	170	1114	438	841	844	720	536	468	581	528	448	217	180	19	15	292	285
k__Bacteria;p__Acidobacteria;c__Acidobacteria-6;o__BPC015;f__;g__	0	0	0	0	0	0	0	1	7	13	0	0	0	0	0	0	0	1	0	0
k__Bacteria;p__Acidobacteria;c__Acidobacteria-6;o__CCU21;f__;g__	175	347	82	69	349	180	409	413	677	626	318	338	555	435	65	50	3	9	155	153
k__Bacteria;p__Acidobacteria;c__Acidobacteria-6;o__iii1-15;f__;g__	2688	5942	2511	2406	7932	4928	6426	6571	7882	7561	4944	5258	5813	4299	2048	1656	988	1709	2816	2950
k__Bacteria;p__Acidobacteria;c__Acidobacteria-6;o__iii1-15;f__RB40;g__	750	1247	711	618	1179	657	1370	1473	978	978	959	1102	707	549	345	307	267	345	690	702
k__Bacteria;p__Acidobacteria;c__Acidobacteria-6;o__iii1-15;f__mb2424;g__	421	942	16	21	1096	729	630	572	1084	1084	285	359	330	257	30	44	10	20	163	150
k__Bacteria;p__Acidobacteria;c__Acidobacteriia;o__Acidobacteriales;f__;g__	0	0	0	0	0	0	0	0	0	0	0	3	0	0	1	0	2	3	1	3
k__Bacteria;p__Acidobacteria;c__Acidobacteriia;o__Acidobacteriales;f__Acidobacteriaceae;Other	0	0	28	28	0	0	0	0	0	0	0	0	0	0	42	33	0	0	3	3
k__Bacteria;p__Acidobacteria;c__Acidobacteriia;o__Acidobacteriales;f__Acidobacteriaceae;g__	0	2	678	696	2	2	27	17	0	0	19	21	124	84	721	799	1744	2144	660	585
k__Bacteria;p__Acidobacteria;c__Acidobacteriia;o__Acidobacteriales;f__Acidobacteriaceae;g__Edaphobacter	0	7	42	53	0	2	10	10	0	0	25	42	25	22	84	61	8	25	59	48
k__Bacteria;p__Acidobacteria;c__Acidobacteriia;o__Acidobacteriales;f__Acidobacteriaceae;g__Terriglobus	0	0	3	2	1	0	0	0	0	0	2	1	1	1	0	0	16	5	2	2
k__Bacteria;p__Acidobacteria;c__Acidobacteriia;o__Acidobacteriales;f__Koribacteraceae;g__	32	168	5019	4589	304	172	254	240	85	57	650	946	2898	2774	4515	4565	4212	3947	2793	2814
k__Bacteria;p__Acidobacteria;c__Acidobacteriia;o__Acidobacteriales;f__Koribacteraceae;g__Candidatus Koribacter	73	30	3010	2332	270	151	181	103	231	205	165	205	247	201	2058	1813	8544	7324	1618	1578
k__Bacteria;p__Acidobacteria;c__BPC102;o__;f__;g__	2	7	0	0	8	3	5	4	5	10	1	0	5	7	0	0	0	0	1	2
k__Bacteria;p__Acidobacteria;c__BPC102;o__MVS-40;f__;g__	10	14	1	0	26	10	28	26	43	49	8	7	47	33	0	0	0	2	0	1
k__Bacteria;p__Acidobacteria;c__DA052;o__Ellin6513;f__;g__	34	32	1971	1844	116	56	75	96	31	23	90	103	1738	1646	7426	7089	1329	664	686	698
k__Bacteria;p__Acidobacteria;c__EC1113;o__;f__;g__	22	26	56	36	59	27	35	42	97	64	33	22	65	34	41	44	67	56	63	51
k__Bacteria;p__Acidobacteria;c__Holophagae;o__Holophagales;f__Holophagaceae;g__	0	0	593	461	0	0	2	1	0	0	0	11	15	11	235	243	2495	3934	74	66
k__Bacteria;p__Acidobacteria;c__PAUC37f;o__;f__;g__	60	85	1	1	300	168	153	194	271	221	19	28	169	127	6	4	2	7	9	10
k__Bacteria;p__Acidobacteria;c__RB25;o__;f__;g__	46	34	18	13	295	182	193	261	49	31	132	151	339	311	23	16	0	0	20	22
k__Bacteria;p__Acidobacteria;c__S035;o__;f__;g__	54	148	23	9	254	138	215	251	357	341	137	155	360	283	33	24	0	0	13	24
k__Bacteria;p__Acidobacteria;c__Solibacteres;o__JH-WHS99;f__;g__	2	1	5	2	20	7	4	1	36	16	0	1	26	22	5	1	0	1	8	3
k__Bacteria;p__Acidobacteria;c__Solibacteres;o__Solibacterales;f__;g__	235	707	1587	1664	940	713	556	648	753	803	879	1107	924	696	1798	1825	1316	1636	1519	1651
k__Bacteria;p__Acidobacteria;c__Solibacteres;o__Solibacterales;f__AKIW659;g__	0	0	49	40	1	3	0	2	0	0	4	5	32	29	73	89	1	5	41	37
k__Bacteria;p__Acidobacteria;c__Solibacteres;o__Solibacterales;f__PAUC26f;g__	98	102	11	2	110	43	35	19	108	89	6	11	70	37	36	58	0	0	4	2
k__Bacteria;p__Acidobacteria;c__Solibacteres;o__Solibacterales;f__Solibacteraceae;g__	1	5	345	338	2	0	0	2	0	0	53	70	77	56	101	96	149	826	253	291
k__Bacteria;p__Acidobacteria;c__Solibacteres;o__Solibacterales;f__Solibacteraceae;g__Candidatus Solibacter	99	202	2072	1894	578	405	815	863	303	247	726	837	1982	1495	3210	3469	864	1578	2691	2878
k__Bacteria;p__Acidobacteria;c__Solibacteres;o__Solibacterales;f__[Bryobacteraceae];g__	7	11	0	0	18	9	21	34	7	9	1	2	1	2	3	2	0	0	6	5
k__Bacteria;p__Acidobacteria;c__Sva0725;o__Sva0725;f__;g__	239	394	71	47	412	294	263	230	1105	796	207	218	281	191	241	172	56	136	125	131
k__Bacteria;p__Acidobacteria;c__TM1;o__;f__;g__	3	7	83	101	3	3	7	8	9	2	9	12	48	47	155	187	294	137	45	40
k__Bacteria;p__Acidobacteria;c__[Chloracidobacteria];o__;f__;g__	11	6	33	19	63	51	55	55	89	85	55	55	16	8	8	18	38	12	8	11
k__Bacteria;p__Acidobacteria;c__[Chloracidobacteria];o__11-24;f__;g__	23	46	91	67	328	173	241	317	395	379	635	726	722	645	110	80	2	3	101	92
k__Bacteria;p__Acidobacteria;c__[Chloracidobacteria];o__DS-100;f__;g__	42	122	11	16	93	75	75	60	147	99	67	64	54	77	9	15	10	7	65	43
k__Bacteria;p__Acidobacteria;c__[Chloracidobacteria];o__Ellin7246;f__;g__	0	0	8	3	0	0	0	0	0	0	0	2	2	2	23	15	0	0	6	9
k__Bacteria;p__Acidobacteria;c__[Chloracidobacteria];o__PK29;f__;g__	38	43	3	7	250	139	213	235	272	253	118	127	180	184	22	12	1	2	18	19
k__Bacteria;p__Acidobacteria;c__[Chloracidobacteria];o__RB41;f__;g__	387	1273	362	319	1926	995	1832	2002	5405	4731	2221	2611	2836	2527	729	471	22	190	1248	1286
k__Bacteria;p__Acidobacteria;c__[Chloracidobacteria];o__RB41;f__Ellin6075;g__	161	947	763	686	827	563	557	701	1439	1452	1265	1876	927	776	485	501	285	610	1643	1584
k__Bacteria;p__Acidobacteria;c__iii1-8;o__;f__;g__	2	2	0	0	1	3	2	6	5	28	0	0	0	1	0	0	0	0	3	3
k__Bacteria;p__Acidobacteria;c__iii1-8;o__32-20;f__;g__	59	188	377	335	273	167	299	309	725	552	195	249	907	773	912	855	22	33	488	461
k__Bacteria;p__Acidobacteria;c__iii1-8;o__DS-18;f__;g__	395	678	496	432	1484	1055	441	475	1328	1365	650	908	471	352	995	826	19	60	898	828
k__Bacteria;p__Acidobacteria;c__iii1-8;o__SJA-36;f__;g__	3	3	6	4	14	10	5	7	17	9	15	18	30	21	15	12	0	0	30	34
k__Bacteria;p__Actinobacteria;c__Acidimicrobiia;o__Acidimicrobiales;f__;g__	1495	1995	1073	906	729	381	325	386	1421	1445	736	683	931	684	1049	871	208	295	1554	1727
k__Bacteria;p__Actinobacteria;c__Acidimicrobiia;o__Acidimicrobiales;f__AKIW874;g__	6	3	0	0	0	0	0	0	0	1	0	0	0	0	0	0	0	0	0	0
k__Bacteria;p__Actinobacteria;c__Acidimicrobiia;o__Acidimicrobiales;f__C111;g__	459	806	89	80	553	309	211	240	402	548	301	321	221	145	74	35	12	23	127	156
k__Bacteria;p__Actinobacteria;c__Acidimicrobiia;o__Acidimicrobiales;f__EB1017;g__	204	146	392	352	199	132	64	112	74	134	252	223	191	93	196	131	208	150	302	350
k__Bacteria;p__Actinobacteria;c__Acidimicrobiia;o__Acidimicrobiales;f__Iamiaceae;g__	7	4	0	0	1	2	0	0	1	3	0	0	0	0	0	0	0	0	1	0
k__Bacteria;p__Actinobacteria;c__Acidimicrobiia;o__Acidimicrobiales;f__Iamiaceae;g__Iamia	1081	1129	106	70	201	80	73	61	109	167	137	138	127	69	11	15	1	2	50	62
k__Bacteria;p__Actinobacteria;c__Acidimicrobiia;o__Acidimicrobiales;f__koll13;g__	3	0	0	0	10	3	2	0	8	2	0	0	1	0	0	0	0	0	0	0
k__Bacteria;p__Actinobacteria;c__Actinobacteria;o__Actinomycetales;Other;Other	15	15	80	151	7	2	6	3	19	20	8	9	24	25	207	190	177	316	317	305
k__Bacteria;p__Actinobacteria;c__Actinobacteria;o__Actinomycetales;f__;g__	37	39	489	473	29	19	24	20	13	20	35	46	128	119	530	346	195	229	270	289
k__Bacteria;p__Actinobacteria;c__Actinobacteria;o__Actinomycetales;f__Actinospicaceae;g__	0	0	7	1	0	0	0	0	0	0	0	0	0	0	18	21	5	2	1	1
k__Bacteria;p__Actinobacteria;c__Actinobacteria;o__Actinomycetales;f__Actinosynnemataceae;g__	6	2	2	5	0	0	0	0	4	3	1	0	0	0	2	3	0	1	2	1
k__Bacteria;p__Actinobacteria;c__Actinobacteria;o__Actinomycetales;f__Actinosynnemataceae;g__Kutzneria	0	0	107	91	0	0	0	0	0	0	0	0	1	2	69	44	17	5	3	10
k__Bacteria;p__Actinobacteria;c__Actinobacteria;o__Actinomycetales;f__Actinosynnemataceae;g__Lentzea	213	129	2	1	4	5	0	8	5	8	5	8	0	4	0	1	0	1	5	6
k__Bacteria;p__Actinobacteria;c__Actinobacteria;o__Actinomycetales;f__Cellulomonadaceae;g__Actinotalea	1	0	0	0	3	0	0	1	0	0	0	1	0	0	0	1	0	0	4	0
k__Bacteria;p__Actinobacteria;c__Actinobacteria;o__Actinomycetales;f__Cellulomonadaceae;g__Cellulomonas	9	16	5	2	6	4	4	2	3	10	17	20	6	0	3	1	1	3	4	6
k__Bacteria;p__Actinobacteria;c__Actinobacteria;o__Actinomycetales;f__Cellulomonadaceae;g__Demequina	0	0	0	0	0	0	9	9	0	0	0	0	0	0	0	0	0	0	1	0
k__Bacteria;p__Actinobacteria;c__Actinobacteria;o__Actinomycetales;f__Cellulomonadaceae;g__Oerskovia	1	7	3	0	3	3	1	0	1	1	3	2	2	7	3	0	0	0	11	3
k__Bacteria;p__Actinobacteria;c__Actinobacteria;o__Actinomycetales;f__Frankiaceae;Other	0	1	18	26	0	0	1	2	1	0	2	1	22	10	29	33	15	13	24	29
k__Bacteria;p__Actinobacteria;c__Actinobacteria;o__Actinomycetales;f__Frankiaceae;g__	65	41	391	325	11	3	14	12	1	5	61	84	56	50	345	386	157	154	383	386
k__Bacteria;p__Actinobacteria;c__Actinobacteria;o__Actinomycetales;f__Frankiaceae;g__Frankia	1	0	5	1	0	0	0	1	0	0	0	0	1	0	1	0	7	12	2	1
k__Bacteria;p__Actinobacteria;c__Actinobacteria;o__Actinomycetales;f__Geodermatophilaceae;Other	35	54	48	37	33	19	10	9	87	137	52	46	19	13	12	9	129	116	58	54
k__Bacteria;p__Actinobacteria;c__Actinobacteria;o__Actinomycetales;f__Geodermatophilaceae;g__	43	42	50	26	19	15	0	3	14	52	18	24	11	12	10	9	124	127	50	56
k__Bacteria;p__Actinobacteria;c__Actinobacteria;o__Actinomycetales;f__Geodermatophilaceae;g__Geodermatophilus	5	5	10	11	3	4	1	2	6	16	11	9	1	0	0	3	24	12	18	26
k__Bacteria;p__Actinobacteria;c__Actinobacteria;o__Actinomycetales;f__Geodermatophilaceae;g__Modestobacter	8	12	9	11	4	3	2	1	8	16	29	40	1	1	2	3	32	42	41	34
k__Bacteria;p__Actinobacteria;c__Actinobacteria;o__Actinomycetales;f__Glycomycetaceae;g__Glycomyces	12	7	1	0	1	2	2	1	2	3	6	5	5	9	0	0	0	0	9	19
k__Bacteria;p__Actinobacteria;c__Actinobacteria;o__Actinomycetales;f__Gordoniaceae;g__Gordonia	5	4	0	0	14	0	0	0	2	3	0	1	0	0	0	0	7	0	0	0
k__Bacteria;p__Actinobacteria;c__Actinobacteria;o__Actinomycetales;f__Intrasporangiaceae;Other	18	22	38	30	12	9	7	5	5	12	19	11	13	21	18	6	58	96	46	48
k__Bacteria;p__Actinobacteria;c__Actinobacteria;o__Actinomycetales;f__Intrasporangiaceae;g__	27	32	25	19	14	9	12	12	14	25	11	28	19	7	20	13	25	20	33	31
k__Bacteria;p__Actinobacteria;c__Actinobacteria;o__Actinomycetales;f__Intrasporangiaceae;g__Phycicoccus	3	3	24	17	2	1	0	1	2	3	10	14	11	7	5	7	29	44	42	58
k__Bacteria;p__Actinobacteria;c__Actinobacteria;o__Actinomycetales;f__Intrasporangiaceae;g__Terracoccus	78	71	82	55	72	47	26	14	31	75	51	59	59	30	45	36	80	101	129	98
k__Bacteria;p__Actinobacteria;c__Actinobacteria;o__Actinomycetales;f__Kineosporiaceae;g__	5	4	19	17	3	1	3	3	5	7	16	11	17	4	8	7	12	13	27	36
k__Bacteria;p__Actinobacteria;c__Actinobacteria;o__Actinomycetales;f__Microbacteriaceae;Other	2	8	20	3	4	4	0	2	1	3	11	8	1	2	0	0	0	0	7	12
k__Bacteria;p__Actinobacteria;c__Actinobacteria;o__Actinomycetales;f__Microbacteriaceae;g__	40	25	38	34	7	6	3	8	16	15	12	8	16	13	9	5	48	47	36	43
k__Bacteria;p__Actinobacteria;c__Actinobacteria;o__Actinomycetales;f__Microbacteriaceae;g__Agromyces	40	43	1	0	13	5	6	3	15	45	8	7	7	5	0	0	1	1	3	2
k__Bacteria;p__Actinobacteria;c__Actinobacteria;o__Actinomycetales;f__Microbacteriaceae;g__Cryocola	6	2	1	1	0	1	0	1	1	1	3	1	0	0	0	1	0	0	0	2
k__Bacteria;p__Actinobacteria;c__Actinobacteria;o__Actinomycetales;f__Microbacteriaceae;g__Microbacterium	9	6	4	4	5	0	1	0	1	2	2	6	2	5	1	1	1	4	3	4
k__Bacteria;p__Actinobacteria;c__Actinobacteria;o__Actinomycetales;f__Microbacteriaceae;g__Salinibacterium	59	51	21	7	13	5	4	5	7	11	26	26	25	18	20	5	11	23	20	16
k__Bacteria;p__Actinobacteria;c__Actinobacteria;o__Actinomycetales;f__Micrococcaceae;g__	57	51	23	20	15	11	3	1	48	81	15	21	28	11	65	27	6	7	24	39
k__Bacteria;p__Actinobacteria;c__Actinobacteria;o__Actinomycetales;f__Micrococcaceae;g__Arthrobacter	387	439	195	113	179	137	57	53	263	418	212	251	318	164	101	61	93	114	304	311
k__Bacteria;p__Actinobacteria;c__Actinobacteria;o__Actinomycetales;f__Micromonosporaceae;Other	95	82	16	16	15	7	15	10	20	14	36	36	39	11	6	5	9	19	30	28
k__Bacteria;p__Actinobacteria;c__Actinobacteria;o__Actinomycetales;f__Micromonosporaceae;g__	105	67	126	96	63	19	29	24	114	47	135	96	99	50	73	41	32	73	72	78
k__Bacteria;p__Actinobacteria;c__Actinobacteria;o__Actinomycetales;f__Micromonosporaceae;g__Actinoplanes	2	0	1	0	1	0	0	1	0	0	1	1	8	6	0	0	1	1	4	4
k__Bacteria;p__Actinobacteria;c__Actinobacteria;o__Actinomycetales;f__Micromonosporaceae;g__Catellatospora	96	77	3	0	26	10	11	6	29	17	10	15	3	2	0	0	0	0	5	5
k__Bacteria;p__Actinobacteria;c__Actinobacteria;o__Actinomycetales;f__Micromonosporaceae;g__Dactylosporangium	20	9	27	19	6	2	8	8	12	15	25	23	61	10	23	6	3	6	10	13
k__Bacteria;p__Actinobacteria;c__Actinobacteria;o__Actinomycetales;f__Micromonosporaceae;g__Pilimelia	9	12	42	35	25	10	13	13	7	9	20	28	9	8	10	8	11	29	11	15
k__Bacteria;p__Actinobacteria;c__Actinobacteria;o__Actinomycetales;f__Micromonosporaceae;g__Virgisporangium	0	3	1	1	1	1	2	3	2	4	9	6	3	3	1	0	0	0	0	0
k__Bacteria;p__Actinobacteria;c__Actinobacteria;o__Actinomycetales;f__Mycobacteriaceae;g__Mycobacterium	621	321	714	645	275	137	179	148	114	187	390	387	382	279	457	240	720	360	455	534
k__Bacteria;p__Actinobacteria;c__Actinobacteria;o__Actinomycetales;f__Nakamurellaceae;g__	17	21	79	52	33	9	20	23	3	7	41	34	31	19	59	17	4	4	73	78
k__Bacteria;p__Actinobacteria;c__Actinobacteria;o__Actinomycetales;f__Nocardiaceae;Other	1	1	1	1	10	7	6	2	1	3	9	15	2	4	2	1	0	0	3	2
k__Bacteria;p__Actinobacteria;c__Actinobacteria;o__Actinomycetales;f__Nocardiaceae;g__	9	5	3	2	46	4	4	3	0	1	17	15	35	11	15	12	2	2	10	9
k__Bacteria;p__Actinobacteria;c__Actinobacteria;o__Actinomycetales;f__Nocardiaceae;g__Nocardia	187	68	32	27	29	17	10	4	9	7	15	13	70	27	33	19	18	2	73	94
k__Bacteria;p__Actinobacteria;c__Actinobacteria;o__Actinomycetales;f__Nocardiaceae;g__Rhodococcus	27	15	30	14	25	3	9	4	17	23	68	69	12	10	8	9	5	7	54	71
k__Bacteria;p__Actinobacteria;c__Actinobacteria;o__Actinomycetales;f__Nocardioidaceae;g__	889	811	206	196	307	185	131	109	256	430	285	284	672	387	194	187	254	220	488	485
k__Bacteria;p__Actinobacteria;c__Actinobacteria;o__Actinomycetales;f__Nocardioidaceae;g__Aeromicrobium	2725	1750	80	57	70	59	41	67	137	222	132	193	662	406	18	6	16	15	142	173
k__Bacteria;p__Actinobacteria;c__Actinobacteria;o__Actinomycetales;f__Nocardioidaceae;g__Friedmanniella	0	1	1	0	0	0	0	0	0	0	3	2	0	0	0	0	0	1	1	2
k__Bacteria;p__Actinobacteria;c__Actinobacteria;o__Actinomycetales;f__Nocardioidaceae;g__Kribbella	35	27	14	28	26	13	11	5	5	8	13	11	39	12	17	6	9	14	15	26
k__Bacteria;p__Actinobacteria;c__Actinobacteria;o__Actinomycetales;f__Nocardioidaceae;g__Nocardioides	376	224	142	152	33	20	27	28	38	41	87	82	81	45	47	26	221	217	195	175
k__Bacteria;p__Actinobacteria;c__Actinobacteria;o__Actinomycetales;f__Nocardioidaceae;g__Pimelobacter	29	34	10	12	5	2	0	2	3	10	5	3	24	24	46	23	10	10	291	367
k__Bacteria;p__Actinobacteria;c__Actinobacteria;o__Actinomycetales;f__Propionibacteriaceae;g__	7	4	1	3	3	4	5	3	4	1	5	4	1	0	2	2	3	5	2	4
k__Bacteria;p__Actinobacteria;c__Actinobacteria;o__Actinomycetales;f__Propionibacteriaceae;g__Microlunatus	3	1	0	0	0	0	1	4	0	1	1	3	1	0	0	0	1	4	0	0
k__Bacteria;p__Actinobacteria;c__Actinobacteria;o__Actinomycetales;f__Pseudonocardiaceae;g__	243	220	45	17	0	0	1	0	2	3	3	13	7	1	5	1	49	32	69	58
k__Bacteria;p__Actinobacteria;c__Actinobacteria;o__Actinomycetales;f__Pseudonocardiaceae;g__Actinomycetospora	1	6	8	2	3	1	1	0	4	6	7	4	1	0	5	1	3	2	7	6
k__Bacteria;p__Actinobacteria;c__Actinobacteria;o__Actinomycetales;f__Pseudonocardiaceae;g__Amycolatopsis	424	425	111	74	3	1	1	6	20	17	13	7	99	45	84	70	4	2	18	17
k__Bacteria;p__Actinobacteria;c__Actinobacteria;o__Actinomycetales;f__Pseudonocardiaceae;g__Prauserella	0	0	5	5	0	0	0	0	0	0	0	1	0	0	0	0	0	0	0	0
k__Bacteria;p__Actinobacteria;c__Actinobacteria;o__Actinomycetales;f__Pseudonocardiaceae;g__Pseudonocardia	682	596	166	163	47	26	22	30	56	74	145	140	84	64	95	48	95	144	136	145
k__Bacteria;p__Actinobacteria;c__Actinobacteria;o__Actinomycetales;f__Pseudonocardiaceae;g__Saccharomonospora	6	3	0	0	0	0	0	1	2	3	1	8	0	0	0	0	0	0	0	0
k__Bacteria;p__Actinobacteria;c__Actinobacteria;o__Actinomycetales;f__Sporichthyaceae;g__	99	96	286	276	13	18	30	34	26	47	100	179	451	378	131	134	213	637	667	643
k__Bacteria;p__Actinobacteria;c__Actinobacteria;o__Actinomycetales;f__Sporichthyaceae;g__Sporichthya	99	128	22	25	24	13	6	5	12	16	74	108	35	31	6	9	29	29	40	55
k__Bacteria;p__Actinobacteria;c__Actinobacteria;o__Actinomycetales;f__Streptomycetaceae;Other	39	25	99	58	9	9	18	6	18	29	35	31	56	27	54	53	45	32	74	72
k__Bacteria;p__Actinobacteria;c__Actinobacteria;o__Actinomycetales;f__Streptomycetaceae;g__	7	8	6	3	0	1	0	0	0	3	2	0	17	4	3	1	1	2	26	16
k__Bacteria;p__Actinobacteria;c__Actinobacteria;o__Actinomycetales;f__Streptomycetaceae;g__Streptomyces	314	225	331	223	115	65	73	54	80	135	227	211	292	147	124	72	224	114	666	697
k__Bacteria;p__Actinobacteria;c__Actinobacteria;o__Actinomycetales;f__Streptosporangiaceae;Other	10	11	1	0	0	0	1	1	0	0	0	0	0	0	0	0	0	0	0	0
k__Bacteria;p__Actinobacteria;c__Actinobacteria;o__Actinomycetales;f__Streptosporangiaceae;g__	0	0	6	2	0	2	0	0	0	0	6	6	4	6	0	0	0	0	0	0
k__Bacteria;p__Actinobacteria;c__Actinobacteria;o__Actinomycetales;f__Streptosporangiaceae;g__Nonomuraea	24	13	14	9	10	3	1	1	2	11	6	7	343	25	2	1	4	7	48	39
k__Bacteria;p__Actinobacteria;c__Actinobacteria;o__Actinomycetales;f__Streptosporangiaceae;g__Streptosporangium	20	8	23	24	1	6	2	4	13	24	6	8	5	6	9	1	34	29	39	70
k__Bacteria;p__Actinobacteria;c__Actinobacteria;o__Actinomycetales;f__Thermomonosporaceae;g__	0	0	0	1	0	0	0	0	0	0	0	0	2	1	14	10	0	0	0	0
k__Bacteria;p__Actinobacteria;c__Actinobacteria;o__Actinomycetales;f__Thermomonosporaceae;g__Actinoallomurus	1	1	11	4	0	0	0	0	1	1	6	6	7	1	4	2	1	2	3	2
k__Bacteria;p__Actinobacteria;c__Actinobacteria;o__Actinomycetales;f__Thermomonosporaceae;g__Actinocorallia	0	0	0	0	0	0	0	0	0	0	0	0	6	2	2	0	0	0	0	0
k__Bacteria;p__Actinobacteria;c__Actinobacteria;o__Actinomycetales;f__Thermomonosporaceae;g__Actinomadura	11	7	8	4	1	0	0	1	0	3	15	5	2	6	0	3	3	1	23	5
k__Bacteria;p__Actinobacteria;c__Actinobacteria;o__Actinomycetales;f__Williamsiaceae;g__Williamsia	5	2	0	0	6	4	2	8	0	0	4	2	1	0	0	0	0	0	12	7
k__Bacteria;p__Actinobacteria;c__Actinobacteria;o__Bifidobacteriales;f__;g__	8	5	0	0	0	0	0	0	0	0	0	0	0	0	0	0	0	0	0	0
k__Bacteria;p__Actinobacteria;c__Actinobacteria;o__Micrococcales;f__;g__	1	2	0	0	2	3	0	1	9	7	2	0	0	0	0	0	3	2	0	1
k__Bacteria;p__Actinobacteria;c__MB-A2-108;o__;f__;g__	122	226	185	176	46	21	28	36	135	147	136	143	528	478	196	142	15	21	156	197
k__Bacteria;p__Actinobacteria;c__MB-A2-108;o__0319-7L14;f__;g__	444	391	130	152	284	116	168	244	248	386	150	163	335	192	107	59	24	27	99	130
k__Bacteria;p__Actinobacteria;c__Nitriliruptoria;o__Euzebyales;f__Euzebyaceae;g__Euzebya	15	16	0	0	2	1	0	3	1	8	1	0	0	0	0	0	0	0	0	0
k__Bacteria;p__Actinobacteria;c__Rubrobacteria;o__Rubrobacterales;f__Rubrobacteraceae;g__	1	4	0	0	21	16	5	7	24	22	2	2	1	1	0	0	0	0	0	0
k__Bacteria;p__Actinobacteria;c__Thermoleophilia;o__Gaiellales;f__;g__	167	98	231	168	37	18	32	41	22	22	107	101	96	69	171	93	199	160	229	248
k__Bacteria;p__Actinobacteria;c__Thermoleophilia;o__Gaiellales;f__AK1AB1_02E;g__	10	4	1	1	3	1	2	1	1	1	0	1	7	3	1	3	0	0	4	2
k__Bacteria;p__Actinobacteria;c__Thermoleophilia;o__Gaiellales;f__Gaiellaceae;g__	757	693	2114	2062	960	501	653	752	635	931	1179	1446	1629	1062	1794	1280	1461	3174	1966	2128
k__Bacteria;p__Actinobacteria;c__Thermoleophilia;o__Solirubrobacterales;Other;Other	13	10	0	1	2	1	2	6	1	1	2	5	2	2	1	1	1	2	4	8
k__Bacteria;p__Actinobacteria;c__Thermoleophilia;o__Solirubrobacterales;f__;g__	815	480	530	402	358	196	320	257	238	403	612	577	1134	538	529	343	319	189	597	575
k__Bacteria;p__Actinobacteria;c__Thermoleophilia;o__Solirubrobacterales;f__Conexibacteraceae;g__	40	32	158	153	11	3	8	8	14	24	35	37	25	17	158	91	76	42	121	109
k__Bacteria;p__Actinobacteria;c__Thermoleophilia;o__Solirubrobacterales;f__Conexibacteraceae;g__Conexibacter	0	0	1	0	2	0	0	0	0	0	1	2	1	2	0	0	0	0	2	3
k__Bacteria;p__Actinobacteria;c__Thermoleophilia;o__Solirubrobacterales;f__Patulibacteraceae;g__	79	41	73	75	38	22	14	17	25	38	58	50	54	33	59	33	131	97	218	209
k__Bacteria;p__Actinobacteria;c__Thermoleophilia;o__Solirubrobacterales;f__Solirubrobacteraceae;Other	10	15	0	0	0	0	0	0	3	3	1	0	1	0	0	0	0	0	0	1
k__Bacteria;p__Actinobacteria;c__Thermoleophilia;o__Solirubrobacterales;f__Solirubrobacteraceae;g__	36	33	26	32	20	19	21	25	35	56	71	77	43	32	35	15	20	31	55	54
k__Bacteria;p__Actinobacteria;c__Thermoleophilia;o__Solirubrobacterales;f__Solirubrobacteraceae;g__Solirubrobacter	6	4	2	0	1	0	0	0	3	1	4	5	1	0	0	0	4	3	0	5
k__Bacteria;p__Armatimonadetes;c__0319-6E2;o__;f__;g__	4	9	0	0	10	4	5	7	8	5	1	4	1	0	1	1	0	0	4	3
k__Bacteria;p__Armatimonadetes;c__Armatimonadia;o__Armatimonadales;f__Armatimonadaceae;g__	5	5	11	10	6	13	9	16	5	3	5	9	5	6	5	6	8	14	19	21
k__Bacteria;p__Armatimonadetes;c__Armatimonadia;o__FW68;f__;g__	0	0	12	4	1	0	0	0	0	0	1	0	0	0	6	5	15	20	16	11
k__Bacteria;p__Armatimonadetes;c__Chthonomonadetes;o__Chthonomonadales;f__Chthonomonadaceae;g__	13	12	107	79	36	21	22	19	29	14	16	31	25	5	45	49	46	62	85	109
k__Bacteria;p__Armatimonadetes;c__Chthonomonadetes;o__SJA-22;f__;g__	3	12	26	18	105	68	11	14	16	9	7	8	36	26	23	23	14	15	60	64
k__Bacteria;p__Armatimonadetes;c__OPB50;o__;f__;g__	4	16	20	16	13	10	3	1	8	4	22	27	10	6	0	6	7	22	17	13
k__Bacteria;p__Armatimonadetes;c__SHA-37;o__;f__;g__	0	1	3	8	1	4	0	0	0	0	2	2	0	0	0	1	0	0	6	3
k__Bacteria;p__Armatimonadetes;c__SJA-176;o__;f__;g__	0	0	7	3	0	0	1	1	0	1	1	3	0	0	2	3	0	2	5	4
k__Bacteria;p__Armatimonadetes;c__[Fimbriimonadia];o__[Fimbriimonadales];f__;g__	61	20	0	0	10	2	16	10	27	12	6	11	11	15	0	1	0	0	0	0
k__Bacteria;p__Armatimonadetes;c__[Fimbriimonadia];o__[Fimbriimonadales];f__[Fimbriimonadaceae];g__	3	8	8	10	0	2	0	7	8	7	6	8	5	3	8	9	4	6	12	17
k__Bacteria;p__Armatimonadetes;c__[Fimbriimonadia];o__[Fimbriimonadales];f__[Fimbriimonadaceae];g__Fimbriimonas	83	141	151	164	148	85	89	91	143	124	168	190	58	51	68	59	328	474	204	228
k__Bacteria;p__BHI80-139;c__;o__;f__;g__	1	2	1	4	20	18	10	2	20	25	6	3	0	1	1	1	0	0	10	9
k__Bacteria;p__BRC1;c__PRR-11;o__;f__;g__	54	46	21	26	43	34	39	27	108	106	71	79	27	31	25	25	23	11	56	60
k__Bacteria;p__Bacteroidetes;Other;Other;Other;Other	1	2	0	0	4	6	15	8	6	5	0	0	0	0	1	1	0	1	0	0
k__Bacteria;p__Bacteroidetes;c__;o__;f__;g__	0	0	0	0	1	0	6	5	0	2	6	3	0	0	0	0	0	0	0	0
k__Bacteria;p__Bacteroidetes;c__At12OctB3;o__;f__;g__	0	5	5	3	12	6	6	10	5	14	15	41	95	58	5	7	46	43	16	16
k__Bacteria;p__Bacteroidetes;c__BME43;o__;f__;g__	2	2	0	0	4	0	7	7	1	0	2	1	0	0	0	0	0	0	5	1
k__Bacteria;p__Bacteroidetes;c__Bacteroidia;o__Bacteroidales;f__;g__	0	0	1	4	5	1	3	1	0	1	1	1	3	2	2	0	0	0	2	0
k__Bacteria;p__Bacteroidetes;c__Cytophagia;o__Cytophagales;f__Cyclobacteriaceae;g__Algoriphagus	0	2	0	0	0	0	1	0	3	0	1	0	0	0	0	8	0	0	0	0
k__Bacteria;p__Bacteroidetes;c__Cytophagia;o__Cytophagales;f__Cytophagaceae;g__	5398	2531	861	375	1246	696	1375	1262	1606	1721	1023	1068	191	134	230	189	576	282	387	362
k__Bacteria;p__Bacteroidetes;c__Cytophagia;o__Cytophagales;f__Cytophagaceae;g__Adhaeribacter	17	227	10	9	241	143	91	105	207	288	42	67	179	168	13	17	1	5	68	65
k__Bacteria;p__Bacteroidetes;c__Cytophagia;o__Cytophagales;f__Cytophagaceae;g__Cytophaga	1	1	0	0	0	0	0	0	0	0	1	2	1	0	0	0	28	15	0	0
k__Bacteria;p__Bacteroidetes;c__Cytophagia;o__Cytophagales;f__Cytophagaceae;g__Dyadobacter	17	26	0	0	9	4	2	0	10	4	0	2	105	31	1	0	2	0	8	6
k__Bacteria;p__Bacteroidetes;c__Cytophagia;o__Cytophagales;f__Cytophagaceae;g__Hymenobacter	2	12	4	2	42	30	8	4	27	46	1	3	30	16	1	0	5	1	36	17
k__Bacteria;p__Bacteroidetes;c__Cytophagia;o__Cytophagales;f__Cytophagaceae;g__Pontibacter	15	119	0	0	46	23	6	5	92	120	1	1	0	0	0	0	0	0	0	0
k__Bacteria;p__Bacteroidetes;c__Cytophagia;o__Cytophagales;f__Cytophagaceae;g__Rhodocytophaga	4	20	0	0	6	13	2	2	13	18	1	0	0	0	0	0	0	0	0	1
k__Bacteria;p__Bacteroidetes;c__Cytophagia;o__Cytophagales;f__Cytophagaceae;g__Sporocytophaga	5	18	9	6	30	29	28	24	24	39	8	32	58	29	7	8	66	117	35	23
k__Bacteria;p__Bacteroidetes;c__Cytophagia;o__Cytophagales;f__Flammeovirgaceae;g__	0	1	0	0	2	2	24	23	0	1	0	0	0	0	0	0	0	0	0	0
k__Bacteria;p__Bacteroidetes;c__Cytophagia;o__Cytophagales;f__[Amoebophilaceae];g__Candidatus Amoebophilus	0	0	0	0	3	0	0	0	1	0	8	10	0	0	0	0	0	0	0	0
k__Bacteria;p__Bacteroidetes;c__Flavobacteriia;o__Flavobacteriales;f__;g__	4	8	0	0	0	0	13	6	0	1	0	0	0	0	0	0	0	0	0	0
k__Bacteria;p__Bacteroidetes;c__Flavobacteriia;o__Flavobacteriales;f__Cryomorphaceae;Other	61	29	0	0	0	0	21	15	0	0	0	0	0	0	0	0	0	0	0	0
k__Bacteria;p__Bacteroidetes;c__Flavobacteriia;o__Flavobacteriales;f__Cryomorphaceae;g__	20	13	2	1	28	16	20	18	22	22	28	34	3	2	0	1	0	0	3	9
k__Bacteria;p__Bacteroidetes;c__Flavobacteriia;o__Flavobacteriales;f__Cryomorphaceae;g__Crocinitomix	4	4	0	0	50	35	9	2	5	9	3	1	0	0	2	0	0	0	0	0
k__Bacteria;p__Bacteroidetes;c__Flavobacteriia;o__Flavobacteriales;f__Cryomorphaceae;g__Fluviicola	0	1	0	0	5	0	1	0	2	2	0	0	18	2	0	0	10	0	1	0
k__Bacteria;p__Bacteroidetes;c__Flavobacteriia;o__Flavobacteriales;f__Flavobacteriaceae;g__	4	8	0	0	0	0	0	0	0	0	0	1	0	0	0	0	0	0	0	0
k__Bacteria;p__Bacteroidetes;c__Flavobacteriia;o__Flavobacteriales;f__Flavobacteriaceae;g__Flavobacterium	69	190	33	47	348	163	120	124	72	96	59	75	691	503	67	54	19	23	132	105
k__Bacteria;p__Bacteroidetes;c__Flavobacteriia;o__Flavobacteriales;f__[Weeksellaceae];g__Chryseobacterium	0	1	0	0	10	1	0	0	0	0	0	0	8	2	1	0	0	0	1	2
k__Bacteria;p__Bacteroidetes;c__Sphingobacteriia;o__Sphingobacteriales;f__;g__	534	356	269	243	578	332	626	547	403	416	460	403	259	226	140	119	202	229	473	530
k__Bacteria;p__Bacteroidetes;c__Sphingobacteriia;o__Sphingobacteriales;f__Sphingobacteriaceae;g__	42	155	81	66	284	150	178	142	174	213	60	68	823	401	114	113	338	457	565	484
k__Bacteria;p__Bacteroidetes;c__Sphingobacteriia;o__Sphingobacteriales;f__Sphingobacteriaceae;g__Pedobacter	16	19	8	20	9	4	6	5	2	9	25	38	252	150	17	12	13	11	23	23
k__Bacteria;p__Bacteroidetes;c__Sphingobacteriia;o__Sphingobacteriales;f__Sphingobacteriaceae;g__Sphingobacterium	1	0	0	0	1	0	0	0	0	0	0	0	0	1	1	0	0	0	4	4
k__Bacteria;p__Bacteroidetes;c__VC2_1_Bac22;o__;f__;g__	54	27	0	1	1	0	15	11	28	19	7	1	0	0	0	4	0	0	2	2
k__Bacteria;p__Bacteroidetes;c__[Rhodothermi];o__[Rhodothermales];f__Rhodothermaceae;g__Rubricoccus	2	6	0	0	1	3	1	1	11	11	1	0	0	0	0	0	0	0	0	0
k__Bacteria;p__Bacteroidetes;c__[Saprospirae];o__[Saprospirales];f__;g__	106	40	69	67	67	31	69	63	38	36	77	59	34	30	35	29	16	11	112	98
k__Bacteria;p__Bacteroidetes;c__[Saprospirae];o__[Saprospirales];f__Chitinophagaceae;Other	3	3	0	0	13	4	4	1	2	3	3	2	7	9	0	0	3	7	1	3
k__Bacteria;p__Bacteroidetes;c__[Saprospirae];o__[Saprospirales];f__Chitinophagaceae;g__	1179	1613	1232	1151	1904	917	2115	2159	1898	1752	1775	2134	2977	2158	1155	1018	687	1438	2451	2212
k__Bacteria;p__Bacteroidetes;c__[Saprospirae];o__[Saprospirales];f__Chitinophagaceae;g__Chitinophaga	13	30	22	51	44	5	2	1	15	8	19	14	116	385	29	36	7	1	48	44
k__Bacteria;p__Bacteroidetes;c__[Saprospirae];o__[Saprospirales];f__Chitinophagaceae;g__Flavihumibacter	0	0	0	0	0	1	0	0	0	0	0	0	7	81	0	1	1	2	0	0
k__Bacteria;p__Bacteroidetes;c__[Saprospirae];o__[Saprospirales];f__Chitinophagaceae;g__Flavisolibacter	96	399	126	114	257	184	167	142	369	411	153	200	1030	784	82	134	97	386	313	271
k__Bacteria;p__Bacteroidetes;c__[Saprospirae];o__[Saprospirales];f__Chitinophagaceae;g__Niabella	0	1	0	0	0	0	0	0	0	0	0	0	13	7	0	0	0	0	0	0
k__Bacteria;p__Bacteroidetes;c__[Saprospirae];o__[Saprospirales];f__Chitinophagaceae;g__Sediminibacterium	0	0	13	10	2	0	8	1	0	0	2	1	35	3	8	11	24	11	21	20
k__Bacteria;p__Bacteroidetes;c__[Saprospirae];o__[Saprospirales];f__Chitinophagaceae;g__Segetibacter	3	9	28	12	39	27	14	12	26	33	35	36	53	27	2	1	20	68	79	58
k__Bacteria;p__Bacteroidetes;c__[Saprospirae];o__[Saprospirales];f__Saprospiraceae;g__	271	597	22	8	271	198	337	313	350	394	258	299	250	226	10	13	2	3	99	88
k__Bacteria;p__Bacteroidetes;c__[Saprospirae];o__[Saprospirales];f__Saprospiraceae;g__Haliscomenobacter	6	5	0	0	21	20	5	5	0	3	17	9	1	1	0	0	0	0	0	0
k__Bacteria;p__Chlamydiae;c__Chlamydiia;o__;f__;g__	18	28	32	38	31	15	32	42	33	47	80	81	89	70	28	12	25	42	30	32
k__Bacteria;p__Chlamydiae;c__Chlamydiia;o__Chlamydiales;f__;g__	8	12	247	195	55	22	133	169	63	66	188	181	61	65	41	37	118	128	76	73
k__Bacteria;p__Chlamydiae;c__Chlamydiia;o__Chlamydiales;f__Chlamydiaceae;g__	0	0	0	0	12	0	0	0	0	0	0	0	0	0	0	0	0	0	0	0
k__Bacteria;p__Chlamydiae;c__Chlamydiia;o__Chlamydiales;f__Parachlamydiaceae;Other	3	3	2	1	2	1	0	0	1	0	7	9	12	4	0	0	7	7	2	2
k__Bacteria;p__Chlamydiae;c__Chlamydiia;o__Chlamydiales;f__Parachlamydiaceae;g__	0	0	3	3	1	0	0	2	0	0	2	10	3	4	0	4	0	0	1	0
k__Bacteria;p__Chlamydiae;c__Chlamydiia;o__Chlamydiales;f__Parachlamydiaceae;g__Candidatus Protochlamydia	37	12	11	9	8	1	10	18	0	6	14	28	7	2	6	2	5	8	23	12
k__Bacteria;p__Chlamydiae;c__Chlamydiia;o__Chlamydiales;f__Parachlamydiaceae;g__Parachlamydia	1	0	0	0	0	1	1	3	0	2	6	4	1	1	0	0	39	12	0	1
k__Bacteria;p__Chlamydiae;c__Chlamydiia;o__Chlamydiales;f__Rhabdochlamydiaceae;g__Candidatus Rhabdochlamydia	57	12	145	143	13	6	37	39	13	15	57	48	52	46	38	37	35	13	9	16
k__Bacteria;p__Chlorobi;c__;o__;f__;g__	24	45	84	89	103	44	65	69	61	56	129	203	71	56	106	94	110	74	83	84
k__Bacteria;p__Chlorobi;c__BSV26;o__A89;f__;g__	3	0	0	0	4	1	7	7	0	0	0	0	2	8	0	0	0	0	0	0
k__Bacteria;p__Chlorobi;c__BSV26;o__C20;f__;g__	100	40	0	0	5	1	0	0	0	0	0	0	1	2	0	0	0	0	0	0
k__Bacteria;p__Chlorobi;c__BSV26;o__PK329;f__;g__	3	0	0	0	72	18	37	11	8	4	7	6	11	11	0	0	0	0	8	7
k__Bacteria;p__Chlorobi;c__OPB56;o__;f__;g__	26	111	25	13	119	75	50	64	39	59	61	62	29	20	8	11	4	3	51	54
k__Bacteria;p__Chlorobi;c__SJA-28;o__;f__;g__	7	56	17	11	62	40	60	54	77	58	41	58	40	38	6	7	0	0	70	51
k__Bacteria;p__Chloroflexi;c__;o__;f__;g__	6	11	1	5	13	6	7	6	4	7	4	4	1	1	0	0	1	3	1	4
k__Bacteria;p__Chloroflexi;c__Anaerolineae;o__;f__;g__	22	57	2	0	100	50	41	38	69	83	7	6	21	23	0	0	0	1	1	0
k__Bacteria;p__Chloroflexi;c__Anaerolineae;o__A31;f__S47;g__	30	37	13	19	55	44	31	45	56	48	31	44	23	23	11	4	2	1	22	27
k__Bacteria;p__Chloroflexi;c__Anaerolineae;o__Ardenscatenales;f__Ardenscatenaceae;g__Ardenscatena	31	126	0	0	45	32	42	36	100	117	0	0	0	0	0	0	0	0	0	2
k__Bacteria;p__Chloroflexi;c__Anaerolineae;o__CFB-26;f__;g__	115	167	0	2	86	37	65	78	100	121	23	19	11	9	4	0	0	0	14	8
k__Bacteria;p__Chloroflexi;c__Anaerolineae;o__Caldilineales;f__Caldilineaceae;g__	116	111	10	6	55	39	21	28	53	67	33	23	16	8	2	3	8	4	12	20
k__Bacteria;p__Chloroflexi;c__Anaerolineae;o__Caldilineales;f__Caldilineaceae;g__Caldilinea	3	0	0	0	13	6	2	5	1	10	0	1	1	2	0	0	0	0	0	0
k__Bacteria;p__Chloroflexi;c__Anaerolineae;o__GCA004;f__;g__	19	38	0	0	9	0	0	2	32	25	0	1	8	5	0	0	0	0	0	0
k__Bacteria;p__Chloroflexi;c__Anaerolineae;o__H39;f__;g__	43	80	76	55	83	44	56	61	94	84	67	50	42	35	11	9	4	23	58	48
k__Bacteria;p__Chloroflexi;c__Anaerolineae;o__S0208;f__;g__	2	5	0	0	7	1	2	3	11	19	0	0	0	0	0	0	0	0	0	0
k__Bacteria;p__Chloroflexi;c__Anaerolineae;o__SBR1031;f__A4b;g__	174	198	60	47	144	95	61	66	117	164	84	86	20	23	20	18	3	23	47	74
k__Bacteria;p__Chloroflexi;c__Anaerolineae;o__SBR1031;f__SJA-101;g__	39	38	0	0	14	13	0	4	35	26	2	2	0	0	0	0	0	1	0	0
k__Bacteria;p__Chloroflexi;c__Anaerolineae;o__SBR1031;f__oc28;g__	16	14	29	21	14	7	4	13	18	16	18	20	1	5	14	2	0	3	11	19
k__Bacteria;p__Chloroflexi;c__Anaerolineae;o__SHA-20;f__;g__	8	5	33	20	48	33	25	22	11	11	39	45	32	24	8	11	0	0	20	33
k__Bacteria;p__Chloroflexi;c__Anaerolineae;o__WCHB1-50;f__;g__	2	1	0	0	9	3	6	3	1	3	0	0	0	0	0	0	0	0	0	0
k__Bacteria;p__Chloroflexi;c__Anaerolineae;o__envOPS12;f__;g__	138	106	4	5	147	87	81	70	288	267	28	26	42	30	1	2	2	5	15	19
k__Bacteria;p__Chloroflexi;c__Anaerolineae;o__pLW-97;f__;g__	0	2	0	0	9	2	6	1	6	9	0	0	0	0	0	0	0	0	0	0
k__Bacteria;p__Chloroflexi;c__C0119;o__;f__;g__	26	112	299	254	146	92	56	72	173	219	235	254	103	73	85	84	95	448	190	195
k__Bacteria;p__Chloroflexi;c__Chloroflexi;o__AKIW781;f__;g__	55	54	9	10	11	14	3	1	16	30	14	14	3	1	2	2	7	4	10	16
k__Bacteria;p__Chloroflexi;c__Chloroflexi;o__Chloroflexales;f__01D2Z48;g__	0	0	0	0	4	2	1	1	2	0	0	0	0	0	0	0	0	0	0	0
k__Bacteria;p__Chloroflexi;c__Chloroflexi;o__Chloroflexales;f__Chloroflexaceae;g__	5	3	0	0	1	0	0	0	0	3	3	1	0	0	1	1	0	0	0	1
k__Bacteria;p__Chloroflexi;c__Chloroflexi;o__Herpetosiphonales;f__;g__	27	47	0	0	33	39	17	18	38	47	7	11	0	0	0	12	0	2	7	3
k__Bacteria;p__Chloroflexi;c__Chloroflexi;o__[Roseiflexales];f__;g__	46	21	1	1	12	5	5	5	4	12	28	9	8	6	0	1	9	3	1	1
k__Bacteria;p__Chloroflexi;c__Chloroflexi;o__[Roseiflexales];f__[Kouleothrixaceae];Other	3	5	0	0	0	0	0	1	11	28	1	2	0	0	0	0	0	0	0	0
k__Bacteria;p__Chloroflexi;c__Chloroflexi;o__[Roseiflexales];f__[Kouleothrixaceae];g__	75	81	50	54	155	87	54	68	90	113	99	98	48	32	31	22	9	28	64	67
k__Bacteria;p__Chloroflexi;c__Ellin6529;o__;f__;g__	830	1263	1211	877	1178	697	1048	998	1806	1887	1436	1710	2691	2210	786	786	204	671	1089	1145
k__Bacteria;p__Chloroflexi;c__Gitt-GS-136;o__;f__;g__	325	617	82	91	437	257	236	216	568	610	205	295	1106	1086	20	14	3	15	56	58
k__Bacteria;p__Chloroflexi;c__Ktedonobacteria;o__;f__;g__	0	0	51	40	0	0	0	0	0	0	1	0	2	0	38	28	2	7	12	10
k__Bacteria;p__Chloroflexi;c__Ktedonobacteria;o__B10-SB3A;f__;g__	0	0	2	1	0	0	0	0	0	0	0	0	0	0	3	2	2	0	0	0
k__Bacteria;p__Chloroflexi;c__Ktedonobacteria;o__B12-WMSP1;f__;g__	0	0	14	8	0	0	0	0	0	0	0	0	0	0	9	2	26	13	6	8
k__Bacteria;p__Chloroflexi;c__Ktedonobacteria;o__Elev-1554;f__;g__	0	0	9	10	0	0	0	0	0	0	0	0	0	0	7	4	0	0	2	1
k__Bacteria;p__Chloroflexi;c__Ktedonobacteria;o__JG30-KF-AS9;f__;g__	0	2	198	178	9	1	3	6	0	1	16	18	64	26	117	93	110	263	61	52
k__Bacteria;p__Chloroflexi;c__Ktedonobacteria;o__Ktedonobacterales;f__Ktedonobacteraceae;g__	7	7	139	127	0	1	5	3	0	1	0	2	11	3	100	77	19	12	101	113
k__Bacteria;p__Chloroflexi;c__Ktedonobacteria;o__Ktedonobacterales;f__Ktedonobacteraceae;g__FFCH10602	0	1	20	24	0	0	0	1	0	1	0	0	4	2	50	12	0	2	196	223
k__Bacteria;p__Chloroflexi;c__Ktedonobacteria;o__Thermogemmatisporales;f__Thermogemmatisporaceae;g__	0	1	285	237	3	0	0	0	0	0	1	2	55	36	432	283	17	7	87	118
k__Bacteria;p__Chloroflexi;c__P2-11E;o__;f__;g__	23	30	25	37	87	72	28	39	169	103	34	51	147	128	6	10	0	2	19	15
k__Bacteria;p__Chloroflexi;c__S085;o__;f__;g__	212	274	225	205	413	245	144	177	359	491	445	460	180	125	57	29	50	122	118	134
k__Bacteria;p__Chloroflexi;c__SAR202;o__;f__;g__	1	0	1	2	2	2	2	2	1	2	3	1	0	1	0	1	0	0	2	0
k__Bacteria;p__Chloroflexi;c__SHA-26;o__;f__;g__	11	19	19	9	14	10	11	21	14	10	21	17	3	4	2	3	1	1	16	15
k__Bacteria;p__Chloroflexi;c__TK10;Other;Other;Other	0	1	1	0	1	0	0	0	0	0	0	0	0	0	0	0	5	0	1	1
k__Bacteria;p__Chloroflexi;c__TK10;o__;f__;g__	23	12	3	4	12	4	6	7	9	11	9	5	5	1	0	1	0	0	5	2
k__Bacteria;p__Chloroflexi;c__TK10;o__AKYG885;f__5B-12;g__	11	19	32	23	21	9	21	21	27	42	18	19	21	18	10	8	9	32	19	30
k__Bacteria;p__Chloroflexi;c__TK10;o__AKYG885;f__Dolo_23;g__	82	45	17	9	44	19	15	18	18	31	52	44	7	4	6	2	26	18	16	30
k__Bacteria;p__Chloroflexi;c__TK10;o__B07_WMSP1;f__;g__	10	11	16	26	8	4	3	4	6	12	7	12	5	1	7	0	10	31	10	6
k__Bacteria;p__Chloroflexi;c__TK10;o__B07_WMSP1;f__FFCH4570;g__	30	65	131	85	75	41	40	48	24	47	48	54	64	46	72	53	29	40	63	60
k__Bacteria;p__Chloroflexi;c__TK17;o__;f__;g__	65	127	130	106	79	43	88	104	84	91	98	117	48	43	60	61	66	84	63	75
k__Bacteria;p__Chloroflexi;c__TK17;o__mle1-48;f__;g__	134	163	63	77	76	45	46	60	98	133	173	179	39	51	15	17	17	33	31	29
k__Bacteria;p__Chloroflexi;c__Thermomicrobia;o__;f__;g__	3	1	4	6	2	1	0	0	0	1	0	6	2	3	0	2	26	77	21	7
k__Bacteria;p__Chloroflexi;c__Thermomicrobia;o__AKYG1722;f__;g__	45	62	44	46	42	28	9	6	19	47	46	63	29	29	6	6	5	39	21	29
k__Bacteria;p__Chloroflexi;c__Thermomicrobia;o__Ellin6537;f__;g__	0	0	52	47	0	0	0	0	0	0	2	1	4	0	30	23	127	108	26	31
k__Bacteria;p__Chloroflexi;c__Thermomicrobia;o__JG30-KF-CM45;f__;g__	247	180	34	39	133	53	33	34	113	149	98	95	88	43	9	5	45	41	69	76
k__Bacteria;p__Chloroflexi;c__Thermomicrobia;o__Sphaerobacterales;f__;g__	5	2	0	0	0	2	1	0	1	0	7	9	2	0	0	0	0	3	1	1
k__Bacteria;p__Cyanobacteria;c__4C0d-2;o__MLE1-12;f__;g__	39	86	213	147	139	85	50	58	91	95	211	296	13	15	193	144	296	258	107	116
k__Bacteria;p__Cyanobacteria;c__4C0d-2;o__SM1D11;f__;g__	3	1	17	21	10	15	5	4	1	3	44	43	17	4	1	1	14	12	26	33
k__Bacteria;p__Cyanobacteria;c__Chloroplast;o__;f__;g__	0	0	0	4	0	0	0	0	1	2	0	0	1	0	0	0	0	0	3	1
k__Bacteria;p__Cyanobacteria;c__Chloroplast;o__Chlorophyta;f__;g__	18	8	19	13	7	7	4	4	6	19	15	15	6	1	7	3	40	46	57	70
k__Bacteria;p__Cyanobacteria;c__Chloroplast;o__Chlorophyta;f__Chlamydomonadaceae;Other	2	5	1	2	2	0	0	0	0	1	1	4	7	5	20	11	1	0	4	4
k__Bacteria;p__Cyanobacteria;c__Chloroplast;o__Chlorophyta;f__Chlamydomonadaceae;g__	1	0	1	2	7	4	0	0	3	2	6	6	0	0	0	0	1	4	8	7
k__Bacteria;p__Cyanobacteria;c__Chloroplast;o__Stramenopiles;f__;g__	26	54	86	52	22	11	2	6	33	40	83	50	52	19	8	3	110	191	103	103
k__Bacteria;p__Cyanobacteria;c__Chloroplast;o__Streptophyta;f__;g__	5	10	3	1	6	5	0	2	1	3	7	10	6	1	3	1	18	9	11	19
k__Bacteria;p__Cyanobacteria;c__ML635J-21;o__;f__;g__	16	32	82	75	37	29	13	18	22	32	71	85	26	8	26	13	40	21	76	101
k__Bacteria;p__Cyanobacteria;c__Nostocophycideae;o__Nostocales;f__Nostocaceae;g__	3	4	0	2	1	0	0	0	3	1	2	0	0	0	0	0	0	0	3	6
k__Bacteria;p__Cyanobacteria;c__Nostocophycideae;o__Nostocales;f__Nostocaceae;g__Nostoc	2	2	0	0	0	0	0	0	0	0	2	2	0	0	2	0	0	0	3	0
k__Bacteria;p__Cyanobacteria;c__Oscillatoriophycideae;o__Oscillatoriales;f__Phormidiaceae;g__Phormidium	0	2	0	0	4	1	1	0	6	0	1	0	0	0	0	0	0	0	24	30
k__Bacteria;p__Cyanobacteria;c__Synechococcophycideae;o__Pseudanabaenales;f__;g__	5	4	0	0	4	8	1	1	3	6	0	0	3	0	0	0	9	51	2	6
k__Bacteria;p__Cyanobacteria;c__Synechococcophycideae;o__Pseudanabaenales;f__Pseudanabaenaceae;g__	0	0	0	0	3	13	6	0	1	1	0	0	1	0	0	0	0	0	1	2
k__Bacteria;p__Elusimicrobia;c__;o__;f__;g__	0	1	10	5	2	0	1	1	0	1	1	1	5	6	26	21	0	0	5	8
k__Bacteria;p__Elusimicrobia;c__Elusimicrobia;o__Elusimicrobiales;f__;g__	243	60	308	224	167	103	170	141	135	116	171	244	76	47	90	65	221	173	82	102
k__Bacteria;p__Elusimicrobia;c__Elusimicrobia;o__FAC88;f__;g__	182	70	169	145	148	104	119	104	136	129	193	190	82	76	169	130	498	263	89	88
k__Bacteria;p__Elusimicrobia;c__Elusimicrobia;o__IIb;f__;g__	388	140	141	144	72	35	153	146	223	183	58	69	21	19	31	24	318	174	86	98
k__Bacteria;p__Elusimicrobia;c__Elusimicrobia;o__MVP-88;f__;g__	195	76	16	6	44	24	30	38	49	39	12	14	4	2	1	0	9	4	13	12
k__Bacteria;p__Elusimicrobia;c__Endomicrobia;o__;f__;g__	9	2	0	0	0	1	7	7	2	4	4	3	0	0	0	0	11	1	1	0
k__Bacteria;p__FBP;c__;o__;f__;g__	10	24	31	25	43	30	5	11	37	30	29	43	14	10	14	11	15	34	37	60
k__Bacteria;p__FCPU426;c__;o__;f__;g__	4	0	222	167	5	1	21	18	4	6	55	47	2	3	30	25	0	3	36	63
k__Bacteria;p__Fibrobacteres;c__Fibrobacteria;o__258ds10;f__;g__	16	30	65	37	25	31	36	20	13	24	71	44	4	4	14	11	11	4	42	44
k__Bacteria;p__Firmicutes;c__Bacilli;o__Bacillales;Other;Other	28	60	44	43	177	75	13	15	21	51	30	43	129	65	145	84	71	228	108	141
k__Bacteria;p__Firmicutes;c__Bacilli;o__Bacillales;f__;g__	39	92	16	23	10	5	1	0	7	11	10	16	0	0	0	1	4	9	10	13
k__Bacteria;p__Firmicutes;c__Bacilli;o__Bacillales;f__Alicyclobacillaceae;g__Alicyclobacillus	5	7	44	77	18	5	4	5	14	32	30	21	74	35	1	8	17	41	65	56
k__Bacteria;p__Firmicutes;c__Bacilli;o__Bacillales;f__Bacillaceae;g__	10	23	104	596	28	7	11	10	11	15	111	160	18	17	31	26	20	46	55	67
k__Bacteria;p__Firmicutes;c__Bacilli;o__Bacillales;f__Bacillaceae;g__Bacillus	84	184	178	120	287	168	52	55	257	414	216	245	161	103	191	101	205	527	246	289
k__Bacteria;p__Firmicutes;c__Bacilli;o__Bacillales;f__Bacillaceae;g__Geobacillus	47	66	0	0	3	1	0	4	0	2	2	1	0	0	4	0	0	0	0	0
k__Bacteria;p__Firmicutes;c__Bacilli;o__Bacillales;f__Bacillaceae;g__Virgibacillus	0	0	0	0	2	0	0	1	1	1	9	11	0	1	1	0	1	0	1	1
k__Bacteria;p__Firmicutes;c__Bacilli;o__Bacillales;f__Paenibacillaceae;g__	16	24	10	8	14	7	0	0	1	6	12	18	0	0	0	0	0	0	3	4
k__Bacteria;p__Firmicutes;c__Bacilli;o__Bacillales;f__Paenibacillaceae;g__Ammoniphilus	2	5	0	1	0	3	0	0	0	0	0	0	4	5	2	1	2	0	6	3
k__Bacteria;p__Firmicutes;c__Bacilli;o__Bacillales;f__Paenibacillaceae;g__Aneurinibacillus	2	4	0	0	4	4	0	0	1	1	0	0	0	0	0	0	0	0	1	0
k__Bacteria;p__Firmicutes;c__Bacilli;o__Bacillales;f__Paenibacillaceae;g__Brevibacillus	33	77	0	0	11	8	2	0	6	2	7	10	0	0	4	3	0	1	1	4
k__Bacteria;p__Firmicutes;c__Bacilli;o__Bacillales;f__Paenibacillaceae;g__Cohnella	0	1	6	6	0	1	0	0	0	0	0	1	15	4	3	5	1	0	2	3
k__Bacteria;p__Firmicutes;c__Bacilli;o__Bacillales;f__Paenibacillaceae;g__Paenibacillus	17	44	68	59	30	17	14	14	45	77	56	97	368	323	40	27	45	70	95	88
k__Bacteria;p__Firmicutes;c__Bacilli;o__Bacillales;f__Planococcaceae;Other	0	0	4	4	5	1	0	0	0	0	0	0	1	3	1	1	1	2	1	1
k__Bacteria;p__Firmicutes;c__Bacilli;o__Bacillales;f__Planococcaceae;g__	8	6	20	11	6	3	4	4	3	8	14	14	4	1	2	2	4	11	10	6
k__Bacteria;p__Firmicutes;c__Bacilli;o__Bacillales;f__Planococcaceae;g__Lysinibacillus	14	15	13	6	8	3	0	4	7	5	6	32	11	7	20	10	4	15	15	21
k__Bacteria;p__Firmicutes;c__Bacilli;o__Bacillales;f__Planococcaceae;g__Paenisporosarcina	1	1	1	0	0	0	1	2	5	11	2	1	0	0	1	1	0	4	2	2
k__Bacteria;p__Firmicutes;c__Bacilli;o__Bacillales;f__Planococcaceae;g__Rummeliibacillus	1	1	2	0	3	7	0	1	0	0	3	4	0	0	3	1	0	1	0	0
k__Bacteria;p__Firmicutes;c__Bacilli;o__Bacillales;f__Planococcaceae;g__Solibacillus	1	0	7	2	5	1	0	0	5	5	3	3	5	3	5	2	0	6	2	0
k__Bacteria;p__Firmicutes;c__Bacilli;o__Bacillales;f__Planococcaceae;g__Sporosarcina	5	6	51	45	16	14	5	11	12	10	53	70	26	22	58	25	6	12	33	35
k__Bacteria;p__Firmicutes;c__Bacilli;o__Bacillales;f__Planococcaceae;g__Ureibacillus	15	36	4	5	7	3	1	2	4	8	18	16	0	1	0	0	0	2	9	4
k__Bacteria;p__Firmicutes;c__Bacilli;o__Bacillales;f__Sporolactobacillaceae;Other	0	0	4	4	0	0	0	0	0	0	0	1	0	0	0	0	0	2	5	3
k__Bacteria;p__Firmicutes;c__Bacilli;o__Bacillales;f__Staphylococcaceae;g__Staphylococcus	6	4	6	2	2	1	1	2	7	1	5	0	2	1	1	0	5	0	1	0
k__Bacteria;p__Firmicutes;c__Bacilli;o__Bacillales;f__Thermoactinomycetaceae;g__	31	81	10	3	34	15	7	1	9	9	28	26	1	0	1	0	2	2	23	15
k__Bacteria;p__Firmicutes;c__Bacilli;o__Bacillales;f__Thermoactinomycetaceae;g__Planifilum	24	53	12	10	3	1	2	0	4	5	7	9	0	0	0	0	0	0	6	9
k__Bacteria;p__Firmicutes;c__Bacilli;o__Bacillales;f__Thermoactinomycetaceae;g__Shimazuella	3	3	4	8	2	0	1	0	5	4	5	6	1	1	7	0	5	4	72	77
k__Bacteria;p__Firmicutes;c__Bacilli;o__Lactobacillales;f__Lactobacillaceae;g__Lactobacillus	0	0	2	0	2	0	0	0	1	1	2	0	2	0	0	2	0	3	0	0
k__Bacteria;p__Firmicutes;c__Bacilli;o__Turicibacterales;f__Turicibacteraceae;g__Turicibacter	0	0	22	9	15	8	2	3	0	0	4	3	0	2	0	0	0	3	2	2
k__Bacteria;p__Firmicutes;c__Clostridia;o__;f__;g__	5	8	0	0	1	1	0	0	0	0	1	1	0	0	0	0	0	0	0	0
k__Bacteria;p__Firmicutes;c__Clostridia;o__Clostridiales;f__Caldicoprobacteraceae;g__Caldicoprobacter	0	5	0	1	1	0	0	0	0	2	0	1	0	0	0	0	0	0	0	0
k__Bacteria;p__Firmicutes;c__Clostridia;o__Clostridiales;f__Clostridiaceae;Other	0	2	29	22	29	11	4	6	1	2	9	7	3	1	1	0	1	10	5	3
k__Bacteria;p__Firmicutes;c__Clostridia;o__Clostridiales;f__Clostridiaceae;g__	0	2	11	8	4	2	1	2	2	1	1	0	0	1	0	1	0	2	0	3
k__Bacteria;p__Firmicutes;c__Clostridia;o__Clostridiales;f__Clostridiaceae;g__Clostridium	5	16	27	20	19	15	2	4	16	16	8	10	28	18	11	7	7	13	19	9
k__Bacteria;p__Firmicutes;c__Clostridia;o__Clostridiales;f__Lachnospiraceae;g__Coprococcus	0	0	2	1	0	0	0	1	3	0	0	0	1	1	0	0	1	0	0	0
k__Bacteria;p__Firmicutes;c__Clostridia;o__Clostridiales;f__Peptococcaceae;g__Desulfosporosinus	0	0	0	1	3	4	0	0	0	1	0	0	2	2	0	1	0	0	0	2
k__Bacteria;p__Firmicutes;c__Clostridia;o__Clostridiales;f__Peptostreptococcaceae;g__	0	2	7	7	4	2	3	4	1	1	4	2	5	0	1	1	2	2	4	4
k__Bacteria;p__Firmicutes;c__Clostridia;o__Clostridiales;f__Symbiobacteriaceae;g__Symbiobacterium	6	9	0	0	3	0	0	0	3	2	1	1	0	0	0	0	0	0	0	0
k__Bacteria;p__Firmicutes;c__Clostridia;o__Clostridiales;f__[Tissierellaceae];g__Tepidimicrobium	0	11	1	0	0	0	0	0	1	0	1	1	0	0	0	0	0	0	0	0
k__Bacteria;p__Firmicutes;c__Clostridia;o__Halanaerobiales;f__Halanaerobiaceae;g__	0	1	4	8	1	0	0	1	0	2	0	0	0	0	0	0	0	0	1	0
k__Bacteria;p__Firmicutes;c__Clostridia;o__OPB54;f__;g__	2	3	1	0	0	0	0	0	1	0	2	1	0	0	0	0	0	0	0	0
k__Bacteria;p__GAL15;c__;o__;f__;g__	1	5	13	12	6	10	4	1	7	6	0	2	26	32	12	6	0	0	0	2
k__Bacteria;p__GN02;c__3BR-5F;o__;f__;g__	0	0	0	0	0	0	0	0	0	0	0	0	0	0	0	0	0	0	5	5
k__Bacteria;p__GN02;c__BB34;o__;f__;g__	0	0	0	0	6	18	0	0	0	0	0	0	0	0	0	0	0	0	0	0
k__Bacteria;p__GN02;c__GKS2-174;o__;f__;g__	59	29	54	28	34	14	13	16	31	25	13	15	4	0	2	0	0	0	11	11
k__Bacteria;p__GN04;c__;o__;f__;g__	1	1	0	0	12	6	4	1	0	0	0	0	3	1	0	0	0	0	0	0
k__Bacteria;p__Gemmatimonadetes;c__;o__;f__;g__	5	28	0	0	213	144	13	37	535	414	13	5	0	1	0	0	0	5	0	1
k__Bacteria;p__Gemmatimonadetes;c__Gemm-1;o__;f__;g__	2684	2443	2520	2328	1772	959	1187	1239	1453	1249	2105	2517	2394	1800	1538	1305	2866	2805	883	912
k__Bacteria;p__Gemmatimonadetes;c__Gemm-2;o__;f__;g__	959	502	40	36	186	78	123	125	286	234	111	83	57	41	8	13	53	40	57	55
k__Bacteria;p__Gemmatimonadetes;c__Gemm-3;o__;f__;g__	110	417	95	43	272	474	136	167	213	279	152	111	58	20	8	39	185	68	60	59
k__Bacteria;p__Gemmatimonadetes;c__Gemm-5;o__;f__;g__	417	369	63	63	310	175	152	173	332	333	178	206	115	87	18	10	133	50	125	148
k__Bacteria;p__Gemmatimonadetes;c__Gemmatimonadetes;Other;Other;Other	1	1	9	10	7	4	2	1	1	1	6	9	0	0	0	0	16	40	18	26
k__Bacteria;p__Gemmatimonadetes;c__Gemmatimonadetes;o__;f__;g__	1466	1842	1426	1420	996	501	479	592	874	734	727	946	754	531	687	934	833	1292	888	1092
k__Bacteria;p__Gemmatimonadetes;c__Gemmatimonadetes;o__C114;f__;g__	943	393	156	124	292	171	190	152	312	343	108	84	101	43	9	4	0	0	57	50
k__Bacteria;p__Gemmatimonadetes;c__Gemmatimonadetes;o__Ellin5290;f__;g__	977	536	1636	1477	593	336	486	611	253	289	1156	1212	647	474	586	530	2047	1845	932	1178
k__Bacteria;p__Gemmatimonadetes;c__Gemmatimonadetes;o__Gemmatimonadales;Other;Other	69	83	302	169	31	21	62	41	36	33	69	83	73	52	34	34	143	223	305	360
k__Bacteria;p__Gemmatimonadetes;c__Gemmatimonadetes;o__Gemmatimonadales;f__;g__	13	22	28	15	1	3	1	1	19	20	14	17	0	0	2	30	25	48	37	35
k__Bacteria;p__Gemmatimonadetes;c__Gemmatimonadetes;o__Gemmatimonadales;f__Ellin5301;g__	273	720	541	463	284	158	285	292	266	319	349	507	1037	371	184	225	301	478	636	746
k__Bacteria;p__Gemmatimonadetes;c__Gemmatimonadetes;o__Gemmatimonadales;f__Gemmatimonadaceae;g__Gemmatimonas	21	42	12	5	46	22	25	30	29	36	17	14	7	15	4	7	1	6	14	20
k__Bacteria;p__Gemmatimonadetes;c__Gemmatimonadetes;o__KD8-87;f__;g__	481	242	102	51	113	38	186	180	151	150	132	117	31	29	72	73	8	1	69	59
k__Bacteria;p__Gemmatimonadetes;c__Gemmatimonadetes;o__N1423WL;f__;g__	315	849	830	849	730	483	443	468	548	584	867	1044	771	552	443	460	175	337	970	1072
k__Bacteria;p__Kazan-3B-28;c__;o__;f__;g__	25	12	43	21	3	1	1	1	5	1	16	24	1	1	0	0	0	0	6	11
k__Bacteria;p__Lentisphaerae;c__[Lentisphaeria];o__Lentisphaerales;f__Arctic95B-10;g__	42	8	0	0	1	2	0	0	2	1	0	0	0	0	0	0	0	0	0	0
k__Bacteria;p__MVP-21;c__;o__;f__;g__	0	0	0	0	0	0	0	0	0	0	0	0	11	4	0	0	0	0	0	0
k__Bacteria;p__NKB19;c__;o__;f__;g__	32	36	3	4	40	21	16	5	20	15	15	37	3	5	0	2	0	1	5	9
k__Bacteria;p__NKB19;c__TSBW08;o__;f__;g__	9	13	2	0	17	2	3	5	0	3	3	5	0	0	0	0	0	0	3	9
k__Bacteria;p__Nitrospirae;c__Nitrospira;o__Nitrospirales;f__0319-6A21;g__	148	157	74	58	354	294	494	417	1406	1114	154	162	1046	1032	155	177	14	29	97	70
k__Bacteria;p__Nitrospirae;c__Nitrospira;o__Nitrospirales;f__Nitrospiraceae;g__	11	27	55	43	68	38	60	56	17	21	43	45	55	54	25	37	44	76	71	86
k__Bacteria;p__Nitrospirae;c__Nitrospira;o__Nitrospirales;f__Nitrospiraceae;g__JG37-AG-70	8	18	0	1	4	6	17	13	22	14	18	24	140	101	7	9	0	0	1	0
k__Bacteria;p__Nitrospirae;c__Nitrospira;o__Nitrospirales;f__Nitrospiraceae;g__Nitrospira	673	657	409	366	2044	1226	1107	1154	1025	1075	765	883	580	534	405	284	446	438	335	401
k__Bacteria;p__Nitrospirae;c__Nitrospira;o__Nitrospirales;f__[Leptospirillaceae];g__	8	6	10	3	33	16	21	31	4	6	27	21	22	11	17	22	0	0	6	5
k__Bacteria;p__OD1;c__;o__;f__;g__	142	125	21	21	22	18	8	14	55	36	13	4	10	14	15	8	123	276	33	43
k__Bacteria;p__OD1;c__ABY1;o__;f__;g__	1363	451	61	37	48	19	59	81	58	52	72	73	35	18	8	2	4	1	15	8
k__Bacteria;p__OD1;c__Mb-NB09;o__;f__;g__	14	6	19	8	16	6	8	28	5	6	10	16	23	14	3	4	1	0	17	21
k__Bacteria;p__OD1;c__SM2F11;o__;f__;g__	341	121	308	264	350	183	175	165	156	123	163	244	73	53	86	49	161	32	167	172
k__Bacteria;p__OD1;c__ZB2;o__;f__;g__	1183	517	1528	1224	641	348	657	583	777	915	961	1066	165	73	157	144	1126	729	392	391
k__Bacteria;p__OP11;c__;o__;f__;g__	0	0	0	0	0	0	0	0	0	0	0	0	0	0	0	0	14	34	0	0
k__Bacteria;p__OP11;c__OP11-4;o__;f__;g__	1	0	2	2	0	1	0	0	2	1	0	0	1	1	0	0	0	0	1	0
k__Bacteria;p__OP3;c__PBS-25;o__;f__;g__	16	6	18	19	15	13	17	13	32	41	16	9	2	1	2	2	0	0	6	16
k__Bacteria;p__OP3;c__koll11;o__;f__;g__	87	38	10	20	94	50	95	66	111	94	27	20	9	6	5	3	9	2	32	47
k__Bacteria;p__Planctomycetes;c__;o__;f__;g__	38	19	27	19	39	18	60	49	82	32	88	86	13	13	7	1	0	0	11	4
k__Bacteria;p__Planctomycetes;c__028H05-P-BN-P5;o__;f__;g__	8	2	0	0	31	17	25	7	22	23	3	1	8	0	0	0	0	0	0	0
k__Bacteria;p__Planctomycetes;c__BD7-11;o__;f__;g__	116	29	46	26	73	45	55	46	135	136	30	26	5	9	34	39	31	17	60	68
k__Bacteria;p__Planctomycetes;c__C6;o__MVS-107;f__;g__	146	39	6	6	92	60	49	51	145	124	34	26	10	10	1	2	1	0	31	59
k__Bacteria;p__Planctomycetes;c__C6;o__d113;f__;g__	27	6	0	0	18	41	17	8	45	52	7	6	8	7	1	0	0	0	1	2
k__Bacteria;p__Planctomycetes;c__OM190;o__;f__;g__	47	4	0	0	1	2	12	9	2	1	0	0	0	0	0	0	0	0	0	0
k__Bacteria;p__Planctomycetes;c__OM190;o__CL500-15;f__;g__	222	100	8	8	52	30	107	86	97	109	22	20	16	24	10	9	0	0	11	8
k__Bacteria;p__Planctomycetes;c__OM190;o__agg27;f__;g__	950	266	73	59	435	182	263	320	335	356	255	298	122	73	31	28	3	4	53	71
k__Bacteria;p__Planctomycetes;c__Phycisphaerae;o__CCM11a;f__;g__	8	9	0	0	59	27	27	31	34	42	2	3	7	2	0	0	0	0	0	0
k__Bacteria;p__Planctomycetes;c__Phycisphaerae;o__CPla-3;f__;g__	27	15	99	94	31	28	39	42	11	5	47	53	36	25	53	51	195	135	128	165
k__Bacteria;p__Planctomycetes;c__Phycisphaerae;o__Phycisphaerales;f__;g__	652	322	150	139	542	253	320	343	266	305	307	363	131	112	86	66	44	31	158	193
k__Bacteria;p__Planctomycetes;c__Phycisphaerae;o__Phycisphaerales;f__Phycisphaeraceae;g__	19	9	7	10	7	3	5	2	14	18	6	6	0	0	2	2	0	2	21	35
k__Bacteria;p__Planctomycetes;c__Phycisphaerae;o__Pla1;f__;g__	5	6	18	17	48	24	31	33	20	18	40	42	36	24	20	15	0	2	30	34
k__Bacteria;p__Planctomycetes;c__Phycisphaerae;o__S-70;f__;g__	1	0	2	1	7	10	6	13	5	4	3	1	5	1	0	0	0	0	0	0
k__Bacteria;p__Planctomycetes;c__Phycisphaerae;o__WD2101;f__;g__	839	694	1584	1478	1142	685	811	845	726	909	1154	1271	1517	900	1074	1021	2469	1980	1427	1693
k__Bacteria;p__Planctomycetes;c__Phycisphaerae;o__mle1-8;f__;g__	9	2	0	0	10	3	8	11	8	6	5	0	5	0	0	1	0	0	0	0
k__Bacteria;p__Planctomycetes;c__Pla3;o__;f__;g__	15	5	0	0	19	14	21	27	29	18	3	2	13	7	1	1	0	0	0	0
k__Bacteria;p__Planctomycetes;c__Pla4;o__;f__;g__	135	32	1	0	480	272	262	248	326	338	11	9	14	10	4	1	0	0	96	106
k__Bacteria;p__Planctomycetes;c__Planctomycetia;o__B97;f__;g__	16	6	5	2	15	6	5	7	21	16	12	6	2	4	0	2	0	0	5	9
k__Bacteria;p__Planctomycetes;c__Planctomycetia;o__Gemmatales;f__Gemmataceae;Other	0	0	0	2	1	3	1	0	2	0	0	1	0	1	3	2	0	0	4	5
k__Bacteria;p__Planctomycetes;c__Planctomycetia;o__Gemmatales;f__Gemmataceae;g__	229	215	801	697	326	199	269	336	263	227	299	307	272	182	580	485	253	322	359	448
k__Bacteria;p__Planctomycetes;c__Planctomycetia;o__Gemmatales;f__Gemmataceae;g__Gemmata	546	975	739	734	642	427	312	431	568	668	564	719	636	493	465	401	214	718	425	547
k__Bacteria;p__Planctomycetes;c__Planctomycetia;o__Gemmatales;f__Isosphaeraceae;Other	0	0	0	1	0	0	0	0	0	0	0	0	1	0	0	1	0	10	2	3
k__Bacteria;p__Planctomycetes;c__Planctomycetia;o__Gemmatales;f__Isosphaeraceae;g__	107	146	552	479	276	138	105	106	88	101	225	353	216	179	265	270	164	407	235	346
k__Bacteria;p__Planctomycetes;c__Planctomycetia;o__Gemmatales;f__Isosphaeraceae;g__Nostocoida	0	1	1	9	3	1	0	2	0	0	2	0	0	0	3	5	8	5	5	5
k__Bacteria;p__Planctomycetes;c__Planctomycetia;o__Pirellulales;f__Pirellulaceae;Other	3	9	0	0	19	8	5	7	4	7	1	3	2	0	0	0	0	0	0	0
k__Bacteria;p__Planctomycetes;c__Planctomycetia;o__Pirellulales;f__Pirellulaceae;g__	808	969	468	397	991	685	410	504	726	879	683	750	518	383	207	162	181	259	417	466
k__Bacteria;p__Planctomycetes;c__Planctomycetia;o__Pirellulales;f__Pirellulaceae;g__A17	76	93	96	103	114	69	96	109	50	62	169	191	97	83	63	52	7	18	64	108
k__Bacteria;p__Planctomycetes;c__Planctomycetia;o__Pirellulales;f__Pirellulaceae;g__Pirellula	307	401	316	289	328	221	197	208	314	362	237	306	134	95	112	66	64	88	185	240
k__Bacteria;p__Planctomycetes;c__Planctomycetia;o__Planctomycetales;f__Planctomycetaceae;g__Planctomyces	557	847	773	781	824	472	514	534	316	383	566	639	386	344	705	673	186	522	517	643
k__Bacteria;p__Planctomycetes;c__vadinHA49;o__DH61;f__;g__	25	19	73	35	85	63	31	34	38	23	32	19	1	1	5	3	389	185	68	87
k__Bacteria;p__Planctomycetes;c__vadinHA49;o__p04_C01;f__;g__	30	25	40	29	301	180	132	92	58	77	36	41	12	16	26	18	65	29	228	268
k__Bacteria;p__Proteobacteria;c__;o__;f__;g__	32	17	6	8	29	13	30	46	22	18	10	6	9	11	1	1	2	2	14	17
k__Bacteria;p__Proteobacteria;c__Alphaproteobacteria;Other;Other;Other	0	0	22	10	0	0	0	0	0	0	4	0	1	0	1	2	6	18	7	5
k__Bacteria;p__Proteobacteria;c__Alphaproteobacteria;o__;f__;g__	263	115	566	494	142	74	279	326	49	52	440	581	117	95	143	153	1127	657	121	133
k__Bacteria;p__Proteobacteria;c__Alphaproteobacteria;o__BD7-3;f__;g__	171	117	763	621	477	208	182	134	106	90	1045	1178	71	26	690	408	346	241	213	214
k__Bacteria;p__Proteobacteria;c__Alphaproteobacteria;o__Caulobacterales;f__Caulobacteraceae;g__	33	75	131	181	60	51	170	174	70	55	122	192	200	199	59	103	150	169	218	213
k__Bacteria;p__Proteobacteria;c__Alphaproteobacteria;o__Caulobacterales;f__Caulobacteraceae;g__Asticcacaulis	1	0	1	3	0	3	0	1	0	0	4	12	23	1	0	0	3	2	2	1
k__Bacteria;p__Proteobacteria;c__Alphaproteobacteria;o__Caulobacterales;f__Caulobacteraceae;g__Brevundimonas	0	0	0	2	0	0	1	4	0	0	0	1	0	0	4	0	0	0	6	7
k__Bacteria;p__Proteobacteria;c__Alphaproteobacteria;o__Caulobacterales;f__Caulobacteraceae;g__Caulobacter	6	15	6	5	6	7	9	12	13	4	9	10	72	10	3	4	8	3	30	23
k__Bacteria;p__Proteobacteria;c__Alphaproteobacteria;o__Caulobacterales;f__Caulobacteraceae;g__Mycoplana	3	17	0	0	6	8	7	5	4	6	4	4	8	9	4	5	0	3	8	7
k__Bacteria;p__Proteobacteria;c__Alphaproteobacteria;o__Caulobacterales;f__Caulobacteraceae;g__Phenylobacterium	34	84	179	192	54	49	94	96	114	93	128	154	254	194	157	220	1167	1157	322	331
k__Bacteria;p__Proteobacteria;c__Alphaproteobacteria;o__Ellin329;f__;g__	399	374	2456	2465	466	238	637	644	355	326	1155	1623	907	704	1292	1342	3187	3083	2017	2060
k__Bacteria;p__Proteobacteria;c__Alphaproteobacteria;o__Kiloniellales;f__;g__	9	9	0	0	7	5	1	3	5	10	10	10	1	2	0	0	0	0	4	3
k__Bacteria;p__Proteobacteria;c__Alphaproteobacteria;o__Rhizobiales;Other;Other	24	18	32	39	14	8	5	16	5	11	12	8	13	11	28	20	11	14	19	26
k__Bacteria;p__Proteobacteria;c__Alphaproteobacteria;o__Rhizobiales;f__;g__	611	804	364	317	455	264	299	351	540	532	701	794	550	350	171	143	135	169	515	485
k__Bacteria;p__Proteobacteria;c__Alphaproteobacteria;o__Rhizobiales;f__Beijerinckiaceae;g__	19	7	26	18	9	6	8	13	41	60	17	16	12	7	21	15	32	21	8	15
k__Bacteria;p__Proteobacteria;c__Alphaproteobacteria;o__Rhizobiales;f__Bradyrhizobiaceae;Other	11	22	37	50	4	2	14	13	1	2	42	44	409	337	25	18	20	80	85	101
k__Bacteria;p__Proteobacteria;c__Alphaproteobacteria;o__Rhizobiales;f__Bradyrhizobiaceae;g__	234	444	2077	2089	338	159	424	408	168	248	1013	1260	1177	863	2949	2352	512	1632	1748	1715
k__Bacteria;p__Proteobacteria;c__Alphaproteobacteria;o__Rhizobiales;f__Bradyrhizobiaceae;g__Balneimonas	94	68	23	16	77	47	19	22	69	110	88	101	18	11	9	6	25	17	49	78
k__Bacteria;p__Proteobacteria;c__Alphaproteobacteria;o__Rhizobiales;f__Bradyrhizobiaceae;g__Bradyrhizobium	0	0	0	2	0	0	0	1	1	0	1	1	7	1	1	3	1	0	2	2
k__Bacteria;p__Proteobacteria;c__Alphaproteobacteria;o__Rhizobiales;f__Hyphomicrobiaceae;Other	5	8	4	2	1	2	0	2	2	4	7	9	3	1	1	1	0	0	2	2
k__Bacteria;p__Proteobacteria;c__Alphaproteobacteria;o__Rhizobiales;f__Hyphomicrobiaceae;g__	410	308	279	244	450	251	317	342	238	339	383	450	427	228	180	116	157	179	291	326
k__Bacteria;p__Proteobacteria;c__Alphaproteobacteria;o__Rhizobiales;f__Hyphomicrobiaceae;g__Devosia	150	302	266	236	125	79	166	144	83	99	254	333	450	262	66	56	101	350	313	321
k__Bacteria;p__Proteobacteria;c__Alphaproteobacteria;o__Rhizobiales;f__Hyphomicrobiaceae;g__Hyphomicrobium	129	100	98	81	47	22	22	11	19	32	78	89	53	19	30	18	32	65	75	77
k__Bacteria;p__Proteobacteria;c__Alphaproteobacteria;o__Rhizobiales;f__Hyphomicrobiaceae;g__Parvibaculum	4	5	4	1	1	3	2	0	0	0	2	8	5	3	2	1	7	8	7	6
k__Bacteria;p__Proteobacteria;c__Alphaproteobacteria;o__Rhizobiales;f__Hyphomicrobiaceae;g__Pedomicrobium	153	106	55	41	148	78	127	147	73	67	274	293	147	94	54	19	3	10	45	45
k__Bacteria;p__Proteobacteria;c__Alphaproteobacteria;o__Rhizobiales;f__Hyphomicrobiaceae;g__Rhodoplanes	1132	1605	4290	3338	2446	1234	2190	2176	1047	1124	3203	3611	3510	2630	2629	1988	1415	2739	3159	2831
k__Bacteria;p__Proteobacteria;c__Alphaproteobacteria;o__Rhizobiales;f__Methylobacteriaceae;g__	16	11	8	10	12	7	3	2	23	36	29	36	3	2	3	4	81	12	43	25
k__Bacteria;p__Proteobacteria;c__Alphaproteobacteria;o__Rhizobiales;f__Methylobacteriaceae;g__Methylobacterium	1	0	13	3	0	1	0	0	3	2	7	5	6	0	0	0	89	22	29	26
k__Bacteria;p__Proteobacteria;c__Alphaproteobacteria;o__Rhizobiales;f__Methylocystaceae;g__	14	22	262	212	9	3	21	28	3	5	4	2	38	29	379	361	95	407	178	187
k__Bacteria;p__Proteobacteria;c__Alphaproteobacteria;o__Rhizobiales;f__Methylocystaceae;g__Methylosinus	11	4	1	3	0	1	1	1	0	1	0	1	7	3	11	11	10	10	8	5
k__Bacteria;p__Proteobacteria;c__Alphaproteobacteria;o__Rhizobiales;f__Methylocystaceae;g__Pleomorphomonas	7	9	0	0	0	0	0	0	0	0	0	0	0	0	0	0	0	0	0	0
k__Bacteria;p__Proteobacteria;c__Alphaproteobacteria;o__Rhizobiales;f__Phyllobacteriaceae;Other	7	21	3	0	3	2	1	1	2	4	12	13	4	2	2	1	0	2	2	4
k__Bacteria;p__Proteobacteria;c__Alphaproteobacteria;o__Rhizobiales;f__Phyllobacteriaceae;g__	26	30	10	5	4	4	1	5	6	11	4	10	3	5	5	2	1	6	15	12
k__Bacteria;p__Proteobacteria;c__Alphaproteobacteria;o__Rhizobiales;f__Phyllobacteriaceae;g__Aminobacter	12	16	19	34	5	3	6	4	4	3	8	10	25	12	16	13	3	26	46	43
k__Bacteria;p__Proteobacteria;c__Alphaproteobacteria;o__Rhizobiales;f__Phyllobacteriaceae;g__Mesorhizobium	112	152	72	99	40	23	50	42	37	30	110	183	123	70	71	63	25	68	171	157
k__Bacteria;p__Proteobacteria;c__Alphaproteobacteria;o__Rhizobiales;f__Phyllobacteriaceae;g__Phyllobacterium	1	0	1	0	0	0	0	0	0	0	3	2	5	0	0	0	0	0	0	0
k__Bacteria;p__Proteobacteria;c__Alphaproteobacteria;o__Rhizobiales;f__Rhizobiaceae;Other	26	29	14	14	17	9	11	3	11	22	19	25	38	17	46	29	1	10	59	58
k__Bacteria;p__Proteobacteria;c__Alphaproteobacteria;o__Rhizobiales;f__Rhizobiaceae;g__	53	59	25	3	16	12	16	16	15	13	46	42	39	26	6	6	5	11	37	26
k__Bacteria;p__Proteobacteria;c__Alphaproteobacteria;o__Rhizobiales;f__Rhizobiaceae;g__Agrobacterium	21	28	5	5	9	11	6	5	12	10	21	25	89	43	17	14	4	5	54	40
k__Bacteria;p__Proteobacteria;c__Alphaproteobacteria;o__Rhizobiales;f__Rhizobiaceae;g__Kaistia	6	21	18	4	3	2	2	3	8	6	64	95	4	3	1	3	1	3	24	20
k__Bacteria;p__Proteobacteria;c__Alphaproteobacteria;o__Rhizobiales;f__Rhizobiaceae;g__Rhizobium	11	10	7	16	5	2	3	5	4	3	52	62	12	13	4	2	20	51	96	108
k__Bacteria;p__Proteobacteria;c__Alphaproteobacteria;o__Rhizobiales;f__Rhodobiaceae;Other	4	3	0	0	0	0	1	0	1	0	2	2	0	0	0	0	0	0	0	0
k__Bacteria;p__Proteobacteria;c__Alphaproteobacteria;o__Rhizobiales;f__Rhodobiaceae;g__Afifella	99	190	42	36	221	96	78	69	332	351	230	262	106	49	14	6	36	35	68	76
k__Bacteria;p__Proteobacteria;c__Alphaproteobacteria;o__Rhizobiales;f__Xanthobacteraceae;g__Labrys	6	21	19	15	6	2	11	14	4	7	49	38	21	13	12	15	3	4	26	31
k__Bacteria;p__Proteobacteria;c__Alphaproteobacteria;o__Rhodobacterales;f__Hyphomonadaceae;g__	140	221	164	184	234	113	172	182	112	84	590	699	262	161	29	40	1	2	74	67
k__Bacteria;p__Proteobacteria;c__Alphaproteobacteria;o__Rhodobacterales;f__Rhodobacteraceae;Other	31	33	4	1	38	31	17	19	39	32	33	21	21	8	0	0	1	2	19	28
k__Bacteria;p__Proteobacteria;c__Alphaproteobacteria;o__Rhodobacterales;f__Rhodobacteraceae;g__	0	5	0	0	7	3	1	2	15	11	1	3	1	1	0	0	0	0	0	0
k__Bacteria;p__Proteobacteria;c__Alphaproteobacteria;o__Rhodobacterales;f__Rhodobacteraceae;g__Amaricoccus	2	8	0	0	24	11	8	2	5	7	7	9	11	2	1	0	0	1	9	14
k__Bacteria;p__Proteobacteria;c__Alphaproteobacteria;o__Rhodobacterales;f__Rhodobacteraceae;g__Paracoccus	1	7	0	0	2	1	1	0	2	3	0	0	0	0	0	0	0	0	0	1
k__Bacteria;p__Proteobacteria;c__Alphaproteobacteria;o__Rhodobacterales;f__Rhodobacteraceae;g__Rhodobacter	5	34	14	14	14	11	3	5	13	12	9	18	7	5	1	1	2	4	25	16
k__Bacteria;p__Proteobacteria;c__Alphaproteobacteria;o__Rhodobacterales;f__Rhodobacteraceae;g__Rubellimicrobium	24	44	1	0	8	6	1	2	23	48	4	7	2	0	0	0	8	19	2	5
k__Bacteria;p__Proteobacteria;c__Alphaproteobacteria;o__Rhodospirillales;f__;g__	40	31	25	17	82	32	33	41	82	106	48	54	68	17	21	8	20	30	42	41
k__Bacteria;p__Proteobacteria;c__Alphaproteobacteria;o__Rhodospirillales;f__Acetobacteraceae;Other	4	8	0	1	1	0	0	2	0	0	9	8	1	0	0	0	3	13	1	1
k__Bacteria;p__Proteobacteria;c__Alphaproteobacteria;o__Rhodospirillales;f__Acetobacteraceae;g__	70	129	778	680	114	61	73	95	80	87	211	243	192	140	637	632	295	658	727	774
k__Bacteria;p__Proteobacteria;c__Alphaproteobacteria;o__Rhodospirillales;f__Acetobacteraceae;g__Acidisphaera	1	0	14	8	0	0	0	1	0	0	0	0	4	6	17	17	10	17	7	19
k__Bacteria;p__Proteobacteria;c__Alphaproteobacteria;o__Rhodospirillales;f__Acetobacteraceae;g__Roseococcus	1	1	1	0	8	5	2	1	4	4	0	1	0	0	0	2	0	3	0	0
k__Bacteria;p__Proteobacteria;c__Alphaproteobacteria;o__Rhodospirillales;f__Acetobacteraceae;g__Roseomonas	0	0	0	0	0	0	0	0	0	0	29	0	0	0	0	0	0	0	0	0
k__Bacteria;p__Proteobacteria;c__Alphaproteobacteria;o__Rhodospirillales;f__Rhodospirillaceae;g__	1346	2036	3587	3242	1944	1131	1591	1472	1461	1355	2456	2967	3089	2414	3474	3411	3755	4916	3042	2866
k__Bacteria;p__Proteobacteria;c__Alphaproteobacteria;o__Rhodospirillales;f__Rhodospirillaceae;g__Azospirillum	0	0	0	1	0	0	0	0	2	1	0	0	0	1	0	0	1	1	1	3
k__Bacteria;p__Proteobacteria;c__Alphaproteobacteria;o__Rhodospirillales;f__Rhodospirillaceae;g__Inquilinus	10	9	5	34	11	5	2	2	8	13	7	9	6	8	1	1	0	3	13	10
k__Bacteria;p__Proteobacteria;c__Alphaproteobacteria;o__Rhodospirillales;f__Rhodospirillaceae;g__Phaeospirillum	1	0	2	1	0	0	7	0	1	1	4	3	0	0	0	0	0	0	0	2
k__Bacteria;p__Proteobacteria;c__Alphaproteobacteria;o__Rhodospirillales;f__Rhodospirillaceae;g__Skermanella	25	25	4	3	37	23	13	11	40	60	61	59	12	2	8	0	1	3	17	17
k__Bacteria;p__Proteobacteria;c__Alphaproteobacteria;o__Rickettsiales;f__;g__	22	17	73	41	95	77	40	38	34	39	94	85	52	44	18	18	370	196	40	39
k__Bacteria;p__Proteobacteria;c__Alphaproteobacteria;o__Rickettsiales;f__Rickettsiaceae;g__	5	4	13	3	16	10	12	9	4	3	3	11	1	0	7	0	38	9	5	6
k__Bacteria;p__Proteobacteria;c__Alphaproteobacteria;o__Rickettsiales;f__Rickettsiaceae;g__Rickettsia	0	0	0	3	2	0	1	0	2	4	0	1	0	0	0	0	1	7	3	0
k__Bacteria;p__Proteobacteria;c__Alphaproteobacteria;o__Rickettsiales;f__mitochondria;Other	0	0	0	0	0	0	0	0	0	1	1	4	0	0	1	0	4	0	1	0
k__Bacteria;p__Proteobacteria;c__Alphaproteobacteria;o__Sphingomonadales;f__;g__	1	3	0	0	2	0	0	3	2	1	0	1	0	2	0	0	0	0	0	0
k__Bacteria;p__Proteobacteria;c__Alphaproteobacteria;o__Sphingomonadales;f__Erythrobacteraceae;Other	6	0	0	3	1	1	0	0	0	0	1	1	2	0	0	0	1	0	0	0
k__Bacteria;p__Proteobacteria;c__Alphaproteobacteria;o__Sphingomonadales;f__Erythrobacteraceae;g__	56	266	169	157	175	110	147	134	103	104	289	375	517	439	61	44	125	187	258	257
k__Bacteria;p__Proteobacteria;c__Alphaproteobacteria;o__Sphingomonadales;f__Sphingomonadaceae;Other	3	16	7	5	12	11	36	23	8	5	13	13	59	30	2	2	38	45	41	44
k__Bacteria;p__Proteobacteria;c__Alphaproteobacteria;o__Sphingomonadales;f__Sphingomonadaceae;g__	262	938	391	380	1464	1017	994	993	2089	2033	1583	1755	1496	903	174	231	430	636	898	900
k__Bacteria;p__Proteobacteria;c__Alphaproteobacteria;o__Sphingomonadales;f__Sphingomonadaceae;g__Kaistobacter	488	2791	1511	1394	1794	1328	1949	1690	2455	2812	2348	3410	5220	4091	2232	2539	3425	7087	2436	2329
k__Bacteria;p__Proteobacteria;c__Alphaproteobacteria;o__Sphingomonadales;f__Sphingomonadaceae;g__Novosphingobium	16	45	12	6	17	14	19	27	88	75	19	12	29	21	20	10	3	9	28	36
k__Bacteria;p__Proteobacteria;c__Alphaproteobacteria;o__Sphingomonadales;f__Sphingomonadaceae;g__Sphingobium	11	24	5	6	5	4	16	18	7	12	5	18	77	63	7	5	0	1	21	22
k__Bacteria;p__Proteobacteria;c__Alphaproteobacteria;o__Sphingomonadales;f__Sphingomonadaceae;g__Sphingomonas	38	130	140	144	85	66	123	105	138	163	144	157	367	256	182	218	258	251	354	339
k__Bacteria;p__Proteobacteria;c__Alphaproteobacteria;o__Sphingomonadales;f__Sphingomonadaceae;g__Sphingopyxis	0	7	0	1	1	3	6	4	8	9	9	12	65	82	47	13	1	0	11	23
k__Bacteria;p__Proteobacteria;c__Betaproteobacteria;Other;Other;Other	16	29	1	0	11	3	1	2	8	3	7	4	15	8	3	3	0	0	1	5
k__Bacteria;p__Proteobacteria;c__Betaproteobacteria;o__;f__;g__	1243	1560	798	615	1321	784	1237	1168	1211	1054	1133	1499	1043	718	340	345	150	158	578	659
k__Bacteria;p__Proteobacteria;c__Betaproteobacteria;o__A21b;f__EB1003;g__	22	91	602	536	34	20	66	96	11	4	245	393	1244	1004	685	803	111	111	484	518
k__Bacteria;p__Proteobacteria;c__Betaproteobacteria;o__A21b;f__UD5;g__	19	36	46	45	77	91	53	49	85	55	66	101	59	46	67	52	14	20	147	154
k__Bacteria;p__Proteobacteria;c__Betaproteobacteria;o__Burkholderiales;Other;Other	0	0	1	1	0	0	0	0	0	0	1	0	3	1	16	9	0	0	1	2
k__Bacteria;p__Proteobacteria;c__Betaproteobacteria;o__Burkholderiales;f__;g__	2	2	1	0	1	1	0	0	3	3	19	18	0	1	3	4	2	2	7	5
k__Bacteria;p__Proteobacteria;c__Betaproteobacteria;o__Burkholderiales;f__Alcaligenaceae;g__	26	96	1	10	280	188	48	66	278	213	33	50	32	30	7	8	46	56	6	0
k__Bacteria;p__Proteobacteria;c__Betaproteobacteria;o__Burkholderiales;f__Alcaligenaceae;g__Achromobacter	3	21	26	4	2	1	0	0	6	12	2	2	15	94	0	0	0	3	20	23
k__Bacteria;p__Proteobacteria;c__Betaproteobacteria;o__Burkholderiales;f__Burkholderiaceae;g__	9	17	0	0	7	2	1	0	1	11	3	5	1	1	0	0	0	0	0	0
k__Bacteria;p__Proteobacteria;c__Betaproteobacteria;o__Burkholderiales;f__Burkholderiaceae;g__Burkholderia	3	6	250	200	7	3	16	17	0	0	102	107	28	17	333	327	1165	2038	667	713
k__Bacteria;p__Proteobacteria;c__Betaproteobacteria;o__Burkholderiales;f__Burkholderiaceae;g__Salinispora	0	0	0	0	0	1	0	0	0	4	0	0	0	0	0	0	3	10	0	0
k__Bacteria;p__Proteobacteria;c__Betaproteobacteria;o__Burkholderiales;f__Comamonadaceae;Other	46	68	101	92	113	49	99	87	71	77	115	136	277	149	86	102	121	109	176	143
k__Bacteria;p__Proteobacteria;c__Betaproteobacteria;o__Burkholderiales;f__Comamonadaceae;g__	92	195	222	147	221	147	121	124	110	86	256	229	315	210	195	163	308	384	239	247
k__Bacteria;p__Proteobacteria;c__Betaproteobacteria;o__Burkholderiales;f__Comamonadaceae;g__Acidovorax	2	0	1	0	1	1	0	2	3	4	2	1	4	2	0	0	0	0	1	2
k__Bacteria;p__Proteobacteria;c__Betaproteobacteria;o__Burkholderiales;f__Comamonadaceae;g__Delftia	2	0	0	0	3	0	0	1	0	1	0	0	3	2	0	0	0	0	1	1
k__Bacteria;p__Proteobacteria;c__Betaproteobacteria;o__Burkholderiales;f__Comamonadaceae;g__Hydrogenophaga	4	7	0	0	1	4	1	3	0	2	1	0	0	5	3	1	0	1	0	0
k__Bacteria;p__Proteobacteria;c__Betaproteobacteria;o__Burkholderiales;f__Comamonadaceae;g__Limnobacter	0	4	0	0	0	0	2	3	7	9	0	0	50	11	8	5	12	18	0	0
k__Bacteria;p__Proteobacteria;c__Betaproteobacteria;o__Burkholderiales;f__Comamonadaceae;g__Methylibium	84	179	163	85	173	118	138	103	142	135	205	227	265	170	153	187	140	395	313	305
k__Bacteria;p__Proteobacteria;c__Betaproteobacteria;o__Burkholderiales;f__Comamonadaceae;g__Polaromonas	1	2	1	0	10	1	7	3	10	5	1	1	91	52	18	10	0	3	2	0
k__Bacteria;p__Proteobacteria;c__Betaproteobacteria;o__Burkholderiales;f__Comamonadaceae;g__Ramlibacter	56	159	160	78	139	104	73	61	88	113	55	78	76	56	18	33	60	179	82	71
k__Bacteria;p__Proteobacteria;c__Betaproteobacteria;o__Burkholderiales;f__Comamonadaceae;g__Rubrivivax	19	18	0	1	70	37	15	20	51	38	5	7	14	19	0	0	0	4	8	10
k__Bacteria;p__Proteobacteria;c__Betaproteobacteria;o__Burkholderiales;f__Comamonadaceae;g__Variovorax	6	6	21	17	10	4	8	3	7	7	17	17	30	14	20	17	4	2	44	36
k__Bacteria;p__Proteobacteria;c__Betaproteobacteria;o__Burkholderiales;f__Oxalobacteraceae;Other	3	8	16	3	5	2	3	2	29	20	13	10	32	45	106	71	5	4	12	8
k__Bacteria;p__Proteobacteria;c__Betaproteobacteria;o__Burkholderiales;f__Oxalobacteraceae;g__	131	213	439	174	475	227	243	233	435	337	238	185	2910	1773	687	641	301	431	557	568
k__Bacteria;p__Proteobacteria;c__Betaproteobacteria;o__Burkholderiales;f__Oxalobacteraceae;g__Herminiimonas	0	0	2	2	0	0	0	0	2	0	2	4	1	3	1	1	3	0	5	1
k__Bacteria;p__Proteobacteria;c__Betaproteobacteria;o__Burkholderiales;f__Oxalobacteraceae;g__Janthinobacterium	3	2	0	1	1	0	0	2	1	1	2	2	14	11	2	4	9	16	15	8
k__Bacteria;p__Proteobacteria;c__Betaproteobacteria;o__Ellin6067;f__;g__	368	510	1045	906	742	382	736	696	639	608	567	675	618	519	673	627	949	1105	810	791
k__Bacteria;p__Proteobacteria;c__Betaproteobacteria;o__Hydrogenophilales;f__Hydrogenophilaceae;g__Thiobacillus	15	3	0	0	0	0	0	0	0	0	0	0	0	0	0	0	0	0	0	0
k__Bacteria;p__Proteobacteria;c__Betaproteobacteria;o__IS-44;f__;g__	334	172	67	36	314	136	94	101	79	55	185	153	104	72	31	30	2	0	57	54
k__Bacteria;p__Proteobacteria;c__Betaproteobacteria;o__MND1;f__;g__	4999	2134	1747	1429	2392	1077	2294	2083	2308	2505	1912	2082	702	505	368	248	2110	1481	694	716
k__Bacteria;p__Proteobacteria;c__Betaproteobacteria;o__Methylophilales;f__;g__	1	1	0	1	0	0	0	2	0	0	1	0	32	20	3	3	0	0	0	0
k__Bacteria;p__Proteobacteria;c__Betaproteobacteria;o__Methylophilales;f__Methylophilaceae;g__	167	170	35	31	89	23	35	25	89	78	46	62	119	164	15	37	424	198	119	131
k__Bacteria;p__Proteobacteria;c__Betaproteobacteria;o__Methylophilales;f__Methylophilaceae;g__Methylotenera	80	87	0	0	10	6	12	7	28	17	19	17	15	3	0	0	1	3	3	6
k__Bacteria;p__Proteobacteria;c__Betaproteobacteria;o__Neisseriales;f__Neisseriaceae;g__Chitinimonas	0	0	0	0	4	6	0	0	0	0	0	0	0	0	0	0	0	0	0	0
k__Bacteria;p__Proteobacteria;c__Betaproteobacteria;o__Nitrosomonadales;f__;g__	4	3	0	0	0	0	0	1	1	2	0	0	0	0	0	0	0	0	0	0
k__Bacteria;p__Proteobacteria;c__Betaproteobacteria;o__Nitrosomonadales;f__Nitrosomonadaceae;g__	14	43	35	51	43	20	24	30	53	48	69	83	137	167	35	26	59	228	111	107
k__Bacteria;p__Proteobacteria;c__Betaproteobacteria;o__Nitrosomonadales;f__Nitrosomonadaceae;g__Nitrosovibrio	6	24	39	40	10	5	20	17	20	28	28	48	55	34	51	37	122	382	126	146
k__Bacteria;p__Proteobacteria;c__Betaproteobacteria;o__Procabacteriales;f__Procabacteriaceae;g__	0	0	1	0	0	0	0	2	0	0	4	4	0	0	0	0	0	0	0	0
k__Bacteria;p__Proteobacteria;c__Betaproteobacteria;o__Rhodocyclales;f__Rhodocyclaceae;Other	0	0	1	0	0	0	0	1	0	0	1	0	2	1	2	2	0	0	0	0
k__Bacteria;p__Proteobacteria;c__Betaproteobacteria;o__Rhodocyclales;f__Rhodocyclaceae;g__	7	4	0	0	7	2	13	11	1	0	3	2	25	41	5	3	3	1	10	8
k__Bacteria;p__Proteobacteria;c__Betaproteobacteria;o__Rhodocyclales;f__Rhodocyclaceae;g__Dechloromonas	0	2	0	3	0	1	0	0	5	5	0	0	0	0	0	0	0	0	25	23
k__Bacteria;p__Proteobacteria;c__Betaproteobacteria;o__Rhodocyclales;f__Rhodocyclaceae;g__Uliginosibacterium	0	0	4	2	0	0	0	0	0	0	2	4	3	0	3	3	19	28	4	10
k__Bacteria;p__Proteobacteria;c__Betaproteobacteria;o__SBla14;f__;g__	0	0	1	1	0	0	0	0	0	0	0	0	0	0	0	0	6	2	0	0
k__Bacteria;p__Proteobacteria;c__Betaproteobacteria;o__SC-I-84;f__;g__	315	864	1339	1225	1207	807	804	838	1021	850	1026	1434	1521	1280	1565	1989	1256	1803	1700	1820
k__Bacteria;p__Proteobacteria;c__Deltaproteobacteria;o__;f__;g__	438	100	72	73	191	140	101	107	163	151	60	67	280	196	34	25	528	241	66	69
k__Bacteria;p__Proteobacteria;c__Deltaproteobacteria;o__Bdellovibrionales;f__Bacteriovoracaceae;g__	22	21	4	5	22	13	33	45	15	18	8	25	143	83	23	11	12	12	16	13
k__Bacteria;p__Proteobacteria;c__Deltaproteobacteria;o__Bdellovibrionales;f__Bacteriovoracaceae;g__Bacteriovorax	0	0	0	0	0	0	7	10	0	0	0	0	0	0	0	0	0	0	0	0
k__Bacteria;p__Proteobacteria;c__Deltaproteobacteria;o__Bdellovibrionales;f__Bdellovibrionaceae;g__	7	2	6	3	14	8	4	7	2	3	1	2	8	5	1	1	15	6	2	5
k__Bacteria;p__Proteobacteria;c__Deltaproteobacteria;o__Bdellovibrionales;f__Bdellovibrionaceae;g__Bdellovibrio	47	56	141	141	226	162	146	125	41	80	123	129	82	56	70	51	320	191	225	212
k__Bacteria;p__Proteobacteria;c__Deltaproteobacteria;o__Desulfuromonadales;Other;Other	1	0	0	0	4	0	0	0	0	1	0	0	3	2	0	0	0	0	8	15
k__Bacteria;p__Proteobacteria;c__Deltaproteobacteria;o__Desulfuromonadales;f__Geobacteraceae;g__Geobacter	0	5	5	5	6	1	1	3	5	5	0	0	34	17	23	10	0	0	87	83
k__Bacteria;p__Proteobacteria;c__Deltaproteobacteria;o__Desulfuromonadales;f__Pelobacteraceae;g__	1	0	0	0	0	0	0	0	4	3	0	0	0	0	1	0	0	0	20	14
k__Bacteria;p__Proteobacteria;c__Deltaproteobacteria;o__FAC87;f__;g__	48	13	13	14	97	84	32	42	33	34	60	38	6	2	6	4	100	82	29	19
k__Bacteria;p__Proteobacteria;c__Deltaproteobacteria;o__MIZ46;f__;g__	178	60	93	95	330	247	51	60	44	82	127	131	49	24	19	16	190	150	68	78
k__Bacteria;p__Proteobacteria;c__Deltaproteobacteria;o__Myxococcales;f__;g__	2926	1930	1888	1642	2443	1359	1968	1775	2634	2513	2273	2055	1337	1130	1057	970	1721	1427	1869	1920
k__Bacteria;p__Proteobacteria;c__Deltaproteobacteria;o__Myxococcales;f__0319-6G20;g__	2	3	10	9	14	10	7	6	3	2	17	52	3	0	0	0	16	15	5	10
k__Bacteria;p__Proteobacteria;c__Deltaproteobacteria;o__Myxococcales;f__Cystobacterineae;g__	249	94	76	102	198	110	70	98	106	99	12	14	6	1	33	25	338	221	19	18
k__Bacteria;p__Proteobacteria;c__Deltaproteobacteria;o__Myxococcales;f__Haliangiaceae;g__	4061	1486	586	503	740	395	649	557	941	956	717	605	784	403	817	717	754	678	775	807
k__Bacteria;p__Proteobacteria;c__Deltaproteobacteria;o__Myxococcales;f__Haliangiaceae;g__Haliangium	0	0	0	0	0	0	277	86	29	0	0	0	0	0	0	0	0	0	0	0
k__Bacteria;p__Proteobacteria;c__Deltaproteobacteria;o__Myxococcales;f__Myxococcaceae;Other	0	0	0	0	0	3	1	2	4	7	0	0	0	0	0	0	0	0	0	0
k__Bacteria;p__Proteobacteria;c__Deltaproteobacteria;o__Myxococcales;f__Myxococcaceae;g__	6	7	239	216	29	22	57	22	17	8	38	63	60	31	90	66	333	229	71	81
k__Bacteria;p__Proteobacteria;c__Deltaproteobacteria;o__Myxococcales;f__Myxococcaceae;g__Anaeromyxobacter	2	2	6	2	23	19	12	14	18	20	5	1	6	6	1	0	2	10	15	21
k__Bacteria;p__Proteobacteria;c__Deltaproteobacteria;o__Myxococcales;f__Myxococcaceae;g__Myxococcus	0	2	3	1	3	1	0	4	2	1	1	2	0	1	0	0	4	22	1	4
k__Bacteria;p__Proteobacteria;c__Deltaproteobacteria;o__Myxococcales;f__Nannocystaceae;g__Nannocystis	222	73	0	5	27	25	13	16	21	28	13	15	2	2	2	8	0	10	3	6
k__Bacteria;p__Proteobacteria;c__Deltaproteobacteria;o__Myxococcales;f__Nannocystaceae;g__Plesiocystis	238	110	3	0	331	206	319	276	114	132	109	66	15	7	0	0	0	0	5	9
k__Bacteria;p__Proteobacteria;c__Deltaproteobacteria;o__Myxococcales;f__OM27;g__	229	227	44	42	230	150	163	127	290	245	108	164	90	51	16	4	6	14	49	47
k__Bacteria;p__Proteobacteria;c__Deltaproteobacteria;o__Myxococcales;f__Polyangiaceae;Other	2	7	2	0	6	9	7	7	9	7	12	3	2	0	1	1	2	6	3	5
k__Bacteria;p__Proteobacteria;c__Deltaproteobacteria;o__Myxococcales;f__Polyangiaceae;g__	143	70	66	58	615	259	330	218	252	219	142	140	81	37	47	45	63	49	132	102
k__Bacteria;p__Proteobacteria;c__Deltaproteobacteria;o__Myxococcales;f__Polyangiaceae;g__Chondromyces	64	42	0	0	3	1	23	5	6	7	0	0	0	0	1	4	1	1	9	9
k__Bacteria;p__Proteobacteria;c__Deltaproteobacteria;o__Myxococcales;f__Polyangiaceae;g__Sorangium	0	0	0	0	0	1	0	1	0	1	1	5	0	0	0	0	0	0	4	2
k__Bacteria;p__Proteobacteria;c__Deltaproteobacteria;o__NB1-j;f__;g__	0	4	1	0	26	18	11	9	73	61	9	25	24	8	0	1	0	1	1	1
k__Bacteria;p__Proteobacteria;c__Deltaproteobacteria;o__NB1-j;f__MND4;g__	52	33	1	1	62	27	46	47	90	67	17	14	19	16	3	3	0	0	0	2
k__Bacteria;p__Proteobacteria;c__Deltaproteobacteria;o__NB1-j;f__NB1-i;g__	76	57	0	1	89	51	85	75	281	213	38	41	114	101	2	3	0	0	1	2
k__Bacteria;p__Proteobacteria;c__Deltaproteobacteria;o__PB19;f__;g__	2	7	0	0	5	3	3	0	6	2	5	1	0	0	0	0	0	0	2	0
k__Bacteria;p__Proteobacteria;c__Deltaproteobacteria;o__Spirobacillales;f__;g__	22	23	17	22	102	46	25	29	10	13	78	77	34	16	13	12	29	41	35	35
k__Bacteria;p__Proteobacteria;c__Deltaproteobacteria;o__Sva0853;f__JTB36;g__	3	1	0	0	0	0	16	10	1	0	4	4	0	0	0	0	0	0	0	0
k__Bacteria;p__Proteobacteria;c__Deltaproteobacteria;o__Syntrophobacterales;f__Syntrophobacteraceae;g__	542	1090	668	647	1836	1052	1306	1323	1985	1626	979	1194	2157	1938	884	840	140	250	701	719
k__Bacteria;p__Proteobacteria;c__Deltaproteobacteria;o__[Entotheonellales];f__[Entotheonellaceae];g__	0	2	0	0	16	8	12	17	16	26	3	11	12	5	1	0	0	3	0	0
k__Bacteria;p__Proteobacteria;c__Deltaproteobacteria;o__[Entotheonellales];f__[Entotheonellaceae];g__Candidatus Entotheonella	0	0	0	0	3	2	0	0	1	4	0	0	0	0	0	0	0	0	0	0
k__Bacteria;p__Proteobacteria;c__Gammaproteobacteria;Other;Other;Other	31	11	22	2	12	3	0	4	10	9	3	3	1	0	0	0	2	0	0	0
k__Bacteria;p__Proteobacteria;c__Gammaproteobacteria;o__;f__;g__	393	136	517	700	117	72	288	237	118	144	37	113	4	6	727	684	1743	1839	61	45
k__Bacteria;p__Proteobacteria;c__Gammaproteobacteria;o__Aeromonadales;f__Aeromonadaceae;g__	0	0	0	0	10	10	24	1	0	1	1	0	1	0	0	0	0	0	2	0
k__Bacteria;p__Proteobacteria;c__Gammaproteobacteria;o__Alteromonadales;f__125ds10;g__	1	1	0	0	0	0	2	1	0	0	0	0	9	9	0	0	0	0	0	0
k__Bacteria;p__Proteobacteria;c__Gammaproteobacteria;o__Alteromonadales;f__211ds20;g__	130	88	1	0	23	19	74	46	26	40	26	16	2	3	8	2	0	0	3	5
k__Bacteria;p__Proteobacteria;c__Gammaproteobacteria;o__Alteromonadales;f__Alteromonadaceae;Other	9	2	0	0	13	5	2	1	3	4	14	10	0	0	0	1	0	0	3	3
k__Bacteria;p__Proteobacteria;c__Gammaproteobacteria;o__Alteromonadales;f__Alteromonadaceae;g__Cellvibrio	19	23	2	3	21	6	8	4	2	14	15	8	50	5	0	0	6	12	4	7
k__Bacteria;p__Proteobacteria;c__Gammaproteobacteria;o__Alteromonadales;f__OM60;g__	10	27	0	0	52	35	25	12	11	22	7	4	23	17	1	0	0	0	3	9
k__Bacteria;p__Proteobacteria;c__Gammaproteobacteria;o__Chromatiales;Other;Other	0	0	16	7	3	0	8	5	0	0	13	29	5	1	14	8	18	12	8	9
k__Bacteria;p__Proteobacteria;c__Gammaproteobacteria;o__Chromatiales;f__;g__	130	58	0	0	25	16	21	14	18	17	7	9	2	4	0	3	0	0	4	1
k__Bacteria;p__Proteobacteria;c__Gammaproteobacteria;o__Enterobacteriales;f__Enterobacteriaceae;Other	0	0	0	0	0	0	0	0	0	0	0	0	0	1	2	2	3	1	40	37
k__Bacteria;p__Proteobacteria;c__Gammaproteobacteria;o__Enterobacteriales;f__Enterobacteriaceae;g__	0	0	0	0	2	1	0	0	0	0	1	0	118	203	0	0	0	0	7	6
k__Bacteria;p__Proteobacteria;c__Gammaproteobacteria;o__Enterobacteriales;f__Enterobacteriaceae;g__Erwinia	0	0	0	0	0	0	0	0	0	0	0	0	13	7	2	0	0	0	2	8
k__Bacteria;p__Proteobacteria;c__Gammaproteobacteria;o__Enterobacteriales;f__Enterobacteriaceae;g__Serratia	0	0	0	0	0	0	1	0	0	0	0	0	19	11	0	0	0	0	0	0
k__Bacteria;p__Proteobacteria;c__Gammaproteobacteria;o__HTCC2188;f__HTCC2089;g__	5	23	3	9	45	29	62	54	30	27	27	26	56	42	5	10	0	2	7	9
k__Bacteria;p__Proteobacteria;c__Gammaproteobacteria;o__Legionellales;Other;Other	0	0	11	4	0	0	0	0	0	0	5	1	0	0	0	0	0	0	0	2
k__Bacteria;p__Proteobacteria;c__Gammaproteobacteria;o__Legionellales;f__;g__	22	38	93	68	10	15	36	20	33	32	154	126	31	22	27	19	56	141	50	43
k__Bacteria;p__Proteobacteria;c__Gammaproteobacteria;o__Legionellales;f__Coxiellaceae;g__	10	51	458	266	101	57	118	98	107	90	130	174	134	73	180	115	184	440	306	243
k__Bacteria;p__Proteobacteria;c__Gammaproteobacteria;o__Legionellales;f__Coxiellaceae;g__Aquicella	26	217	639	527	82	46	99	120	259	202	274	381	68	117	94	103	127	745	232	230
k__Bacteria;p__Proteobacteria;c__Gammaproteobacteria;o__Legionellales;f__Coxiellaceae;g__Coxiella	0	0	7	0	0	0	0	0	0	0	0	0	1	0	0	1	0	0	1	0
k__Bacteria;p__Proteobacteria;c__Gammaproteobacteria;o__Legionellales;f__Legionellaceae;Other	0	0	0	0	0	0	0	0	0	0	0	0	0	0	0	0	9	3	0	0
k__Bacteria;p__Proteobacteria;c__Gammaproteobacteria;o__Legionellales;f__Legionellaceae;g__	1	3	3	1	17	2	6	1	0	1	1	5	7	8	0	1	75	45	5	3
k__Bacteria;p__Proteobacteria;c__Gammaproteobacteria;o__Legionellales;f__Legionellaceae;g__Legionella	3	7	17	20	17	8	4	4	0	3	32	38	3	1	6	12	8	25	25	26
k__Bacteria;p__Proteobacteria;c__Gammaproteobacteria;o__Oceanospirillales;f__Halomonadaceae;g__	0	1	0	0	12	2	0	0	0	7	0	0	0	0	0	0	0	0	1	4
k__Bacteria;p__Proteobacteria;c__Gammaproteobacteria;o__PYR10d3;f__;g__	0	1	0	0	11	2	0	0	0	0	0	0	0	0	0	0	0	0	0	0
k__Bacteria;p__Proteobacteria;c__Gammaproteobacteria;o__Pseudomonadales;f__Moraxellaceae;g__	1	0	0	0	132	64	2	0	0	0	0	0	0	0	0	0	0	0	0	0
k__Bacteria;p__Proteobacteria;c__Gammaproteobacteria;o__Pseudomonadales;f__Moraxellaceae;g__Acinetobacter	2	0	0	0	6	2	4	4	0	0	0	0	0	1	3	2	0	0	38	19
k__Bacteria;p__Proteobacteria;c__Gammaproteobacteria;o__Pseudomonadales;f__Moraxellaceae;g__Perlucidibaca	0	1	2	2	55	25	0	0	1	0	0	0	5	0	2	1	5	2	0	0
k__Bacteria;p__Proteobacteria;c__Gammaproteobacteria;o__Pseudomonadales;f__Pseudomonadaceae;g__Pseudomonas	198	308	136	47	199	100	143	136	169	96	264	353	530	400	260	262	48	54	244	227
k__Bacteria;p__Proteobacteria;c__Gammaproteobacteria;o__Thiotrichales;f__Piscirickettsiaceae;g__	1150	591	112	96	399	215	526	447	434	453	676	766	220	182	33	34	1	12	35	39
k__Bacteria;p__Proteobacteria;c__Gammaproteobacteria;o__Xanthomonadales;f__Sinobacteraceae;Other	0	0	68	54	0	0	0	0	0	0	0	0	0	0	0	0	5	6	2	1
k__Bacteria;p__Proteobacteria;c__Gammaproteobacteria;o__Xanthomonadales;f__Sinobacteraceae;g__	3399	1959	2026	1907	1900	1105	1597	1530	2304	2273	1903	2525	1572	1301	2650	2527	630	746	1102	1184
k__Bacteria;p__Proteobacteria;c__Gammaproteobacteria;o__Xanthomonadales;f__Sinobacteraceae;g__Nevskia	0	0	39	38	61	24	0	0	0	0	0	0	0	0	104	119	9	13	5	8
k__Bacteria;p__Proteobacteria;c__Gammaproteobacteria;o__Xanthomonadales;f__Sinobacteraceae;g__Steroidobacter	199	213	44	40	323	145	595	671	368	389	228	249	110	86	34	28	19	35	86	83
k__Bacteria;p__Proteobacteria;c__Gammaproteobacteria;o__Xanthomonadales;f__Xanthomonadaceae;Other	45	169	15	18	102	56	27	22	70	68	7	8	51	38	11	16	19	63	31	13
k__Bacteria;p__Proteobacteria;c__Gammaproteobacteria;o__Xanthomonadales;f__Xanthomonadaceae;g__	554	1750	2331	2216	1003	722	1085	1071	1220	1222	1634	2403	5708	4429	2372	2427	1298	2637	2286	2249
k__Bacteria;p__Proteobacteria;c__Gammaproteobacteria;o__Xanthomonadales;f__Xanthomonadaceae;g__Arenimonas	75	193	1	0	24	35	32	29	64	53	36	12	2	15	3	10	1	1	1	5
k__Bacteria;p__Proteobacteria;c__Gammaproteobacteria;o__Xanthomonadales;f__Xanthomonadaceae;g__Dokdonella	50	138	407	484	34	20	24	34	23	15	265	447	236	218	238	297	15	72	247	227
k__Bacteria;p__Proteobacteria;c__Gammaproteobacteria;o__Xanthomonadales;f__Xanthomonadaceae;g__Luteibacter	2	0	3	8	0	0	0	0	0	0	19	32	1	5	8	2	16	5	4	4
k__Bacteria;p__Proteobacteria;c__Gammaproteobacteria;o__Xanthomonadales;f__Xanthomonadaceae;g__Luteimonas	8	30	0	3	3	4	2	4	32	27	16	27	1007	90	7	2	0	1	8	2
k__Bacteria;p__Proteobacteria;c__Gammaproteobacteria;o__Xanthomonadales;f__Xanthomonadaceae;g__Lysobacter	338	223	17	18	75	77	43	76	145	161	52	60	208	81	25	33	7	20	62	63
k__Bacteria;p__Proteobacteria;c__Gammaproteobacteria;o__Xanthomonadales;f__Xanthomonadaceae;g__Pseudoxanthomonas	1	2	0	0	0	0	0	0	2	1	2	2	1	22	1	0	1	0	3	4
k__Bacteria;p__Proteobacteria;c__Gammaproteobacteria;o__Xanthomonadales;f__Xanthomonadaceae;g__Rhodanobacter	14	14	24	21	0	0	11	25	0	0	26	23	124	72	129	118	136	214	26	24
k__Bacteria;p__Proteobacteria;c__Gammaproteobacteria;o__Xanthomonadales;f__Xanthomonadaceae;g__Stenotrophomonas	2	3	0	2	0	4	0	1	3	1	4	2	11	40	0	0	8	0	4	3
k__Bacteria;p__Proteobacteria;c__Gammaproteobacteria;o__Xanthomonadales;f__Xanthomonadaceae;g__Thermomonas	3	12	0	0	6	1	0	4	0	0	1	1	182	208	12	39	4	19	4	2
k__Bacteria;p__Proteobacteria;c__Gammaproteobacteria;o__[Marinicellales];f__[Marinicellaceae];g__	22	26	0	0	21	8	5	4	6	6	0	0	4	3	0	0	0	0	0	1
k__Bacteria;p__Proteobacteria;c__TA18;o__CV90;f__;g__	0	2	0	0	3	1	0	1	8	11	4	3	3	0	2	0	5	3	2	1
k__Bacteria;p__Proteobacteria;c__TA18;o__PHOS-HD29;f__;g__	3	8	6	7	37	13	13	18	15	11	8	11	3	4	4	0	9	10	14	11
k__Bacteria;p__SBR1093;c__;o__;f__;g__	0	1	1	1	1	0	0	0	0	0	1	0	57	58	1	2	0	0	0	2
k__Bacteria;p__Spirochaetes;c__Spirochaetes;o__Spirochaetales;f__Spirochaetaceae;g__Spirochaeta	0	0	7	11	0	0	6	20	1	3	34	42	0	0	5	9	1	2	4	3
k__Bacteria;p__Spirochaetes;c__[Leptospirae];o__[Leptospirales];f__Leptospiraceae;g__Leptonema	1	1	0	0	0	0	12	9	0	2	0	1	0	0	0	0	0	0	0	0
k__Bacteria;p__Spirochaetes;c__[Leptospirae];o__[Leptospirales];f__Leptospiraceae;g__Leptospira	0	0	0	0	26	8	19	22	0	0	2	0	0	0	0	0	0	0	1	1
k__Bacteria;p__Spirochaetes;c__[Leptospirae];o__[Leptospirales];f__Leptospiraceae;g__Turneriella	11	16	10	6	8	8	45	45	18	21	7	4	0	0	2	2	1	2	1	0
k__Bacteria;p__TM6;c__SBRH58;o__;f__;g__	0	0	9	7	0	0	2	4	0	0	1	1	1	2	5	5	0	0	0	0
k__Bacteria;p__TM6;c__SJA-4;o__;f__;g__	10	22	97	92	39	17	26	21	30	13	57	82	53	32	50	39	11	50	15	20
k__Bacteria;p__TM7;c__;o__;f__;g__	5	27	12	11	2	1	3	11	38	6	35	5	1	1	0	0	0	0	0	4
k__Bacteria;p__TM7;c__SC3;o__;f__;g__	3	8	21	14	13	6	16	5	2	8	8	11	30	13	34	15	20	27	28	30
k__Bacteria;p__TM7;c__TM7-1;o__;f__;g__	98	148	500	446	120	86	93	63	51	56	185	323	282	302	88	99	572	644	270	252
k__Bacteria;p__TM7;c__TM7-3;Other;Other;Other	1	0	1	2	3	0	5	2	2	0	0	0	0	1	12	7	3	1	4	5
k__Bacteria;p__TM7;c__TM7-3;o__;f__;g__	9	15	11	11	27	9	5	0	3	5	9	11	176	41	4	3	2	4	18	24
k__Bacteria;p__TM7;c__TM7-3;o__EW055;f__;g__	5	19	0	0	1	1	0	1	0	0	2	8	2	0	0	0	0	0	1	0
k__Bacteria;p__TM7;c__TM7-3;o__I025;f__;g__	1	7	0	0	16	4	0	0	3	0	0	1	44	18	0	0	0	2	2	1
k__Bacteria;p__Tenericutes;c__Mollicutes;o__Anaeroplasmatales;f__Anaeroplasmataceae;g__Asteroleplasma	0	0	0	0	0	0	0	0	0	0	0	0	0	0	0	1	0	0	5	4
k__Bacteria;p__Verrucomicrobia;c__Opitutae;o__;f__;g__	0	2	1	1	12	2	1	7	4	4	14	8	3	0	0	0	0	0	3	5
k__Bacteria;p__Verrucomicrobia;c__Opitutae;o__Opitutales;f__Opitutaceae;g__	240	101	118	82	168	81	270	198	70	51	209	169	33	6	23	17	101	59	167	147
k__Bacteria;p__Verrucomicrobia;c__Opitutae;o__Opitutales;f__Opitutaceae;g__Opitutus	352	299	304	207	323	165	422	326	400	472	441	411	151	87	197	121	762	266	580	540
k__Bacteria;p__Verrucomicrobia;c__Opitutae;o__[Cerasicoccales];f__[Cerasicoccaceae];g__	25	4	0	0	18	2	2	1	1	0	3	1	1	1	0	0	6	0	1	3
k__Bacteria;p__Verrucomicrobia;c__Verrucomicrobiae;o__Verrucomicrobiales;f__Verrucomicrobiaceae;g__	122	97	23	17	125	73	108	95	93	115	56	60	25	32	12	12	38	17	65	87
k__Bacteria;p__Verrucomicrobia;c__Verrucomicrobiae;o__Verrucomicrobiales;f__Verrucomicrobiaceae;g__Luteolibacter	55	76	8	5	42	51	24	32	24	33	25	33	21	42	4	2	4	3	37	28
k__Bacteria;p__Verrucomicrobia;c__Verrucomicrobiae;o__Verrucomicrobiales;f__Verrucomicrobiaceae;g__Prosthecobacter	16	7	2	3	6	9	11	4	6	9	4	2	2	0	0	1	13	9	25	33
k__Bacteria;p__Verrucomicrobia;c__Verrucomicrobiae;o__Verrucomicrobiales;f__Verrucomicrobiaceae;g__Verrucomicrobium	3	5	0	0	1	0	0	0	1	0	0	0	0	0	0	0	0	0	0	0
k__Bacteria;p__Verrucomicrobia;c__[Methylacidiphilae];o__Methylacidiphilales;f__;g__	0	0	4	5	0	0	0	0	0	0	0	0	0	0	7	10	0	0	7	5
k__Bacteria;p__Verrucomicrobia;c__[Methylacidiphilae];o__S-BQ2-57;f__;g__	12	10	30	23	89	48	66	49	16	21	32	32	83	63	110	57	8	5	53	63
k__Bacteria;p__Verrucomicrobia;c__[Pedosphaerae];o__;f__;g__	53	22	0	0	0	0	0	0	0	0	0	0	0	0	0	0	0	0	0	0
k__Bacteria;p__Verrucomicrobia;c__[Pedosphaerae];o__[Pedosphaerales];Other;Other	73	33	21	11	26	14	154	102	31	33	17	18	44	41	41	29	0	0	46	44
k__Bacteria;p__Verrucomicrobia;c__[Pedosphaerae];o__[Pedosphaerales];f__;g__	788	392	730	705	960	509	1761	1393	1489	1330	965	977	715	546	756	609	2238	1111	1481	1442
k__Bacteria;p__Verrucomicrobia;c__[Pedosphaerae];o__[Pedosphaerales];f__Ellin515;g__	21	21	388	389	226	92	333	336	66	79	133	124	529	392	1148	889	563	288	399	377
k__Bacteria;p__Verrucomicrobia;c__[Pedosphaerae];o__[Pedosphaerales];f__Ellin517;g__	1034	718	478	325	396	262	945	820	770	939	524	618	277	240	220	182	496	370	628	578
k__Bacteria;p__Verrucomicrobia;c__[Pedosphaerae];o__[Pedosphaerales];f__OPB35;g__	697	218	0	0	76	40	284	226	205	270	11	9	69	64	1	1	0	0	1	1
k__Bacteria;p__Verrucomicrobia;c__[Pedosphaerae];o__[Pedosphaerales];f__R4-41B;g__	5	2	11	5	17	4	8	15	16	10	12	7	5	5	1	3	0	0	11	8
k__Bacteria;p__Verrucomicrobia;c__[Pedosphaerae];o__[Pedosphaerales];f__[Pedosphaeraceae];Other	76	29	10	6	45	29	62	57	65	52	13	11	7	13	0	1	0	2	27	25
k__Bacteria;p__Verrucomicrobia;c__[Pedosphaerae];o__[Pedosphaerales];f__[Pedosphaeraceae];g__	0	0	13	5	0	0	0	0	0	0	0	0	0	0	1	0	0	0	11	9
k__Bacteria;p__Verrucomicrobia;c__[Pedosphaerae];o__[Pedosphaerales];f__[Pedosphaeraceae];g__Pedosphaera	26	22	99	81	20	13	98	99	18	31	48	43	21	20	180	114	32	11	79	94
k__Bacteria;p__Verrucomicrobia;c__[Pedosphaerae];o__[Pedosphaerales];f__auto67_4W;g__	554	171	181	161	290	86	480	435	250	231	167	195	176	119	319	261	1235	349	184	213
k__Bacteria;p__Verrucomicrobia;c__[Spartobacteria];o__[Chthoniobacterales];f__[Chthoniobacteraceae];g__	76	106	73	39	217	143	217	199	200	230	175	216	139	113	77	54	62	38	189	200
k__Bacteria;p__Verrucomicrobia;c__[Spartobacteria];o__[Chthoniobacterales];f__[Chthoniobacteraceae];g__Candidatus Xiphinematobacter	17	16	27	31	10	1	19	30	19	7	30	35	106	78	163	84	5	2	26	28
k__Bacteria;p__Verrucomicrobia;c__[Spartobacteria];o__[Chthoniobacterales];f__[Chthoniobacteraceae];g__Chthoniobacter	25	23	43	23	57	63	62	52	57	61	43	99	48	51	84	78	108	156	119	138
k__Bacteria;p__Verrucomicrobia;c__[Spartobacteria];o__[Chthoniobacterales];f__[Chthoniobacteraceae];g__DA101	209	349	1067	1060	1502	1142	1483	1499	756	802	1347	1535	4767	5111	2198	2246	310	553	1457	1426
k__Bacteria;p__Verrucomicrobia;c__[Spartobacteria];o__[Chthoniobacterales];f__[Chthoniobacteraceae];g__Ellin506	9	7	67	40	19	23	19	24	14	6	23	37	5	6	44	29	82	73	91	103
k__Bacteria;p__Verrucomicrobia;c__[Spartobacteria];o__[Chthoniobacterales];f__[Chthoniobacteraceae];g__OR-59	18	33	12	9	19	24	65	58	20	30	40	61	39	36	22	12	1	2	62	61
k__Bacteria;p__Verrucomicrobia;c__[Spartobacteria];o__[Chthoniobacterales];f__[Chthoniobacteraceae];g__heteroC45_4W	3	6	1	1	1	5	4	0	4	5	1	3	0	1	2	0	1	0	4	7
k__Bacteria;p__WPS-2;c__;o__;f__;g__	8	14	658	610	33	9	5	5	4	8	53	50	17	13	937	991	288	711	366	416
k__Bacteria;p__WS2;c__Kazan-3B-09;o__;f__;g__	0	0	0	0	6	1	0	0	0	0	0	0	0	0	0	0	0	0	2	3
k__Bacteria;p__WS2;c__SHA-109;o__;f__;g__	44	81	36	26	77	48	35	39	39	31	42	77	13	4	9	3	0	0	48	66
k__Bacteria;p__WS3;c__PRR-12;o__;f__;g__	4	2	0	0	29	19	33	25	35	32	4	5	17	42	0	0	0	0	0	0
k__Bacteria;p__WS3;c__PRR-12;o__LD1-PA13;f__;g__	130	61	30	27	42	17	63	66	36	38	24	37	33	37	5	1	0	1	5	8
k__Bacteria;p__WS3;c__PRR-12;o__Sediment-1;f__;g__	297	194	54	50	349	169	301	291	487	371	130	166	474	454	90	107	16	14	110	96
k__Bacteria;p__WS3;c__PRR-12;o__Sediment-1;f__CV106;g__	0	0	0	0	21	14	11	17	15	15	1	3	7	8	0	1	0	0	0	0
k__Bacteria;p__WS3;c__PRR-12;o__Sediment-1;f__PRR-10;g__	101	47	55	56	139	78	219	254	266	160	80	90	401	386	136	184	1	0	117	118
k__Bacteria;p__WS3;c__PRR-12;o__wb1_H11;f__;g__	3	0	0	0	19	5	1	1	10	5	0	0	0	0	0	0	0	0	0	0
k__Bacteria;p__ZB3;c__BS119;o__;f__;g__	0	1	0	0	0	0	5	7	13	0	10	2	0	0	0	0	0	0	0	0
k__Bacteria;p__[Thermi];c__Deinococci;o__Deinococcales;f__Deinococcaceae;g__Deinococcus	0	0	2	1	0	0	0	0	0	0	0	0	14	6	1	0	0	0	2	7

## Sheet: Species L7
Total Counts	Sample
#OTU ID	E1-1	E1-2	E2-1	E2-2	E3-1	E3-2	E4-1	E4-2	E5-1	E5-2	K1-1	K1-2	K2-1	K2-2	K3-1	K3-2	K4-1	K4-2	K5-1	K5-2
Unassigned;Other;Other;Other;Other;Other;Other	1735	848	1307	1155	1104	655	770	745	1280	1456	654	765	323	255	545	406	366	433	697	665
k__Archaea;p__Crenarchaeota;c__MBGA;o__NRP-J;f__;g__;s__	0	0	7	4	0	0	0	0	0	0	0	0	1	3	15	10	0	0	2	0
k__Archaea;p__Crenarchaeota;c__Thaumarchaeota;o__Cenarchaeales;f__SAGMA-X;g__;s__	0	0	17	14	0	0	0	0	0	0	0	0	0	0	27	21	32	15	1	0
k__Archaea;p__Crenarchaeota;c__Thaumarchaeota;o__Nitrososphaerales;f__Nitrososphaeraceae;g__Candidatus Nitrososphaera;s__SCA1145	1	2	0	0	1	0	3	2	1	0	4	2	3	1	0	0	2	1	1	0
k__Archaea;p__Crenarchaeota;c__Thaumarchaeota;o__Nitrososphaerales;f__Nitrososphaeraceae;g__Candidatus Nitrososphaera;s__SCA1170	2	4	0	0	22	10	15	11	25	15	3	17	2	1	0	0	0	1	2	1
k__Archaea;p__Euryarchaeota;c__Thermoplasmata;o__E2;f__;g__;s__	25	12	1	0	2	0	0	0	7	11	0	0	3	2	11	14	0	0	7	15
k__Archaea;p__[Parvarchaeota];c__[Parvarchaea];o__WCHD3-30;f__;g__;s__	0	0	0	0	0	0	0	0	4	6	0	0	0	0	0	0	0	0	0	0
k__Archaea;p__[Parvarchaeota];c__[Parvarchaea];o__YLA114;f__;g__;s__	10	3	9	7	14	1	12	5	0	1	2	5	0	0	3	0	0	0	0	3
k__Bacteria;p__;c__;o__;f__;g__;s__	13	7	6	6	14	12	2	5	20	11	0	1	8	0	6	8	2	59	5	6
k__Bacteria;p__AD3;c__ABS-6;o__;f__;g__;s__	0	2	317	263	1	3	2	3	0	0	24	44	674	637	1766	1527	2	14	84	119
k__Bacteria;p__AD3;c__JG37-AG-4;o__;f__;g__;s__	0	0	72	89	0	0	1	0	0	0	9	17	105	71	333	286	3	17	15	32
k__Bacteria;p__Acidobacteria;c__;o__;f__;g__;s__	58	44	21	23	94	58	110	91	131	83	44	78	209	179	15	17	0	0	38	34
k__Bacteria;p__Acidobacteria;c__AT-s54;o__;f__;g__;s__	88	51	1	5	78	68	75	84	76	78	40	49	12	10	1	0	0	0	36	40
k__Bacteria;p__Acidobacteria;c__Acidobacteria-5;o__;f__;g__;s__	206	256	199	170	1114	438	841	844	720	536	468	581	528	448	217	180	19	15	292	285
k__Bacteria;p__Acidobacteria;c__Acidobacteria-6;o__BPC015;f__;g__;s__	0	0	0	0	0	0	0	1	7	13	0	0	0	0	0	0	0	1	0	0
k__Bacteria;p__Acidobacteria;c__Acidobacteria-6;o__CCU21;f__;g__;s__	175	347	82	69	349	180	409	413	677	626	318	338	555	435	65	50	3	9	155	153
k__Bacteria;p__Acidobacteria;c__Acidobacteria-6;o__iii1-15;f__;g__;s__	2688	5942	2511	2406	7932	4928	6426	6571	7882	7561	4944	5258	5813	4299	2048	1656	988	1709	2816	2950
k__Bacteria;p__Acidobacteria;c__Acidobacteria-6;o__iii1-15;f__RB40;g__;s__	750	1247	711	618	1179	657	1370	1473	978	978	959	1102	707	549	345	307	267	345	690	702
k__Bacteria;p__Acidobacteria;c__Acidobacteria-6;o__iii1-15;f__mb2424;g__;s__	421	942	16	21	1096	729	630	572	1084	1084	285	359	330	257	30	44	10	20	163	150
k__Bacteria;p__Acidobacteria;c__Acidobacteriia;o__Acidobacteriales;f__;g__;s__	0	0	0	0	0	0	0	0	0	0	0	3	0	0	1	0	2	3	1	3
k__Bacteria;p__Acidobacteria;c__Acidobacteriia;o__Acidobacteriales;f__Acidobacteriaceae;Other;Other	0	0	28	28	0	0	0	0	0	0	0	0	0	0	42	33	0	0	3	3
k__Bacteria;p__Acidobacteria;c__Acidobacteriia;o__Acidobacteriales;f__Acidobacteriaceae;g__;s__	0	2	678	696	2	2	27	17	0	0	19	21	124	84	721	799	1744	2144	660	585
k__Bacteria;p__Acidobacteria;c__Acidobacteriia;o__Acidobacteriales;f__Acidobacteriaceae;g__Edaphobacter;s__modestum	0	7	42	53	0	2	10	10	0	0	25	42	25	22	84	61	8	25	59	48
k__Bacteria;p__Acidobacteria;c__Acidobacteriia;o__Acidobacteriales;f__Acidobacteriaceae;g__Terriglobus;s__	0	0	3	2	1	0	0	0	0	0	2	1	1	1	0	0	16	5	2	2
k__Bacteria;p__Acidobacteria;c__Acidobacteriia;o__Acidobacteriales;f__Koribacteraceae;g__;s__	32	168	5019	4589	304	172	254	240	85	57	650	946	2898	2774	4515	4565	4212	3947	2793	2814
k__Bacteria;p__Acidobacteria;c__Acidobacteriia;o__Acidobacteriales;f__Koribacteraceae;g__Candidatus Koribacter;s__	73	30	3009	2332	254	145	178	103	114	90	165	205	245	198	2052	1811	8544	7322	1616	1578
k__Bacteria;p__Acidobacteria;c__Acidobacteriia;o__Acidobacteriales;f__Koribacteraceae;g__Candidatus Koribacter;s__versatilis	0	0	1	0	16	6	3	0	117	115	0	0	2	3	6	2	0	2	2	0
k__Bacteria;p__Acidobacteria;c__BPC102;o__;f__;g__;s__	2	7	0	0	8	3	5	4	5	10	1	0	5	7	0	0	0	0	1	2
k__Bacteria;p__Acidobacteria;c__BPC102;o__MVS-40;f__;g__;s__	10	14	1	0	26	10	28	26	43	49	8	7	47	33	0	0	0	2	0	1
k__Bacteria;p__Acidobacteria;c__DA052;o__Ellin6513;f__;g__;s__	34	32	1971	1844	116	56	75	96	31	23	90	103	1738	1646	7426	7089	1329	664	686	698
k__Bacteria;p__Acidobacteria;c__EC1113;o__;f__;g__;s__	22	26	56	36	59	27	35	42	97	64	33	22	65	34	41	44	67	56	63	51
k__Bacteria;p__Acidobacteria;c__Holophagae;o__Holophagales;f__Holophagaceae;g__;s__	0	0	593	461	0	0	2	1	0	0	0	11	15	11	235	243	2495	3934	74	66
k__Bacteria;p__Acidobacteria;c__PAUC37f;o__;f__;g__;s__	60	85	1	1	300	168	153	194	271	221	19	28	169	127	6	4	2	7	9	10
k__Bacteria;p__Acidobacteria;c__RB25;o__;f__;g__;s__	46	34	18	13	295	182	193	261	49	31	132	151	339	311	23	16	0	0	20	22
k__Bacteria;p__Acidobacteria;c__S035;o__;f__;g__;s__	54	148	23	9	254	138	215	251	357	341	137	155	360	283	33	24	0	0	13	24
k__Bacteria;p__Acidobacteria;c__Solibacteres;o__JH-WHS99;f__;g__;s__	2	1	5	2	20	7	4	1	36	16	0	1	26	22	5	1	0	1	8	3
k__Bacteria;p__Acidobacteria;c__Solibacteres;o__Solibacterales;f__;g__;s__	235	707	1587	1664	940	713	556	648	753	803	879	1107	924	696	1798	1825	1316	1636	1519	1651
k__Bacteria;p__Acidobacteria;c__Solibacteres;o__Solibacterales;f__AKIW659;g__;s__	0	0	49	40	1	3	0	2	0	0	4	5	32	29	73	89	1	5	41	37
k__Bacteria;p__Acidobacteria;c__Solibacteres;o__Solibacterales;f__PAUC26f;g__;s__	98	102	11	2	110	43	35	19	108	89	6	11	70	37	36	58	0	0	4	2
k__Bacteria;p__Acidobacteria;c__Solibacteres;o__Solibacterales;f__Solibacteraceae;g__;s__	1	5	345	338	2	0	0	2	0	0	53	70	77	56	101	96	149	826	253	291
k__Bacteria;p__Acidobacteria;c__Solibacteres;o__Solibacterales;f__Solibacteraceae;g__Candidatus Solibacter;s__	99	202	2072	1894	578	405	815	863	303	247	726	837	1982	1495	3210	3469	864	1578	2691	2878
k__Bacteria;p__Acidobacteria;c__Solibacteres;o__Solibacterales;f__[Bryobacteraceae];g__;s__	7	11	0	0	18	9	21	34	7	9	1	2	1	2	3	2	0	0	6	5
k__Bacteria;p__Acidobacteria;c__Sva0725;o__Sva0725;f__;g__;s__	239	394	71	47	412	294	263	230	1105	796	207	218	281	191	241	172	56	136	125	131
k__Bacteria;p__Acidobacteria;c__TM1;o__;f__;g__;s__	3	7	83	101	3	3	7	8	9	2	9	12	48	47	155	187	294	137	45	40
k__Bacteria;p__Acidobacteria;c__[Chloracidobacteria];o__;f__;g__;s__	11	6	33	19	63	51	55	55	89	85	55	55	16	8	8	18	38	12	8	11
k__Bacteria;p__Acidobacteria;c__[Chloracidobacteria];o__11-24;f__;g__;s__	23	46	91	67	328	173	241	317	395	379	635	726	722	645	110	80	2	3	101	92
k__Bacteria;p__Acidobacteria;c__[Chloracidobacteria];o__DS-100;f__;g__;s__	42	122	11	16	93	75	75	60	147	99	67	64	54	77	9	15	10	7	65	43
k__Bacteria;p__Acidobacteria;c__[Chloracidobacteria];o__Ellin7246;f__;g__;s__	0	0	8	3	0	0	0	0	0	0	0	2	2	2	23	15	0	0	6	9
k__Bacteria;p__Acidobacteria;c__[Chloracidobacteria];o__PK29;f__;g__;s__	38	43	3	7	250	139	213	235	272	253	118	127	180	184	22	12	1	2	18	19
k__Bacteria;p__Acidobacteria;c__[Chloracidobacteria];o__RB41;f__;g__;s__	387	1273	362	319	1926	995	1832	2002	5405	4731	2221	2611	2836	2527	729	471	22	190	1248	1286
k__Bacteria;p__Acidobacteria;c__[Chloracidobacteria];o__RB41;f__Ellin6075;g__;s__	161	947	763	686	827	563	557	701	1439	1452	1265	1876	927	776	485	501	285	610	1643	1584
k__Bacteria;p__Acidobacteria;c__iii1-8;o__;f__;g__;s__	2	2	0	0	1	3	2	6	5	28	0	0	0	1	0	0	0	0	3	3
k__Bacteria;p__Acidobacteria;c__iii1-8;o__32-20;f__;g__;s__	59	188	377	335	273	167	299	309	725	552	195	249	907	773	912	855	22	33	488	461
k__Bacteria;p__Acidobacteria;c__iii1-8;o__DS-18;f__;g__;s__	395	678	496	432	1484	1055	441	475	1328	1365	650	908	471	352	995	826	19	60	898	828
k__Bacteria;p__Acidobacteria;c__iii1-8;o__SJA-36;f__;g__;s__	3	3	6	4	14	10	5	7	17	9	15	18	30	21	15	12	0	0	30	34
k__Bacteria;p__Actinobacteria;c__Acidimicrobiia;o__Acidimicrobiales;f__;g__;s__	1495	1995	1073	906	729	381	325	386	1421	1445	736	683	931	684	1049	871	208	295	1554	1727
k__Bacteria;p__Actinobacteria;c__Acidimicrobiia;o__Acidimicrobiales;f__AKIW874;g__;s__	6	3	0	0	0	0	0	0	0	1	0	0	0	0	0	0	0	0	0	0
k__Bacteria;p__Actinobacteria;c__Acidimicrobiia;o__Acidimicrobiales;f__C111;g__;s__	459	806	89	80	553	309	211	240	402	548	301	321	221	145	74	35	12	23	127	156
k__Bacteria;p__Actinobacteria;c__Acidimicrobiia;o__Acidimicrobiales;f__EB1017;g__;s__	204	146	392	352	199	132	64	112	74	134	252	223	191	93	196	131	208	150	302	350
k__Bacteria;p__Actinobacteria;c__Acidimicrobiia;o__Acidimicrobiales;f__Iamiaceae;g__;s__	7	4	0	0	1	2	0	0	1	3	0	0	0	0	0	0	0	0	1	0
k__Bacteria;p__Actinobacteria;c__Acidimicrobiia;o__Acidimicrobiales;f__Iamiaceae;g__Iamia;s__	1081	1129	106	70	201	80	73	61	109	167	137	138	127	69	11	15	1	2	50	62
k__Bacteria;p__Actinobacteria;c__Acidimicrobiia;o__Acidimicrobiales;f__koll13;g__;s__	3	0	0	0	10	3	2	0	8	2	0	0	1	0	0	0	0	0	0	0
k__Bacteria;p__Actinobacteria;c__Actinobacteria;o__Actinomycetales;Other;Other;Other	15	15	80	151	7	2	6	3	19	20	8	9	24	25	207	190	177	316	317	305
k__Bacteria;p__Actinobacteria;c__Actinobacteria;o__Actinomycetales;f__;g__;s__	37	39	489	473	29	19	24	20	13	20	35	46	128	119	530	346	195	229	270	289
k__Bacteria;p__Actinobacteria;c__Actinobacteria;o__Actinomycetales;f__Actinospicaceae;g__;s__	0	0	7	1	0	0	0	0	0	0	0	0	0	0	18	21	5	2	1	1
k__Bacteria;p__Actinobacteria;c__Actinobacteria;o__Actinomycetales;f__Actinosynnemataceae;g__;s__	6	2	2	5	0	0	0	0	4	3	1	0	0	0	2	3	0	1	2	1
k__Bacteria;p__Actinobacteria;c__Actinobacteria;o__Actinomycetales;f__Actinosynnemataceae;g__Kutzneria;s__	0	0	107	91	0	0	0	0	0	0	0	0	1	2	69	44	17	5	3	10
k__Bacteria;p__Actinobacteria;c__Actinobacteria;o__Actinomycetales;f__Actinosynnemataceae;g__Lentzea;Other	213	129	2	1	4	5	0	8	5	8	5	8	0	4	0	1	0	1	5	6
k__Bacteria;p__Actinobacteria;c__Actinobacteria;o__Actinomycetales;f__Cellulomonadaceae;g__Actinotalea;s__	1	0	0	0	3	0	0	1	0	0	0	1	0	0	0	1	0	0	4	0
k__Bacteria;p__Actinobacteria;c__Actinobacteria;o__Actinomycetales;f__Cellulomonadaceae;g__Cellulomonas;s__xylanilytica	9	16	5	2	6	4	4	2	3	10	17	20	6	0	3	1	1	3	4	6
k__Bacteria;p__Actinobacteria;c__Actinobacteria;o__Actinomycetales;f__Cellulomonadaceae;g__Demequina;s__	0	0	0	0	0	0	9	9	0	0	0	0	0	0	0	0	0	0	1	0
k__Bacteria;p__Actinobacteria;c__Actinobacteria;o__Actinomycetales;f__Cellulomonadaceae;g__Oerskovia;Other	1	7	3	0	3	3	1	0	1	1	3	2	2	7	3	0	0	0	11	3
k__Bacteria;p__Actinobacteria;c__Actinobacteria;o__Actinomycetales;f__Frankiaceae;Other;Other	0	1	18	26	0	0	1	2	1	0	2	1	22	10	29	33	15	13	24	29
k__Bacteria;p__Actinobacteria;c__Actinobacteria;o__Actinomycetales;f__Frankiaceae;g__;s__	65	41	391	325	11	3	14	12	1	5	61	84	56	50	345	386	157	154	383	386
k__Bacteria;p__Actinobacteria;c__Actinobacteria;o__Actinomycetales;f__Frankiaceae;g__Frankia;s__	1	0	5	1	0	0	0	1	0	0	0	0	1	0	1	0	7	12	2	1
k__Bacteria;p__Actinobacteria;c__Actinobacteria;o__Actinomycetales;f__Geodermatophilaceae;Other;Other	35	54	48	37	33	19	10	9	87	137	52	46	19	13	12	9	129	116	58	54
k__Bacteria;p__Actinobacteria;c__Actinobacteria;o__Actinomycetales;f__Geodermatophilaceae;g__;s__	43	42	50	26	19	15	0	3	14	52	18	24	11	12	10	9	124	127	50	56
k__Bacteria;p__Actinobacteria;c__Actinobacteria;o__Actinomycetales;f__Geodermatophilaceae;g__Geodermatophilus;Other	5	5	10	11	3	4	1	2	6	16	11	9	1	0	0	3	24	12	18	26
k__Bacteria;p__Actinobacteria;c__Actinobacteria;o__Actinomycetales;f__Geodermatophilaceae;g__Modestobacter;s__	8	12	9	11	4	3	2	1	8	16	29	40	1	1	2	3	32	42	41	34
k__Bacteria;p__Actinobacteria;c__Actinobacteria;o__Actinomycetales;f__Glycomycetaceae;g__Glycomyces;s__	12	7	1	0	1	2	2	1	2	3	6	5	5	9	0	0	0	0	9	19
k__Bacteria;p__Actinobacteria;c__Actinobacteria;o__Actinomycetales;f__Gordoniaceae;g__Gordonia;s__	5	4	0	0	14	0	0	0	2	3	0	1	0	0	0	0	7	0	0	0
k__Bacteria;p__Actinobacteria;c__Actinobacteria;o__Actinomycetales;f__Intrasporangiaceae;Other;Other	18	22	38	30	12	9	7	5	5	12	19	11	13	21	18	6	58	96	46	48
k__Bacteria;p__Actinobacteria;c__Actinobacteria;o__Actinomycetales;f__Intrasporangiaceae;g__;s__	27	32	25	19	14	9	12	12	14	25	11	28	19	7	20	13	25	20	33	31
k__Bacteria;p__Actinobacteria;c__Actinobacteria;o__Actinomycetales;f__Intrasporangiaceae;g__Phycicoccus;s__	3	3	24	17	2	1	0	1	2	3	10	14	11	7	5	7	29	44	42	58
k__Bacteria;p__Actinobacteria;c__Actinobacteria;o__Actinomycetales;f__Intrasporangiaceae;g__Terracoccus;s__	78	71	82	55	72	47	26	14	31	75	51	59	59	30	45	36	80	101	129	98
k__Bacteria;p__Actinobacteria;c__Actinobacteria;o__Actinomycetales;f__Kineosporiaceae;g__;s__	5	4	19	17	3	1	3	3	5	7	16	11	17	4	8	7	12	13	27	36
k__Bacteria;p__Actinobacteria;c__Actinobacteria;o__Actinomycetales;f__Microbacteriaceae;Other;Other	2	8	20	3	4	4	0	2	1	3	11	8	1	2	0	0	0	0	7	12
k__Bacteria;p__Actinobacteria;c__Actinobacteria;o__Actinomycetales;f__Microbacteriaceae;g__;s__	40	25	38	34	7	6	3	8	16	15	12	8	16	13	9	5	48	47	36	43
k__Bacteria;p__Actinobacteria;c__Actinobacteria;o__Actinomycetales;f__Microbacteriaceae;g__Agromyces;s__	40	43	1	0	13	5	6	3	15	45	8	7	7	5	0	0	1	1	3	2
k__Bacteria;p__Actinobacteria;c__Actinobacteria;o__Actinomycetales;f__Microbacteriaceae;g__Cryocola;s__	6	2	1	1	0	1	0	1	1	1	3	1	0	0	0	1	0	0	0	2
k__Bacteria;p__Actinobacteria;c__Actinobacteria;o__Actinomycetales;f__Microbacteriaceae;g__Microbacterium;s__	9	6	4	4	5	0	1	0	1	2	2	6	2	5	1	1	1	4	3	4
k__Bacteria;p__Actinobacteria;c__Actinobacteria;o__Actinomycetales;f__Microbacteriaceae;g__Salinibacterium;s__	59	51	21	7	13	5	4	5	7	11	26	26	25	18	20	5	11	23	20	16
k__Bacteria;p__Actinobacteria;c__Actinobacteria;o__Actinomycetales;f__Micrococcaceae;g__;s__	57	51	23	20	15	11	3	1	48	81	15	21	28	11	65	27	6	7	24	39
k__Bacteria;p__Actinobacteria;c__Actinobacteria;o__Actinomycetales;f__Micrococcaceae;g__Arthrobacter;s__	387	439	195	113	179	137	57	53	263	418	212	251	318	164	101	61	93	114	304	311
k__Bacteria;p__Actinobacteria;c__Actinobacteria;o__Actinomycetales;f__Micromonosporaceae;Other;Other	95	82	16	16	15	7	15	10	20	14	36	36	39	11	6	5	9	19	30	28
k__Bacteria;p__Actinobacteria;c__Actinobacteria;o__Actinomycetales;f__Micromonosporaceae;g__;s__	105	67	126	96	63	19	29	24	114	47	135	96	99	50	73	41	32	73	72	78
k__Bacteria;p__Actinobacteria;c__Actinobacteria;o__Actinomycetales;f__Micromonosporaceae;g__Actinoplanes;s__	2	0	1	0	1	0	0	1	0	0	1	1	8	6	0	0	1	1	4	4
k__Bacteria;p__Actinobacteria;c__Actinobacteria;o__Actinomycetales;f__Micromonosporaceae;g__Catellatospora;s__	96	77	3	0	26	10	11	6	29	17	10	15	3	2	0	0	0	0	5	5
k__Bacteria;p__Actinobacteria;c__Actinobacteria;o__Actinomycetales;f__Micromonosporaceae;g__Dactylosporangium;s__	20	9	27	19	6	2	8	8	12	15	25	23	61	10	23	6	3	6	10	13
k__Bacteria;p__Actinobacteria;c__Actinobacteria;o__Actinomycetales;f__Micromonosporaceae;g__Pilimelia;s__	9	12	42	35	25	10	13	13	7	9	20	28	9	8	10	8	11	29	11	15
k__Bacteria;p__Actinobacteria;c__Actinobacteria;o__Actinomycetales;f__Micromonosporaceae;g__Virgisporangium;s__ochraceum	0	3	1	1	1	1	2	3	2	4	9	6	3	3	1	0	0	0	0	0
k__Bacteria;p__Actinobacteria;c__Actinobacteria;o__Actinomycetales;f__Mycobacteriaceae;g__Mycobacterium;Other	5	4	1	1	5	1	0	4	2	1	9	8	1	2	1	0	13	4	12	8
k__Bacteria;p__Actinobacteria;c__Actinobacteria;o__Actinomycetales;f__Mycobacteriaceae;g__Mycobacterium;s__	607	312	665	613	257	129	178	144	111	186	366	371	377	277	399	194	650	328	425	508
k__Bacteria;p__Actinobacteria;c__Actinobacteria;o__Actinomycetales;f__Mycobacteriaceae;g__Mycobacterium;s__arupense	9	4	0	0	13	7	1	0	0	0	14	7	1	0	0	0	0	0	0	0
k__Bacteria;p__Actinobacteria;c__Actinobacteria;o__Actinomycetales;f__Mycobacteriaceae;g__Mycobacterium;s__celatum	0	1	48	31	0	0	0	0	1	0	1	1	3	0	57	46	57	28	18	18
k__Bacteria;p__Actinobacteria;c__Actinobacteria;o__Actinomycetales;f__Nakamurellaceae;g__;s__	17	21	79	52	33	9	20	23	3	7	41	34	31	19	59	17	4	4	73	78
k__Bacteria;p__Actinobacteria;c__Actinobacteria;o__Actinomycetales;f__Nocardiaceae;Other;Other	1	1	1	1	10	7	6	2	1	3	9	15	2	4	2	1	0	0	3	2
k__Bacteria;p__Actinobacteria;c__Actinobacteria;o__Actinomycetales;f__Nocardiaceae;g__;s__	9	5	3	2	46	4	4	3	0	1	17	15	35	11	15	12	2	2	10	9
k__Bacteria;p__Actinobacteria;c__Actinobacteria;o__Actinomycetales;f__Nocardiaceae;g__Nocardia;s__	187	68	32	27	29	17	10	4	9	7	15	13	70	27	33	19	18	2	73	94
k__Bacteria;p__Actinobacteria;c__Actinobacteria;o__Actinomycetales;f__Nocardiaceae;g__Rhodococcus;s__	27	14	30	14	23	3	4	4	17	22	67	69	12	10	8	8	5	6	51	69
k__Bacteria;p__Actinobacteria;c__Actinobacteria;o__Actinomycetales;f__Nocardiaceae;g__Rhodococcus;s__fascians	0	1	0	0	2	0	5	0	0	1	1	0	0	0	0	1	0	1	3	2
k__Bacteria;p__Actinobacteria;c__Actinobacteria;o__Actinomycetales;f__Nocardioidaceae;g__;s__	889	811	206	196	307	185	131	109	256	430	285	284	672	387	194	187	254	220	488	485
k__Bacteria;p__Actinobacteria;c__Actinobacteria;o__Actinomycetales;f__Nocardioidaceae;g__Aeromicrobium;s__	2725	1750	80	57	70	59	41	67	137	222	132	193	662	406	18	6	16	15	142	173
k__Bacteria;p__Actinobacteria;c__Actinobacteria;o__Actinomycetales;f__Nocardioidaceae;g__Friedmanniella;s__	0	1	1	0	0	0	0	0	0	0	3	2	0	0	0	0	0	1	1	2
k__Bacteria;p__Actinobacteria;c__Actinobacteria;o__Actinomycetales;f__Nocardioidaceae;g__Kribbella;s__	35	27	14	28	26	13	11	5	5	8	13	11	39	12	17	6	9	14	15	26
k__Bacteria;p__Actinobacteria;c__Actinobacteria;o__Actinomycetales;f__Nocardioidaceae;g__Nocardioides;Other	4	5	0	0	1	2	0	0	0	0	1	0	0	0	0	0	0	1	0	0
k__Bacteria;p__Actinobacteria;c__Actinobacteria;o__Actinomycetales;f__Nocardioidaceae;g__Nocardioides;s__	372	219	142	152	30	18	27	28	38	41	86	82	79	45	47	26	220	216	185	164
k__Bacteria;p__Actinobacteria;c__Actinobacteria;o__Actinomycetales;f__Nocardioidaceae;g__Nocardioides;s__plantarum	0	0	0	0	2	0	0	0	0	0	0	0	2	0	0	0	1	0	10	11
k__Bacteria;p__Actinobacteria;c__Actinobacteria;o__Actinomycetales;f__Nocardioidaceae;g__Pimelobacter;s__	29	34	10	12	5	2	0	2	3	10	5	3	24	24	46	23	10	10	291	367
k__Bacteria;p__Actinobacteria;c__Actinobacteria;o__Actinomycetales;f__Propionibacteriaceae;g__;s__	7	4	1	3	3	4	5	3	4	1	5	4	1	0	2	2	3	5	2	4
k__Bacteria;p__Actinobacteria;c__Actinobacteria;o__Actinomycetales;f__Propionibacteriaceae;g__Microlunatus;s__	3	1	0	0	0	0	1	4	0	1	1	3	1	0	0	0	1	4	0	0
k__Bacteria;p__Actinobacteria;c__Actinobacteria;o__Actinomycetales;f__Pseudonocardiaceae;g__;s__	243	220	45	17	0	0	1	0	2	3	3	13	7	1	5	1	49	32	69	58
k__Bacteria;p__Actinobacteria;c__Actinobacteria;o__Actinomycetales;f__Pseudonocardiaceae;g__Actinomycetospora;s__	1	6	8	2	3	1	1	0	4	6	7	4	1	0	5	1	3	2	7	6
k__Bacteria;p__Actinobacteria;c__Actinobacteria;o__Actinomycetales;f__Pseudonocardiaceae;g__Amycolatopsis;s__	424	425	111	74	3	1	1	6	20	17	13	7	99	45	84	70	4	2	18	17
k__Bacteria;p__Actinobacteria;c__Actinobacteria;o__Actinomycetales;f__Pseudonocardiaceae;g__Prauserella;s__rugosa	0	0	5	5	0	0	0	0	0	0	0	1	0	0	0	0	0	0	0	0
k__Bacteria;p__Actinobacteria;c__Actinobacteria;o__Actinomycetales;f__Pseudonocardiaceae;g__Pseudonocardia;Other	0	6	0	1	1	0	0	0	5	3	0	2	1	1	0	0	0	0	2	0
k__Bacteria;p__Actinobacteria;c__Actinobacteria;o__Actinomycetales;f__Pseudonocardiaceae;g__Pseudonocardia;s__	682	590	166	162	46	26	22	30	51	71	145	138	83	63	95	48	95	144	134	145
k__Bacteria;p__Actinobacteria;c__Actinobacteria;o__Actinomycetales;f__Pseudonocardiaceae;g__Saccharomonospora;s__	6	3	0	0	0	0	0	1	2	3	1	8	0	0	0	0	0	0	0	0
k__Bacteria;p__Actinobacteria;c__Actinobacteria;o__Actinomycetales;f__Sporichthyaceae;g__;s__	99	96	286	276	13	18	30	34	26	47	100	179	451	378	131	134	213	637	667	643
k__Bacteria;p__Actinobacteria;c__Actinobacteria;o__Actinomycetales;f__Sporichthyaceae;g__Sporichthya;s__	99	128	22	25	24	13	6	5	12	16	74	108	35	31	6	9	29	29	40	55
k__Bacteria;p__Actinobacteria;c__Actinobacteria;o__Actinomycetales;f__Streptomycetaceae;Other;Other	39	25	99	58	9	9	18	6	18	29	35	31	56	27	54	53	45	32	74	72
k__Bacteria;p__Actinobacteria;c__Actinobacteria;o__Actinomycetales;f__Streptomycetaceae;g__;s__	7	8	6	3	0	1	0	0	0	3	2	0	17	4	3	1	1	2	26	16
k__Bacteria;p__Actinobacteria;c__Actinobacteria;o__Actinomycetales;f__Streptomycetaceae;g__Streptomyces;Other	69	64	69	44	22	8	26	24	25	38	55	67	87	48	35	26	71	18	236	235
k__Bacteria;p__Actinobacteria;c__Actinobacteria;o__Actinomycetales;f__Streptomycetaceae;g__Streptomyces;s__	244	160	260	172	92	57	47	29	54	97	163	143	203	99	88	45	153	95	425	460
k__Bacteria;p__Actinobacteria;c__Actinobacteria;o__Actinomycetales;f__Streptomycetaceae;g__Streptomyces;s__scabrisporus	1	1	2	7	1	0	0	1	1	0	9	1	2	0	1	1	0	1	5	2
k__Bacteria;p__Actinobacteria;c__Actinobacteria;o__Actinomycetales;f__Streptosporangiaceae;Other;Other	10	11	1	0	0	0	1	1	0	0	0	0	0	0	0	0	0	0	0	0
k__Bacteria;p__Actinobacteria;c__Actinobacteria;o__Actinomycetales;f__Streptosporangiaceae;g__;s__	0	0	6	2	0	2	0	0	0	0	6	6	4	6	0	0	0	0	0	0
k__Bacteria;p__Actinobacteria;c__Actinobacteria;o__Actinomycetales;f__Streptosporangiaceae;g__Nonomuraea;s__	24	13	14	9	10	3	1	1	2	11	6	7	343	25	2	1	4	7	48	39
k__Bacteria;p__Actinobacteria;c__Actinobacteria;o__Actinomycetales;f__Streptosporangiaceae;g__Streptosporangium;s__	20	8	23	24	1	6	2	4	13	24	6	8	5	6	9	1	34	29	39	70
k__Bacteria;p__Actinobacteria;c__Actinobacteria;o__Actinomycetales;f__Thermomonosporaceae;g__;s__	0	0	0	1	0	0	0	0	0	0	0	0	2	1	14	10	0	0	0	0
k__Bacteria;p__Actinobacteria;c__Actinobacteria;o__Actinomycetales;f__Thermomonosporaceae;g__Actinoallomurus;Other	0	0	2	1	0	0	0	0	0	0	2	2	3	0	1	0	0	1	0	0
k__Bacteria;p__Actinobacteria;c__Actinobacteria;o__Actinomycetales;f__Thermomonosporaceae;g__Actinoallomurus;s__iriomotensis	1	1	9	3	0	0	0	0	1	1	4	4	4	1	3	2	1	1	3	2
k__Bacteria;p__Actinobacteria;c__Actinobacteria;o__Actinomycetales;f__Thermomonosporaceae;g__Actinocorallia;Other	0	0	0	0	0	0	0	0	0	0	0	0	6	2	2	0	0	0	0	0
k__Bacteria;p__Actinobacteria;c__Actinobacteria;o__Actinomycetales;f__Thermomonosporaceae;g__Actinomadura;s__vinacea	11	7	8	4	1	0	0	1	0	3	15	5	2	6	0	3	3	1	23	5
k__Bacteria;p__Actinobacteria;c__Actinobacteria;o__Actinomycetales;f__Williamsiaceae;g__Williamsia;s__	5	2	0	0	6	4	2	8	0	0	4	2	1	0	0	0	0	0	12	7
k__Bacteria;p__Actinobacteria;c__Actinobacteria;o__Bifidobacteriales;f__;g__;s__	8	5	0	0	0	0	0	0	0	0	0	0	0	0	0	0	0	0	0	0
k__Bacteria;p__Actinobacteria;c__Actinobacteria;o__Micrococcales;f__;g__;s__	1	2	0	0	2	3	0	1	9	7	2	0	0	0	0	0	3	2	0	1
k__Bacteria;p__Actinobacteria;c__MB-A2-108;o__;f__;g__;s__	122	226	185	176	46	21	28	36	135	147	136	143	528	478	196	142	15	21	156	197
k__Bacteria;p__Actinobacteria;c__MB-A2-108;o__0319-7L14;f__;g__;s__	444	391	130	152	284	116	168	244	248	386	150	163	335	192	107	59	24	27	99	130
k__Bacteria;p__Actinobacteria;c__Nitriliruptoria;o__Euzebyales;f__Euzebyaceae;g__Euzebya;s__	15	16	0	0	2	1	0	3	1	8	1	0	0	0	0	0	0	0	0	0
k__Bacteria;p__Actinobacteria;c__Rubrobacteria;o__Rubrobacterales;f__Rubrobacteraceae;g__;s__	1	4	0	0	21	16	5	7	24	22	2	2	1	1	0	0	0	0	0	0
k__Bacteria;p__Actinobacteria;c__Thermoleophilia;o__Gaiellales;f__;g__;s__	167	98	231	168	37	18	32	41	22	22	107	101	96	69	171	93	199	160	229	248
k__Bacteria;p__Actinobacteria;c__Thermoleophilia;o__Gaiellales;f__AK1AB1_02E;g__;s__	10	4	1	1	3	1	2	1	1	1	0	1	7	3	1	3	0	0	4	2
k__Bacteria;p__Actinobacteria;c__Thermoleophilia;o__Gaiellales;f__Gaiellaceae;g__;s__	757	693	2114	2062	960	501	653	752	635	931	1179	1446	1629	1062	1794	1280	1461	3174	1966	2128
k__Bacteria;p__Actinobacteria;c__Thermoleophilia;o__Solirubrobacterales;Other;Other;Other	13	10	0	1	2	1	2	6	1	1	2	5	2	2	1	1	1	2	4	8
k__Bacteria;p__Actinobacteria;c__Thermoleophilia;o__Solirubrobacterales;f__;g__;s__	815	480	530	402	358	196	320	257	238	403	612	577	1134	538	529	343	319	189	597	575
k__Bacteria;p__Actinobacteria;c__Thermoleophilia;o__Solirubrobacterales;f__Conexibacteraceae;g__;s__	40	32	158	153	11	3	8	8	14	24	35	37	25	17	158	91	76	42	121	109
k__Bacteria;p__Actinobacteria;c__Thermoleophilia;o__Solirubrobacterales;f__Conexibacteraceae;g__Conexibacter;s__	0	0	1	0	2	0	0	0	0	0	1	2	1	2	0	0	0	0	2	3
k__Bacteria;p__Actinobacteria;c__Thermoleophilia;o__Solirubrobacterales;f__Patulibacteraceae;g__;s__	79	41	73	75	38	22	14	17	25	38	58	50	54	33	59	33	131	97	218	209
k__Bacteria;p__Actinobacteria;c__Thermoleophilia;o__Solirubrobacterales;f__Solirubrobacteraceae;Other;Other	10	15	0	0	0	0	0	0	3	3	1	0	1	0	0	0	0	0	0	1
k__Bacteria;p__Actinobacteria;c__Thermoleophilia;o__Solirubrobacterales;f__Solirubrobacteraceae;g__;s__	36	33	26	32	20	19	21	25	35	56	71	77	43	32	35	15	20	31	55	54
k__Bacteria;p__Actinobacteria;c__Thermoleophilia;o__Solirubrobacterales;f__Solirubrobacteraceae;g__Solirubrobacter;s__	6	4	2	0	1	0	0	0	3	1	4	5	1	0	0	0	4	3	0	5
k__Bacteria;p__Armatimonadetes;c__0319-6E2;o__;f__;g__;s__	4	9	0	0	10	4	5	7	8	5	1	4	1	0	1	1	0	0	4	3
k__Bacteria;p__Armatimonadetes;c__Armatimonadia;o__Armatimonadales;f__Armatimonadaceae;g__;s__	5	5	11	10	6	13	9	16	5	3	5	9	5	6	5	6	8	14	19	21
k__Bacteria;p__Armatimonadetes;c__Armatimonadia;o__FW68;f__;g__;s__	0	0	12	4	1	0	0	0	0	0	1	0	0	0	6	5	15	20	16	11
k__Bacteria;p__Armatimonadetes;c__Chthonomonadetes;o__Chthonomonadales;f__Chthonomonadaceae;g__;s__	13	12	107	79	36	21	22	19	29	14	16	31	25	5	45	49	46	62	85	109
k__Bacteria;p__Armatimonadetes;c__Chthonomonadetes;o__SJA-22;f__;g__;s__	3	12	26	18	105	68	11	14	16	9	7	8	36	26	23	23	14	15	60	64
k__Bacteria;p__Armatimonadetes;c__OPB50;o__;f__;g__;s__	4	16	20	16	13	10	3	1	8	4	22	27	10	6	0	6	7	22	17	13
k__Bacteria;p__Armatimonadetes;c__SHA-37;o__;f__;g__;s__	0	1	3	8	1	4	0	0	0	0	2	2	0	0	0	1	0	0	6	3
k__Bacteria;p__Armatimonadetes;c__SJA-176;o__;f__;g__;s__	0	0	7	3	0	0	1	1	0	1	1	3	0	0	2	3	0	2	5	4
k__Bacteria;p__Armatimonadetes;c__[Fimbriimonadia];o__[Fimbriimonadales];f__;g__;s__	61	20	0	0	10	2	16	10	27	12	6	11	11	15	0	1	0	0	0	0
k__Bacteria;p__Armatimonadetes;c__[Fimbriimonadia];o__[Fimbriimonadales];f__[Fimbriimonadaceae];g__;s__	3	8	8	10	0	2	0	7	8	7	6	8	5	3	8	9	4	6	12	17
k__Bacteria;p__Armatimonadetes;c__[Fimbriimonadia];o__[Fimbriimonadales];f__[Fimbriimonadaceae];g__Fimbriimonas;s__	83	141	151	164	148	85	89	91	143	124	168	190	58	51	68	59	328	474	204	228
k__Bacteria;p__BHI80-139;c__;o__;f__;g__;s__	1	2	1	4	20	18	10	2	20	25	6	3	0	1	1	1	0	0	10	9
k__Bacteria;p__BRC1;c__PRR-11;o__;f__;g__;s__	54	46	21	26	43	34	39	27	108	106	71	79	27	31	25	25	23	11	56	60
k__Bacteria;p__Bacteroidetes;Other;Other;Other;Other;Other	1	2	0	0	4	6	15	8	6	5	0	0	0	0	1	1	0	1	0	0
k__Bacteria;p__Bacteroidetes;c__;o__;f__;g__;s__	0	0	0	0	1	0	6	5	0	2	6	3	0	0	0	0	0	0	0	0
k__Bacteria;p__Bacteroidetes;c__At12OctB3;o__;f__;g__;s__	0	5	5	3	12	6	6	10	5	14	15	41	95	58	5	7	46	43	16	16
k__Bacteria;p__Bacteroidetes;c__BME43;o__;f__;g__;s__	2	2	0	0	4	0	7	7	1	0	2	1	0	0	0	0	0	0	5	1
k__Bacteria;p__Bacteroidetes;c__Bacteroidia;o__Bacteroidales;f__;g__;s__	0	0	1	4	5	1	3	1	0	1	1	1	3	2	2	0	0	0	2	0
k__Bacteria;p__Bacteroidetes;c__Cytophagia;o__Cytophagales;f__Cyclobacteriaceae;g__Algoriphagus;Other	0	2	0	0	0	0	1	0	3	0	1	0	0	0	0	8	0	0	0	0
k__Bacteria;p__Bacteroidetes;c__Cytophagia;o__Cytophagales;f__Cytophagaceae;g__;s__	5398	2531	861	375	1246	696	1375	1262	1606	1721	1023	1068	191	134	230	189	576	282	387	362
k__Bacteria;p__Bacteroidetes;c__Cytophagia;o__Cytophagales;f__Cytophagaceae;g__Adhaeribacter;s__	17	227	10	9	241	143	91	105	207	288	42	67	179	168	13	17	1	5	68	65
k__Bacteria;p__Bacteroidetes;c__Cytophagia;o__Cytophagales;f__Cytophagaceae;g__Cytophaga;s__	1	1	0	0	0	0	0	0	0	0	1	2	1	0	0	0	28	15	0	0
k__Bacteria;p__Bacteroidetes;c__Cytophagia;o__Cytophagales;f__Cytophagaceae;g__Dyadobacter;s__	17	26	0	0	9	4	2	0	10	4	0	2	105	31	1	0	2	0	8	6
k__Bacteria;p__Bacteroidetes;c__Cytophagia;o__Cytophagales;f__Cytophagaceae;g__Hymenobacter;s__	2	12	4	2	42	30	8	4	27	46	1	3	30	16	1	0	5	1	36	17
k__Bacteria;p__Bacteroidetes;c__Cytophagia;o__Cytophagales;f__Cytophagaceae;g__Pontibacter;s__	15	119	0	0	46	23	6	5	92	120	1	1	0	0	0	0	0	0	0	0
k__Bacteria;p__Bacteroidetes;c__Cytophagia;o__Cytophagales;f__Cytophagaceae;g__Rhodocytophaga;s__	4	20	0	0	6	13	2	2	13	18	1	0	0	0	0	0	0	0	0	1
k__Bacteria;p__Bacteroidetes;c__Cytophagia;o__Cytophagales;f__Cytophagaceae;g__Sporocytophaga;s__	5	18	9	6	30	29	28	24	24	39	8	32	58	29	7	8	66	117	35	23
k__Bacteria;p__Bacteroidetes;c__Cytophagia;o__Cytophagales;f__Flammeovirgaceae;g__;s__	0	1	0	0	2	2	24	23	0	1	0	0	0	0	0	0	0	0	0	0
k__Bacteria;p__Bacteroidetes;c__Cytophagia;o__Cytophagales;f__[Amoebophilaceae];g__Candidatus Amoebophilus;s__	0	0	0	0	3	0	0	0	1	0	8	10	0	0	0	0	0	0	0	0
k__Bacteria;p__Bacteroidetes;c__Flavobacteriia;o__Flavobacteriales;f__;g__;s__	4	8	0	0	0	0	13	6	0	1	0	0	0	0	0	0	0	0	0	0
k__Bacteria;p__Bacteroidetes;c__Flavobacteriia;o__Flavobacteriales;f__Cryomorphaceae;Other;Other	61	29	0	0	0	0	21	15	0	0	0	0	0	0	0	0	0	0	0	0
k__Bacteria;p__Bacteroidetes;c__Flavobacteriia;o__Flavobacteriales;f__Cryomorphaceae;g__;s__	20	13	2	1	28	16	20	18	22	22	28	34	3	2	0	1	0	0	3	9
k__Bacteria;p__Bacteroidetes;c__Flavobacteriia;o__Flavobacteriales;f__Cryomorphaceae;g__Crocinitomix;s__	4	4	0	0	50	35	9	2	5	9	3	1	0	0	2	0	0	0	0	0
k__Bacteria;p__Bacteroidetes;c__Flavobacteriia;o__Flavobacteriales;f__Cryomorphaceae;g__Fluviicola;s__	0	1	0	0	5	0	1	0	2	2	0	0	18	2	0	0	10	0	1	0
k__Bacteria;p__Bacteroidetes;c__Flavobacteriia;o__Flavobacteriales;f__Flavobacteriaceae;g__;s__	4	8	0	0	0	0	0	0	0	0	0	1	0	0	0	0	0	0	0	0
k__Bacteria;p__Bacteroidetes;c__Flavobacteriia;o__Flavobacteriales;f__Flavobacteriaceae;g__Flavobacterium;s__	63	177	26	29	311	128	109	111	66	91	59	72	493	327	66	48	18	21	105	86
k__Bacteria;p__Bacteroidetes;c__Flavobacteriia;o__Flavobacteriales;f__Flavobacteriaceae;g__Flavobacterium;s__columnare	0	0	0	0	15	25	0	1	0	0	0	0	0	0	0	3	1	0	0	0
k__Bacteria;p__Bacteroidetes;c__Flavobacteriia;o__Flavobacteriales;f__Flavobacteriaceae;g__Flavobacterium;s__gelidilacus	0	2	0	0	5	1	1	0	1	3	0	0	12	10	0	0	0	0	0	0
k__Bacteria;p__Bacteroidetes;c__Flavobacteriia;o__Flavobacteriales;f__Flavobacteriaceae;g__Flavobacterium;s__succinicans	6	11	7	18	17	9	10	12	5	2	0	3	186	166	1	3	0	2	27	19
k__Bacteria;p__Bacteroidetes;c__Flavobacteriia;o__Flavobacteriales;f__[Weeksellaceae];g__Chryseobacterium;s__	0	1	0	0	10	1	0	0	0	0	0	0	8	2	1	0	0	0	1	2
k__Bacteria;p__Bacteroidetes;c__Sphingobacteriia;o__Sphingobacteriales;f__;g__;s__	534	356	269	243	578	332	626	547	403	416	460	403	259	226	140	119	202	229	473	530
k__Bacteria;p__Bacteroidetes;c__Sphingobacteriia;o__Sphingobacteriales;f__Sphingobacteriaceae;g__;s__	42	155	81	66	284	150	178	142	174	213	60	68	823	401	114	113	338	457	565	484
k__Bacteria;p__Bacteroidetes;c__Sphingobacteriia;o__Sphingobacteriales;f__Sphingobacteriaceae;g__Pedobacter;s__	16	19	8	20	9	4	6	5	2	9	25	38	252	150	17	12	13	11	23	23
k__Bacteria;p__Bacteroidetes;c__Sphingobacteriia;o__Sphingobacteriales;f__Sphingobacteriaceae;g__Sphingobacterium;s__multivorum	1	0	0	0	1	0	0	0	0	0	0	0	0	1	1	0	0	0	4	4
k__Bacteria;p__Bacteroidetes;c__VC2_1_Bac22;o__;f__;g__;s__	54	27	0	1	1	0	15	11	28	19	7	1	0	0	0	4	0	0	2	2
k__Bacteria;p__Bacteroidetes;c__[Rhodothermi];o__[Rhodothermales];f__Rhodothermaceae;g__Rubricoccus;s__	2	6	0	0	1	3	1	1	11	11	1	0	0	0	0	0	0	0	0	0
k__Bacteria;p__Bacteroidetes;c__[Saprospirae];o__[Saprospirales];f__;g__;s__	106	40	69	67	67	31	69	63	38	36	77	59	34	30	35	29	16	11	112	98
k__Bacteria;p__Bacteroidetes;c__[Saprospirae];o__[Saprospirales];f__Chitinophagaceae;Other;Other	3	3	0	0	13	4	4	1	2	3	3	2	7	9	0	0	3	7	1	3
k__Bacteria;p__Bacteroidetes;c__[Saprospirae];o__[Saprospirales];f__Chitinophagaceae;g__;s__	1179	1613	1232	1151	1904	917	2115	2159	1898	1752	1775	2134	2977	2158	1155	1018	687	1438	2451	2212
k__Bacteria;p__Bacteroidetes;c__[Saprospirae];o__[Saprospirales];f__Chitinophagaceae;g__Chitinophaga;s__	13	30	22	51	44	5	2	1	15	8	19	14	116	385	29	36	7	1	48	44
k__Bacteria;p__Bacteroidetes;c__[Saprospirae];o__[Saprospirales];f__Chitinophagaceae;g__Flavihumibacter;s__	0	0	0	0	0	1	0	0	0	0	0	0	7	81	0	1	1	2	0	0
k__Bacteria;p__Bacteroidetes;c__[Saprospirae];o__[Saprospirales];f__Chitinophagaceae;g__Flavisolibacter;s__	96	399	126	114	257	184	167	142	369	411	153	200	1030	784	82	134	97	386	313	271
k__Bacteria;p__Bacteroidetes;c__[Saprospirae];o__[Saprospirales];f__Chitinophagaceae;g__Niabella;s__	0	1	0	0	0	0	0	0	0	0	0	0	13	7	0	0	0	0	0	0
k__Bacteria;p__Bacteroidetes;c__[Saprospirae];o__[Saprospirales];f__Chitinophagaceae;g__Sediminibacterium;s__	0	0	13	10	2	0	8	1	0	0	2	1	35	3	8	11	24	11	21	20
k__Bacteria;p__Bacteroidetes;c__[Saprospirae];o__[Saprospirales];f__Chitinophagaceae;g__Segetibacter;s__	3	9	28	12	39	27	14	12	26	33	35	36	53	27	2	1	20	68	79	58
k__Bacteria;p__Bacteroidetes;c__[Saprospirae];o__[Saprospirales];f__Saprospiraceae;g__;s__	271	597	22	8	271	198	337	313	350	394	258	299	250	226	10	13	2	3	99	88
k__Bacteria;p__Bacteroidetes;c__[Saprospirae];o__[Saprospirales];f__Saprospiraceae;g__Haliscomenobacter;s__	6	5	0	0	21	20	5	5	0	3	17	9	1	1	0	0	0	0	0	0
k__Bacteria;p__Chlamydiae;c__Chlamydiia;o__;f__;g__;s__	18	28	32	38	31	15	32	42	33	47	80	81	89	70	28	12	25	42	30	32
k__Bacteria;p__Chlamydiae;c__Chlamydiia;o__Chlamydiales;f__;g__;s__	8	12	247	195	55	22	133	169	63	66	188	181	61	65	41	37	118	128	76	73
k__Bacteria;p__Chlamydiae;c__Chlamydiia;o__Chlamydiales;f__Chlamydiaceae;g__;s__	0	0	0	0	12	0	0	0	0	0	0	0	0	0	0	0	0	0	0	0
k__Bacteria;p__Chlamydiae;c__Chlamydiia;o__Chlamydiales;f__Parachlamydiaceae;Other;Other	3	3	2	1	2	1	0	0	1	0	7	9	12	4	0	0	7	7	2	2
k__Bacteria;p__Chlamydiae;c__Chlamydiia;o__Chlamydiales;f__Parachlamydiaceae;g__;s__	0	0	3	3	1	0	0	2	0	0	2	10	3	4	0	4	0	0	1	0
k__Bacteria;p__Chlamydiae;c__Chlamydiia;o__Chlamydiales;f__Parachlamydiaceae;g__Candidatus Protochlamydia;s__	37	12	11	9	8	1	10	18	0	6	14	28	7	2	6	2	5	8	23	12
k__Bacteria;p__Chlamydiae;c__Chlamydiia;o__Chlamydiales;f__Parachlamydiaceae;g__Parachlamydia;Other	1	0	0	0	0	1	0	1	0	0	3	3	0	1	0	0	38	12	0	1
k__Bacteria;p__Chlamydiae;c__Chlamydiia;o__Chlamydiales;f__Parachlamydiaceae;g__Parachlamydia;s__	0	0	0	0	0	0	1	2	0	2	3	1	1	0	0	0	1	0	0	0
k__Bacteria;p__Chlamydiae;c__Chlamydiia;o__Chlamydiales;f__Rhabdochlamydiaceae;g__Candidatus Rhabdochlamydia;s__	57	12	145	143	13	6	37	39	13	15	57	48	52	46	38	37	35	13	9	16
k__Bacteria;p__Chlorobi;c__;o__;f__;g__;s__	24	45	84	89	103	44	65	69	61	56	129	203	71	56	106	94	110	74	83	84
k__Bacteria;p__Chlorobi;c__BSV26;o__A89;f__;g__;s__	3	0	0	0	4	1	7	7	0	0	0	0	2	8	0	0	0	0	0	0
k__Bacteria;p__Chlorobi;c__BSV26;o__C20;f__;g__;s__	100	40	0	0	5	1	0	0	0	0	0	0	1	2	0	0	0	0	0	0
k__Bacteria;p__Chlorobi;c__BSV26;o__PK329;f__;g__;s__	3	0	0	0	72	18	37	11	8	4	7	6	11	11	0	0	0	0	8	7
k__Bacteria;p__Chlorobi;c__OPB56;o__;f__;g__;s__	26	111	25	13	119	75	50	64	39	59	61	62	29	20	8	11	4	3	51	54
k__Bacteria;p__Chlorobi;c__SJA-28;o__;f__;g__;s__	7	56	17	11	62	40	60	54	77	58	41	58	40	38	6	7	0	0	70	51
k__Bacteria;p__Chloroflexi;c__;o__;f__;g__;s__	6	11	1	5	13	6	7	6	4	7	4	4	1	1	0	0	1	3	1	4
k__Bacteria;p__Chloroflexi;c__Anaerolineae;o__;f__;g__;s__	22	57	2	0	100	50	41	38	69	83	7	6	21	23	0	0	0	1	1	0
k__Bacteria;p__Chloroflexi;c__Anaerolineae;o__A31;f__S47;g__;s__	30	37	13	19	55	44	31	45	56	48	31	44	23	23	11	4	2	1	22	27
k__Bacteria;p__Chloroflexi;c__Anaerolineae;o__Ardenscatenales;f__Ardenscatenaceae;g__Ardenscatena;s__	31	126	0	0	45	32	42	36	100	117	0	0	0	0	0	0	0	0	0	2
k__Bacteria;p__Chloroflexi;c__Anaerolineae;o__CFB-26;f__;g__;s__	115	167	0	2	86	37	65	78	100	121	23	19	11	9	4	0	0	0	14	8
k__Bacteria;p__Chloroflexi;c__Anaerolineae;o__Caldilineales;f__Caldilineaceae;g__;s__	116	111	10	6	55	39	21	28	53	67	33	23	16	8	2	3	8	4	12	20
k__Bacteria;p__Chloroflexi;c__Anaerolineae;o__Caldilineales;f__Caldilineaceae;g__Caldilinea;s__	3	0	0	0	13	6	2	5	1	10	0	1	1	2	0	0	0	0	0	0
k__Bacteria;p__Chloroflexi;c__Anaerolineae;o__GCA004;f__;g__;s__	19	38	0	0	9	0	0	2	32	25	0	1	8	5	0	0	0	0	0	0
k__Bacteria;p__Chloroflexi;c__Anaerolineae;o__H39;f__;g__;s__	43	80	76	55	83	44	56	61	94	84	67	50	42	35	11	9	4	23	58	48
k__Bacteria;p__Chloroflexi;c__Anaerolineae;o__S0208;f__;g__;s__	2	5	0	0	7	1	2	3	11	19	0	0	0	0	0	0	0	0	0	0
k__Bacteria;p__Chloroflexi;c__Anaerolineae;o__SBR1031;f__A4b;g__;s__	174	198	60	47	144	95	61	66	117	164	84	86	20	23	20	18	3	23	47	74
k__Bacteria;p__Chloroflexi;c__Anaerolineae;o__SBR1031;f__SJA-101;g__;s__	39	38	0	0	14	13	0	4	35	26	2	2	0	0	0	0	0	1	0	0
k__Bacteria;p__Chloroflexi;c__Anaerolineae;o__SBR1031;f__oc28;g__;s__	16	14	29	21	14	7	4	13	18	16	18	20	1	5	14	2	0	3	11	19
k__Bacteria;p__Chloroflexi;c__Anaerolineae;o__SHA-20;f__;g__;s__	8	5	33	20	48	33	25	22	11	11	39	45	32	24	8	11	0	0	20	33
k__Bacteria;p__Chloroflexi;c__Anaerolineae;o__WCHB1-50;f__;g__;s__	2	1	0	0	9	3	6	3	1	3	0	0	0	0	0	0	0	0	0	0
k__Bacteria;p__Chloroflexi;c__Anaerolineae;o__envOPS12;f__;g__;s__	138	106	4	5	147	87	81	70	288	267	28	26	42	30	1	2	2	5	15	19
k__Bacteria;p__Chloroflexi;c__Anaerolineae;o__pLW-97;f__;g__;s__	0	2	0	0	9	2	6	1	6	9	0	0	0	0	0	0	0	0	0	0
k__Bacteria;p__Chloroflexi;c__C0119;o__;f__;g__;s__	26	112	299	254	146	92	56	72	173	219	235	254	103	73	85	84	95	448	190	195
k__Bacteria;p__Chloroflexi;c__Chloroflexi;o__AKIW781;f__;g__;s__	55	54	9	10	11	14	3	1	16	30	14	14	3	1	2	2	7	4	10	16
k__Bacteria;p__Chloroflexi;c__Chloroflexi;o__Chloroflexales;f__01D2Z48;g__;s__	0	0	0	0	4	2	1	1	2	0	0	0	0	0	0	0	0	0	0	0
k__Bacteria;p__Chloroflexi;c__Chloroflexi;o__Chloroflexales;f__Chloroflexaceae;g__;s__	5	3	0	0	1	0	0	0	0	3	3	1	0	0	1	1	0	0	0	1
k__Bacteria;p__Chloroflexi;c__Chloroflexi;o__Herpetosiphonales;f__;g__;s__	27	47	0	0	33	39	17	18	38	47	7	11	0	0	0	12	0	2	7	3
k__Bacteria;p__Chloroflexi;c__Chloroflexi;o__[Roseiflexales];f__;g__;s__	46	21	1	1	12	5	5	5	4	12	28	9	8	6	0	1	9	3	1	1
k__Bacteria;p__Chloroflexi;c__Chloroflexi;o__[Roseiflexales];f__[Kouleothrixaceae];Other;Other	3	5	0	0	0	0	0	1	11	28	1	2	0	0	0	0	0	0	0	0
k__Bacteria;p__Chloroflexi;c__Chloroflexi;o__[Roseiflexales];f__[Kouleothrixaceae];g__;s__	75	81	50	54	155	87	54	68	90	113	99	98	48	32	31	22	9	28	64	67
k__Bacteria;p__Chloroflexi;c__Ellin6529;o__;f__;g__;s__	830	1263	1211	877	1178	697	1048	998	1806	1887	1436	1710	2691	2210	786	786	204	671	1089	1145
k__Bacteria;p__Chloroflexi;c__Gitt-GS-136;o__;f__;g__;s__	325	617	82	91	437	257	236	216	568	610	205	295	1106	1086	20	14	3	15	56	58
k__Bacteria;p__Chloroflexi;c__Ktedonobacteria;o__;f__;g__;s__	0	0	51	40	0	0	0	0	0	0	1	0	2	0	38	28	2	7	12	10
k__Bacteria;p__Chloroflexi;c__Ktedonobacteria;o__B10-SB3A;f__;g__;s__	0	0	2	1	0	0	0	0	0	0	0	0	0	0	3	2	2	0	0	0
k__Bacteria;p__Chloroflexi;c__Ktedonobacteria;o__B12-WMSP1;f__;g__;s__	0	0	14	8	0	0	0	0	0	0	0	0	0	0	9	2	26	13	6	8
k__Bacteria;p__Chloroflexi;c__Ktedonobacteria;o__Elev-1554;f__;g__;s__	0	0	9	10	0	0	0	0	0	0	0	0	0	0	7	4	0	0	2	1
k__Bacteria;p__Chloroflexi;c__Ktedonobacteria;o__JG30-KF-AS9;f__;g__;s__	0	2	198	178	9	1	3	6	0	1	16	18	64	26	117	93	110	263	61	52
k__Bacteria;p__Chloroflexi;c__Ktedonobacteria;o__Ktedonobacterales;f__Ktedonobacteraceae;g__;s__	7	7	139	127	0	1	5	3	0	1	0	2	11	3	100	77	19	12	101	113
k__Bacteria;p__Chloroflexi;c__Ktedonobacteria;o__Ktedonobacterales;f__Ktedonobacteraceae;g__FFCH10602;s__	0	1	20	24	0	0	0	1	0	1	0	0	4	2	50	12	0	2	196	223
k__Bacteria;p__Chloroflexi;c__Ktedonobacteria;o__Thermogemmatisporales;f__Thermogemmatisporaceae;g__;s__	0	1	285	237	3	0	0	0	0	0	1	2	55	36	432	283	17	7	87	118
k__Bacteria;p__Chloroflexi;c__P2-11E;o__;f__;g__;s__	23	30	25	37	87	72	28	39	169	103	34	51	147	128	6	10	0	2	19	15
k__Bacteria;p__Chloroflexi;c__S085;o__;f__;g__;s__	212	274	225	205	413	245	144	177	359	491	445	460	180	125	57	29	50	122	118	134
k__Bacteria;p__Chloroflexi;c__SAR202;o__;f__;g__;s__	1	0	1	2	2	2	2	2	1	2	3	1	0	1	0	1	0	0	2	0
k__Bacteria;p__Chloroflexi;c__SHA-26;o__;f__;g__;s__	11	19	19	9	14	10	11	21	14	10	21	17	3	4	2	3	1	1	16	15
k__Bacteria;p__Chloroflexi;c__TK10;Other;Other;Other;Other	0	1	1	0	1	0	0	0	0	0	0	0	0	0	0	0	5	0	1	1
k__Bacteria;p__Chloroflexi;c__TK10;o__;f__;g__;s__	23	12	3	4	12	4	6	7	9	11	9	5	5	1	0	1	0	0	5	2
k__Bacteria;p__Chloroflexi;c__TK10;o__AKYG885;f__5B-12;g__;s__	11	19	32	23	21	9	21	21	27	42	18	19	21	18	10	8	9	32	19	30
k__Bacteria;p__Chloroflexi;c__TK10;o__AKYG885;f__Dolo_23;g__;s__	82	45	17	9	44	19	15	18	18	31	52	44	7	4	6	2	26	18	16	30
k__Bacteria;p__Chloroflexi;c__TK10;o__B07_WMSP1;f__;g__;s__	10	11	16	26	8	4	3	4	6	12	7	12	5	1	7	0	10	31	10	6
k__Bacteria;p__Chloroflexi;c__TK10;o__B07_WMSP1;f__FFCH4570;g__;s__	30	65	131	85	75	41	40	48	24	47	48	54	64	46	72	53	29	40	63	60
k__Bacteria;p__Chloroflexi;c__TK17;o__;f__;g__;s__	65	127	130	106	79	43	88	104	84	91	98	117	48	43	60	61	66	84	63	75
k__Bacteria;p__Chloroflexi;c__TK17;o__mle1-48;f__;g__;s__	134	163	63	77	76	45	46	60	98	133	173	179	39	51	15	17	17	33	31	29
k__Bacteria;p__Chloroflexi;c__Thermomicrobia;o__;f__;g__;s__	3	1	4	6	2	1	0	0	0	1	0	6	2	3	0	2	26	77	21	7
k__Bacteria;p__Chloroflexi;c__Thermomicrobia;o__AKYG1722;f__;g__;s__	45	62	44	46	42	28	9	6	19	47	46	63	29	29	6	6	5	39	21	29
k__Bacteria;p__Chloroflexi;c__Thermomicrobia;o__Ellin6537;f__;g__;s__	0	0	52	47	0	0	0	0	0	0	2	1	4	0	30	23	127	108	26	31
k__Bacteria;p__Chloroflexi;c__Thermomicrobia;o__JG30-KF-CM45;f__;g__;s__	247	180	34	39	133	53	33	34	113	149	98	95	88	43	9	5	45	41	69	76
k__Bacteria;p__Chloroflexi;c__Thermomicrobia;o__Sphaerobacterales;f__;g__;s__	5	2	0	0	0	2	1	0	1	0	7	9	2	0	0	0	0	3	1	1
k__Bacteria;p__Cyanobacteria;c__4C0d-2;o__MLE1-12;f__;g__;s__	39	86	213	147	139	85	50	58	91	95	211	296	13	15	193	144	296	258	107	116
k__Bacteria;p__Cyanobacteria;c__4C0d-2;o__SM1D11;f__;g__;s__	3	1	17	21	10	15	5	4	1	3	44	43	17	4	1	1	14	12	26	33
k__Bacteria;p__Cyanobacteria;c__Chloroplast;o__;f__;g__;s__	0	0	0	4	0	0	0	0	1	2	0	0	1	0	0	0	0	0	3	1
k__Bacteria;p__Cyanobacteria;c__Chloroplast;o__Chlorophyta;f__;g__;s__	18	8	19	13	7	7	4	4	6	19	15	15	6	1	7	3	40	46	57	70
k__Bacteria;p__Cyanobacteria;c__Chloroplast;o__Chlorophyta;f__Chlamydomonadaceae;Other;Other	2	5	1	2	2	0	0	0	0	1	1	4	7	5	20	11	1	0	4	4
k__Bacteria;p__Cyanobacteria;c__Chloroplast;o__Chlorophyta;f__Chlamydomonadaceae;g__;s__	1	0	1	2	7	4	0	0	3	2	6	6	0	0	0	0	1	4	8	7
k__Bacteria;p__Cyanobacteria;c__Chloroplast;o__Stramenopiles;f__;g__;s__	26	54	86	52	22	11	2	6	33	40	83	50	52	19	8	3	110	191	103	103
k__Bacteria;p__Cyanobacteria;c__Chloroplast;o__Streptophyta;f__;g__;s__	5	10	3	1	6	5	0	2	1	3	7	10	6	1	3	1	18	9	11	19
k__Bacteria;p__Cyanobacteria;c__ML635J-21;o__;f__;g__;s__	16	32	82	75	37	29	13	18	22	32	71	85	26	8	26	13	40	21	76	101
k__Bacteria;p__Cyanobacteria;c__Nostocophycideae;o__Nostocales;f__Nostocaceae;g__;s__	3	4	0	2	1	0	0	0	3	1	2	0	0	0	0	0	0	0	3	6
k__Bacteria;p__Cyanobacteria;c__Nostocophycideae;o__Nostocales;f__Nostocaceae;g__Nostoc;s__	2	2	0	0	0	0	0	0	0	0	2	2	0	0	2	0	0	0	3	0
k__Bacteria;p__Cyanobacteria;c__Oscillatoriophycideae;o__Oscillatoriales;f__Phormidiaceae;g__Phormidium;s__	0	2	0	0	4	1	1	0	6	0	1	0	0	0	0	0	0	0	24	30
k__Bacteria;p__Cyanobacteria;c__Synechococcophycideae;o__Pseudanabaenales;f__;g__;s__	5	4	0	0	4	8	1	1	3	6	0	0	3	0	0	0	9	51	2	6
k__Bacteria;p__Cyanobacteria;c__Synechococcophycideae;o__Pseudanabaenales;f__Pseudanabaenaceae;g__;s__	0	0	0	0	3	13	6	0	1	1	0	0	1	0	0	0	0	0	1	2
k__Bacteria;p__Elusimicrobia;c__;o__;f__;g__;s__	0	1	10	5	2	0	1	1	0	1	1	1	5	6	26	21	0	0	5	8
k__Bacteria;p__Elusimicrobia;c__Elusimicrobia;o__Elusimicrobiales;f__;g__;s__	243	60	308	224	167	103	170	141	135	116	171	244	76	47	90	65	221	173	82	102
k__Bacteria;p__Elusimicrobia;c__Elusimicrobia;o__FAC88;f__;g__;s__	182	70	169	145	148	104	119	104	136	129	193	190	82	76	169	130	498	263	89	88
k__Bacteria;p__Elusimicrobia;c__Elusimicrobia;o__IIb;f__;g__;s__	388	140	141	144	72	35	153	146	223	183	58	69	21	19	31	24	318	174	86	98
k__Bacteria;p__Elusimicrobia;c__Elusimicrobia;o__MVP-88;f__;g__;s__	195	76	16	6	44	24	30	38	49	39	12	14	4	2	1	0	9	4	13	12
k__Bacteria;p__Elusimicrobia;c__Endomicrobia;o__;f__;g__;s__	9	2	0	0	0	1	7	7	2	4	4	3	0	0	0	0	11	1	1	0
k__Bacteria;p__FBP;c__;o__;f__;g__;s__	10	24	31	25	43	30	5	11	37	30	29	43	14	10	14	11	15	34	37	60
k__Bacteria;p__FCPU426;c__;o__;f__;g__;s__	4	0	222	167	5	1	21	18	4	6	55	47	2	3	30	25	0	3	36	63
k__Bacteria;p__Fibrobacteres;c__Fibrobacteria;o__258ds10;f__;g__;s__	16	30	65	37	25	31	36	20	13	24	71	44	4	4	14	11	11	4	42	44
k__Bacteria;p__Firmicutes;c__Bacilli;o__Bacillales;Other;Other;Other	28	60	44	43	177	75	13	15	21	51	30	43	129	65	145	84	71	228	108	141
k__Bacteria;p__Firmicutes;c__Bacilli;o__Bacillales;f__;g__;s__	39	92	16	23	10	5	1	0	7	11	10	16	0	0	0	1	4	9	10	13
k__Bacteria;p__Firmicutes;c__Bacilli;o__Bacillales;f__Alicyclobacillaceae;g__Alicyclobacillus;s__	5	7	44	77	18	5	4	5	14	32	30	21	74	35	1	8	17	41	65	56
k__Bacteria;p__Firmicutes;c__Bacilli;o__Bacillales;f__Bacillaceae;g__;s__	10	23	104	596	28	7	11	10	11	15	111	160	18	17	31	26	20	46	55	67
k__Bacteria;p__Firmicutes;c__Bacilli;o__Bacillales;f__Bacillaceae;g__Bacillus;Other	0	0	0	0	5	0	0	0	5	9	0	1	0	0	0	0	0	0	0	2
k__Bacteria;p__Firmicutes;c__Bacilli;o__Bacillales;f__Bacillaceae;g__Bacillus;s__	49	125	96	77	188	108	37	39	114	194	66	104	131	69	130	68	114	287	148	150
k__Bacteria;p__Firmicutes;c__Bacilli;o__Bacillales;f__Bacillaceae;g__Bacillus;s__clausii	1	0	1	0	8	5	0	0	0	2	7	7	0	0	0	0	0	0	4	2
k__Bacteria;p__Firmicutes;c__Bacilli;o__Bacillales;f__Bacillaceae;g__Bacillus;s__coagulans	0	0	0	0	7	3	0	0	0	0	0	0	0	0	0	0	0	0	0	0
k__Bacteria;p__Firmicutes;c__Bacilli;o__Bacillales;f__Bacillaceae;g__Bacillus;s__flexus	13	30	68	37	28	27	11	8	106	146	132	125	12	4	23	15	65	175	82	105
k__Bacteria;p__Firmicutes;c__Bacilli;o__Bacillales;f__Bacillaceae;g__Bacillus;s__humi	9	15	0	0	5	4	0	0	0	1	3	3	0	1	0	1	0	1	0	3
k__Bacteria;p__Firmicutes;c__Bacilli;o__Bacillales;f__Bacillaceae;g__Bacillus;s__muralis	12	14	13	6	46	21	4	8	32	62	8	5	18	29	38	17	26	64	12	27
k__Bacteria;p__Firmicutes;c__Bacilli;o__Bacillales;f__Bacillaceae;g__Geobacillus;s__	3	6	0	0	2	1	0	1	0	2	1	1	0	0	4	0	0	0	0	0
k__Bacteria;p__Firmicutes;c__Bacilli;o__Bacillales;f__Bacillaceae;g__Geobacillus;s__thermodenitrificans	44	60	0	0	1	0	0	3	0	0	1	0	0	0	0	0	0	0	0	0
k__Bacteria;p__Firmicutes;c__Bacilli;o__Bacillales;f__Bacillaceae;g__Virgibacillus;s__	0	0	0	0	2	0	0	1	1	1	9	11	0	1	1	0	1	0	1	1
k__Bacteria;p__Firmicutes;c__Bacilli;o__Bacillales;f__Paenibacillaceae;g__;s__	16	24	10	8	14	7	0	0	1	6	12	18	0	0	0	0	0	0	3	4
k__Bacteria;p__Firmicutes;c__Bacilli;o__Bacillales;f__Paenibacillaceae;g__Ammoniphilus;s__	2	5	0	1	0	3	0	0	0	0	0	0	4	5	2	1	2	0	6	3
k__Bacteria;p__Firmicutes;c__Bacilli;o__Bacillales;f__Paenibacillaceae;g__Aneurinibacillus;s__	2	4	0	0	4	4	0	0	1	1	0	0	0	0	0	0	0	0	1	0
k__Bacteria;p__Firmicutes;c__Bacilli;o__Bacillales;f__Paenibacillaceae;g__Brevibacillus;Other	33	77	0	0	11	8	2	0	6	2	7	10	0	0	4	3	0	1	1	4
k__Bacteria;p__Firmicutes;c__Bacilli;o__Bacillales;f__Paenibacillaceae;g__Cohnella;s__	0	1	6	6	0	1	0	0	0	0	0	1	15	4	3	5	1	0	2	3
k__Bacteria;p__Firmicutes;c__Bacilli;o__Bacillales;f__Paenibacillaceae;g__Paenibacillus;Other	0	3	0	0	0	1	1	0	1	0	1	2	0	0	0	0	0	0	1	2
k__Bacteria;p__Firmicutes;c__Bacilli;o__Bacillales;f__Paenibacillaceae;g__Paenibacillus;s__	13	33	55	48	21	14	13	14	29	55	46	81	364	311	36	25	35	51	67	67
k__Bacteria;p__Firmicutes;c__Bacilli;o__Bacillales;f__Paenibacillaceae;g__Paenibacillus;s__chondroitinus	4	8	13	11	9	2	0	0	15	22	9	14	4	12	4	2	10	19	27	19
k__Bacteria;p__Firmicutes;c__Bacilli;o__Bacillales;f__Planococcaceae;Other;Other	0	0	4	4	5	1	0	0	0	0	0	0	1	3	1	1	1	2	1	1
k__Bacteria;p__Firmicutes;c__Bacilli;o__Bacillales;f__Planococcaceae;g__;s__	8	6	20	11	6	3	4	4	3	8	14	14	4	1	2	2	4	11	10	6
k__Bacteria;p__Firmicutes;c__Bacilli;o__Bacillales;f__Planococcaceae;g__Lysinibacillus;Other	14	15	13	6	8	3	0	4	7	5	6	32	11	7	20	10	4	15	15	21
k__Bacteria;p__Firmicutes;c__Bacilli;o__Bacillales;f__Planococcaceae;g__Paenisporosarcina;s__	1	1	1	0	0	0	1	2	5	11	2	1	0	0	1	1	0	4	2	2
k__Bacteria;p__Firmicutes;c__Bacilli;o__Bacillales;f__Planococcaceae;g__Rummeliibacillus;s__	1	1	2	0	3	7	0	1	0	0	3	4	0	0	3	1	0	1	0	0
k__Bacteria;p__Firmicutes;c__Bacilli;o__Bacillales;f__Planococcaceae;g__Solibacillus;s__	1	0	7	2	5	1	0	0	5	5	3	3	5	3	5	2	0	6	2	0
k__Bacteria;p__Firmicutes;c__Bacilli;o__Bacillales;f__Planococcaceae;g__Sporosarcina;s__	5	6	51	45	16	14	5	11	12	10	53	70	26	22	58	25	6	12	33	35
k__Bacteria;p__Firmicutes;c__Bacilli;o__Bacillales;f__Planococcaceae;g__Ureibacillus;s__	15	36	4	5	7	3	1	2	4	8	18	16	0	1	0	0	0	2	9	4
k__Bacteria;p__Firmicutes;c__Bacilli;o__Bacillales;f__Sporolactobacillaceae;Other;Other	0	0	4	4	0	0	0	0	0	0	0	1	0	0	0	0	0	2	5	3
k__Bacteria;p__Firmicutes;c__Bacilli;o__Bacillales;f__Staphylococcaceae;g__Staphylococcus;Other	6	4	6	2	2	1	1	2	7	1	5	0	2	1	1	0	5	0	1	0
k__Bacteria;p__Firmicutes;c__Bacilli;o__Bacillales;f__Thermoactinomycetaceae;g__;s__	31	81	10	3	34	15	7	1	9	9	28	26	1	0	1	0	2	2	23	15
k__Bacteria;p__Firmicutes;c__Bacilli;o__Bacillales;f__Thermoactinomycetaceae;g__Planifilum;s__	24	53	12	10	3	1	2	0	4	5	7	9	0	0	0	0	0	0	6	9
k__Bacteria;p__Firmicutes;c__Bacilli;o__Bacillales;f__Thermoactinomycetaceae;g__Shimazuella;s__	3	3	4	8	2	0	1	0	5	4	5	6	1	1	7	0	5	4	72	77
k__Bacteria;p__Firmicutes;c__Bacilli;o__Lactobacillales;f__Lactobacillaceae;g__Lactobacillus;s__	0	0	2	0	2	0	0	0	1	1	2	0	2	0	0	2	0	3	0	0
k__Bacteria;p__Firmicutes;c__Bacilli;o__Turicibacterales;f__Turicibacteraceae;g__Turicibacter;s__	0	0	22	9	15	8	2	3	0	0	4	3	0	2	0	0	0	3	2	2
k__Bacteria;p__Firmicutes;c__Clostridia;o__;f__;g__;s__	5	8	0	0	1	1	0	0	0	0	1	1	0	0	0	0	0	0	0	0
k__Bacteria;p__Firmicutes;c__Clostridia;o__Clostridiales;f__Caldicoprobacteraceae;g__Caldicoprobacter;s__	0	5	0	1	1	0	0	0	0	2	0	1	0	0	0	0	0	0	0	0
k__Bacteria;p__Firmicutes;c__Clostridia;o__Clostridiales;f__Clostridiaceae;Other;Other	0	2	29	22	29	11	4	6	1	2	9	7	3	1	1	0	1	10	5	3
k__Bacteria;p__Firmicutes;c__Clostridia;o__Clostridiales;f__Clostridiaceae;g__;s__	0	2	11	8	4	2	1	2	2	1	1	0	0	1	0	1	0	2	0	3
k__Bacteria;p__Firmicutes;c__Clostridia;o__Clostridiales;f__Clostridiaceae;g__Clostridium;s__	5	16	27	20	19	15	2	4	16	16	8	10	28	18	11	7	7	13	19	9
k__Bacteria;p__Firmicutes;c__Clostridia;o__Clostridiales;f__Lachnospiraceae;g__Coprococcus;s__	0	0	2	1	0	0	0	1	3	0	0	0	1	1	0	0	1	0	0	0
k__Bacteria;p__Firmicutes;c__Clostridia;o__Clostridiales;f__Peptococcaceae;g__Desulfosporosinus;s__meridiei	0	0	0	1	3	4	0	0	0	1	0	0	2	2	0	1	0	0	0	2
k__Bacteria;p__Firmicutes;c__Clostridia;o__Clostridiales;f__Peptostreptococcaceae;g__;s__	0	2	7	7	4	2	3	4	1	1	4	2	5	0	1	1	2	2	4	4
k__Bacteria;p__Firmicutes;c__Clostridia;o__Clostridiales;f__Symbiobacteriaceae;g__Symbiobacterium;s__	6	9	0	0	3	0	0	0	3	2	1	1	0	0	0	0	0	0	0	0
k__Bacteria;p__Firmicutes;c__Clostridia;o__Clostridiales;f__[Tissierellaceae];g__Tepidimicrobium;s__	0	11	1	0	0	0	0	0	1	0	1	1	0	0	0	0	0	0	0	0
k__Bacteria;p__Firmicutes;c__Clostridia;o__Halanaerobiales;f__Halanaerobiaceae;g__;s__	0	1	4	8	1	0	0	1	0	2	0	0	0	0	0	0	0	0	1	0
k__Bacteria;p__Firmicutes;c__Clostridia;o__OPB54;f__;g__;s__	2	3	1	0	0	0	0	0	1	0	2	1	0	0	0	0	0	0	0	0
k__Bacteria;p__GAL15;c__;o__;f__;g__;s__	1	5	13	12	6	10	4	1	7	6	0	2	26	32	12	6	0	0	0	2
k__Bacteria;p__GN02;c__3BR-5F;o__;f__;g__;s__	0	0	0	0	0	0	0	0	0	0	0	0	0	0	0	0	0	0	5	5
k__Bacteria;p__GN02;c__BB34;o__;f__;g__;s__	0	0	0	0	6	18	0	0	0	0	0	0	0	0	0	0	0	0	0	0
k__Bacteria;p__GN02;c__GKS2-174;o__;f__;g__;s__	59	29	54	28	34	14	13	16	31	25	13	15	4	0	2	0	0	0	11	11
k__Bacteria;p__GN04;c__;o__;f__;g__;s__	1	1	0	0	12	6	4	1	0	0	0	0	3	1	0	0	0	0	0	0
k__Bacteria;p__Gemmatimonadetes;c__;o__;f__;g__;s__	5	28	0	0	213	144	13	37	535	414	13	5	0	1	0	0	0	5	0	1
k__Bacteria;p__Gemmatimonadetes;c__Gemm-1;o__;f__;g__;s__	2684	2443	2520	2328	1772	959	1187	1239	1453	1249	2105	2517	2394	1800	1538	1305	2866	2805	883	912
k__Bacteria;p__Gemmatimonadetes;c__Gemm-2;o__;f__;g__;s__	959	502	40	36	186	78	123	125	286	234	111	83	57	41	8	13	53	40	57	55
k__Bacteria;p__Gemmatimonadetes;c__Gemm-3;o__;f__;g__;s__	110	417	95	43	272	474	136	167	213	279	152	111	58	20	8	39	185	68	60	59
k__Bacteria;p__Gemmatimonadetes;c__Gemm-5;o__;f__;g__;s__	417	369	63	63	310	175	152	173	332	333	178	206	115	87	18	10	133	50	125	148
k__Bacteria;p__Gemmatimonadetes;c__Gemmatimonadetes;Other;Other;Other;Other	1	1	9	10	7	4	2	1	1	1	6	9	0	0	0	0	16	40	18	26
k__Bacteria;p__Gemmatimonadetes;c__Gemmatimonadetes;o__;f__;g__;s__	1466	1842	1426	1420	996	501	479	592	874	734	727	946	754	531	687	934	833	1292	888	1092
k__Bacteria;p__Gemmatimonadetes;c__Gemmatimonadetes;o__C114;f__;g__;s__	943	393	156	124	292	171	190	152	312	343	108	84	101	43	9	4	0	0	57	50
k__Bacteria;p__Gemmatimonadetes;c__Gemmatimonadetes;o__Ellin5290;f__;g__;s__	977	536	1636	1477	593	336	486	611	253	289	1156	1212	647	474	586	530	2047	1845	932	1178
k__Bacteria;p__Gemmatimonadetes;c__Gemmatimonadetes;o__Gemmatimonadales;Other;Other;Other	69	83	302	169	31	21	62	41	36	33	69	83	73	52	34	34	143	223	305	360
k__Bacteria;p__Gemmatimonadetes;c__Gemmatimonadetes;o__Gemmatimonadales;f__;g__;s__	13	22	28	15	1	3	1	1	19	20	14	17	0	0	2	30	25	48	37	35
k__Bacteria;p__Gemmatimonadetes;c__Gemmatimonadetes;o__Gemmatimonadales;f__Ellin5301;g__;s__	273	720	541	463	284	158	285	292	266	319	349	507	1037	371	184	225	301	478	636	746
k__Bacteria;p__Gemmatimonadetes;c__Gemmatimonadetes;o__Gemmatimonadales;f__Gemmatimonadaceae;g__Gemmatimonas;s__	21	42	12	5	46	22	25	30	29	36	17	14	7	15	4	7	1	6	14	20
k__Bacteria;p__Gemmatimonadetes;c__Gemmatimonadetes;o__KD8-87;f__;g__;s__	481	242	102	51	113	38	186	180	151	150	132	117	31	29	72	73	8	1	69	59
k__Bacteria;p__Gemmatimonadetes;c__Gemmatimonadetes;o__N1423WL;f__;g__;s__	315	849	830	849	730	483	443	468	548	584	867	1044	771	552	443	460	175	337	970	1072
k__Bacteria;p__Kazan-3B-28;c__;o__;f__;g__;s__	25	12	43	21	3	1	1	1	5	1	16	24	1	1	0	0	0	0	6	11
k__Bacteria;p__Lentisphaerae;c__[Lentisphaeria];o__Lentisphaerales;f__Arctic95B-10;g__;s__	42	8	0	0	1	2	0	0	2	1	0	0	0	0	0	0	0	0	0	0
k__Bacteria;p__MVP-21;c__;o__;f__;g__;s__	0	0	0	0	0	0	0	0	0	0	0	0	11	4	0	0	0	0	0	0
k__Bacteria;p__NKB19;c__;o__;f__;g__;s__	32	36	3	4	40	21	16	5	20	15	15	37	3	5	0	2	0	1	5	9
k__Bacteria;p__NKB19;c__TSBW08;o__;f__;g__;s__	9	13	2	0	17	2	3	5	0	3	3	5	0	0	0	0	0	0	3	9
k__Bacteria;p__Nitrospirae;c__Nitrospira;o__Nitrospirales;f__0319-6A21;g__;s__	148	157	74	58	354	294	494	417	1406	1114	154	162	1046	1032	155	177	14	29	97	70
k__Bacteria;p__Nitrospirae;c__Nitrospira;o__Nitrospirales;f__Nitrospiraceae;g__;s__	11	27	55	43	68	38	60	56	17	21	43	45	55	54	25	37	44	76	71	86
k__Bacteria;p__Nitrospirae;c__Nitrospira;o__Nitrospirales;f__Nitrospiraceae;g__JG37-AG-70;s__	8	18	0	1	4	6	17	13	22	14	18	24	140	101	7	9	0	0	1	0
k__Bacteria;p__Nitrospirae;c__Nitrospira;o__Nitrospirales;f__Nitrospiraceae;g__Nitrospira;s__	673	657	409	366	2044	1226	1107	1154	1025	1075	765	883	580	534	405	284	446	438	335	401
k__Bacteria;p__Nitrospirae;c__Nitrospira;o__Nitrospirales;f__[Leptospirillaceae];g__;s__	8	6	10	3	33	16	21	31	4	6	27	21	22	11	17	22	0	0	6	5
k__Bacteria;p__OD1;c__;o__;f__;g__;s__	142	125	21	21	22	18	8	14	55	36	13	4	10	14	15	8	123	276	33	43
k__Bacteria;p__OD1;c__ABY1;o__;f__;g__;s__	1363	451	61	37	48	19	59	81	58	52	72	73	35	18	8	2	4	1	15	8
k__Bacteria;p__OD1;c__Mb-NB09;o__;f__;g__;s__	14	6	19	8	16	6	8	28	5	6	10	16	23	14	3	4	1	0	17	21
k__Bacteria;p__OD1;c__SM2F11;o__;f__;g__;s__	341	121	308	264	350	183	175	165	156	123	163	244	73	53	86	49	161	32	167	172
k__Bacteria;p__OD1;c__ZB2;o__;f__;g__;s__	1183	517	1528	1224	641	348	657	583	777	915	961	1066	165	73	157	144	1126	729	392	391
k__Bacteria;p__OP11;c__;o__;f__;g__;s__	0	0	0	0	0	0	0	0	0	0	0	0	0	0	0	0	14	34	0	0
k__Bacteria;p__OP11;c__OP11-4;o__;f__;g__;s__	1	0	2	2	0	1	0	0	2	1	0	0	1	1	0	0	0	0	1	0
k__Bacteria;p__OP3;c__PBS-25;o__;f__;g__;s__	16	6	18	19	15	13	17	13	32	41	16	9	2	1	2	2	0	0	6	16
k__Bacteria;p__OP3;c__koll11;o__;f__;g__;s__	87	38	10	20	94	50	95	66	111	94	27	20	9	6	5	3	9	2	32	47
k__Bacteria;p__Planctomycetes;c__;o__;f__;g__;s__	38	19	27	19	39	18	60	49	82	32	88	86	13	13	7	1	0	0	11	4
k__Bacteria;p__Planctomycetes;c__028H05-P-BN-P5;o__;f__;g__;s__	8	2	0	0	31	17	25	7	22	23	3	1	8	0	0	0	0	0	0	0
k__Bacteria;p__Planctomycetes;c__BD7-11;o__;f__;g__;s__	116	29	46	26	73	45	55	46	135	136	30	26	5	9	34	39	31	17	60	68
k__Bacteria;p__Planctomycetes;c__C6;o__MVS-107;f__;g__;s__	146	39	6	6	92	60	49	51	145	124	34	26	10	10	1	2	1	0	31	59
k__Bacteria;p__Planctomycetes;c__C6;o__d113;f__;g__;s__	27	6	0	0	18	41	17	8	45	52	7	6	8	7	1	0	0	0	1	2
k__Bacteria;p__Planctomycetes;c__OM190;o__;f__;g__;s__	47	4	0	0	1	2	12	9	2	1	0	0	0	0	0	0	0	0	0	0
k__Bacteria;p__Planctomycetes;c__OM190;o__CL500-15;f__;g__;s__	222	100	8	8	52	30	107	86	97	109	22	20	16	24	10	9	0	0	11	8
k__Bacteria;p__Planctomycetes;c__OM190;o__agg27;f__;g__;s__	950	266	73	59	435	182	263	320	335	356	255	298	122	73	31	28	3	4	53	71
k__Bacteria;p__Planctomycetes;c__Phycisphaerae;o__CCM11a;f__;g__;s__	8	9	0	0	59	27	27	31	34	42	2	3	7	2	0	0	0	0	0	0
k__Bacteria;p__Planctomycetes;c__Phycisphaerae;o__CPla-3;f__;g__;s__	27	15	99	94	31	28	39	42	11	5	47	53	36	25	53	51	195	135	128	165
k__Bacteria;p__Planctomycetes;c__Phycisphaerae;o__Phycisphaerales;f__;g__;s__	652	322	150	139	542	253	320	343	266	305	307	363	131	112	86	66	44	31	158	193
k__Bacteria;p__Planctomycetes;c__Phycisphaerae;o__Phycisphaerales;f__Phycisphaeraceae;g__;s__	19	9	7	10	7	3	5	2	14	18	6	6	0	0	2	2	0	2	21	35
k__Bacteria;p__Planctomycetes;c__Phycisphaerae;o__Pla1;f__;g__;s__	5	6	18	17	48	24	31	33	20	18	40	42	36	24	20	15	0	2	30	34
k__Bacteria;p__Planctomycetes;c__Phycisphaerae;o__S-70;f__;g__;s__	1	0	2	1	7	10	6	13	5	4	3	1	5	1	0	0	0	0	0	0
k__Bacteria;p__Planctomycetes;c__Phycisphaerae;o__WD2101;f__;g__;s__	839	694	1584	1478	1142	685	811	845	726	909	1154	1271	1517	900	1074	1021	2469	1980	1427	1693
k__Bacteria;p__Planctomycetes;c__Phycisphaerae;o__mle1-8;f__;g__;s__	9	2	0	0	10	3	8	11	8	6	5	0	5	0	0	1	0	0	0	0
k__Bacteria;p__Planctomycetes;c__Pla3;o__;f__;g__;s__	15	5	0	0	19	14	21	27	29	18	3	2	13	7	1	1	0	0	0	0
k__Bacteria;p__Planctomycetes;c__Pla4;o__;f__;g__;s__	135	32	1	0	480	272	262	248	326	338	11	9	14	10	4	1	0	0	96	106
k__Bacteria;p__Planctomycetes;c__Planctomycetia;o__B97;f__;g__;s__	16	6	5	2	15	6	5	7	21	16	12	6	2	4	0	2	0	0	5	9
k__Bacteria;p__Planctomycetes;c__Planctomycetia;o__Gemmatales;f__Gemmataceae;Other;Other	0	0	0	2	1	3	1	0	2	0	0	1	0	1	3	2	0	0	4	5
k__Bacteria;p__Planctomycetes;c__Planctomycetia;o__Gemmatales;f__Gemmataceae;g__;s__	229	215	801	697	326	199	269	336	263	227	299	307	272	182	580	485	253	322	359	448
k__Bacteria;p__Planctomycetes;c__Planctomycetia;o__Gemmatales;f__Gemmataceae;g__Gemmata;s__	546	975	739	734	642	427	312	431	568	668	564	719	636	493	465	401	214	718	425	547
k__Bacteria;p__Planctomycetes;c__Planctomycetia;o__Gemmatales;f__Isosphaeraceae;Other;Other	0	0	0	1	0	0	0	0	0	0	0	0	1	0	0	1	0	10	2	3
k__Bacteria;p__Planctomycetes;c__Planctomycetia;o__Gemmatales;f__Isosphaeraceae;g__;s__	107	146	552	479	276	138	105	106	88	101	225	353	216	179	265	270	164	407	235	346
k__Bacteria;p__Planctomycetes;c__Planctomycetia;o__Gemmatales;f__Isosphaeraceae;g__Nostocoida;Other	0	1	1	9	3	1	0	2	0	0	2	0	0	0	3	5	8	5	5	5
k__Bacteria;p__Planctomycetes;c__Planctomycetia;o__Pirellulales;f__Pirellulaceae;Other;Other	3	9	0	0	19	8	5	7	4	7	1	3	2	0	0	0	0	0	0	0
k__Bacteria;p__Planctomycetes;c__Planctomycetia;o__Pirellulales;f__Pirellulaceae;g__;s__	808	969	468	397	991	685	410	504	726	879	683	750	518	383	207	162	181	259	417	466
k__Bacteria;p__Planctomycetes;c__Planctomycetia;o__Pirellulales;f__Pirellulaceae;g__A17;s__	76	93	96	103	114	69	96	109	50	62	169	191	97	83	63	52	7	18	64	108
k__Bacteria;p__Planctomycetes;c__Planctomycetia;o__Pirellulales;f__Pirellulaceae;g__Pirellula;s__	307	401	316	289	328	221	197	208	314	362	237	306	134	95	112	66	64	88	185	240
k__Bacteria;p__Planctomycetes;c__Planctomycetia;o__Planctomycetales;f__Planctomycetaceae;g__Planctomyces;s__	557	847	773	781	824	472	514	534	316	383	566	639	386	344	705	673	186	522	517	643
k__Bacteria;p__Planctomycetes;c__vadinHA49;o__DH61;f__;g__;s__	25	19	73	35	85	63	31	34	38	23	32	19	1	1	5	3	389	185	68	87
k__Bacteria;p__Planctomycetes;c__vadinHA49;o__p04_C01;f__;g__;s__	30	25	40	29	301	180	132	92	58	77	36	41	12	16	26	18	65	29	228	268
k__Bacteria;p__Proteobacteria;c__;o__;f__;g__;s__	32	17	6	8	29	13	30	46	22	18	10	6	9	11	1	1	2	2	14	17
k__Bacteria;p__Proteobacteria;c__Alphaproteobacteria;Other;Other;Other;Other	0	0	22	10	0	0	0	0	0	0	4	0	1	0	1	2	6	18	7	5
k__Bacteria;p__Proteobacteria;c__Alphaproteobacteria;o__;f__;g__;s__	263	115	566	494	142	74	279	326	49	52	440	581	117	95	143	153	1127	657	121	133
k__Bacteria;p__Proteobacteria;c__Alphaproteobacteria;o__BD7-3;f__;g__;s__	171	117	763	621	477	208	182	134	106	90	1045	1178	71	26	690	408	346	241	213	214
k__Bacteria;p__Proteobacteria;c__Alphaproteobacteria;o__Caulobacterales;f__Caulobacteraceae;g__;s__	33	75	131	181	60	51	170	174	70	55	122	192	200	199	59	103	150	169	218	213
k__Bacteria;p__Proteobacteria;c__Alphaproteobacteria;o__Caulobacterales;f__Caulobacteraceae;g__Asticcacaulis;Other	1	0	0	2	0	0	0	1	0	0	4	11	23	1	0	0	0	0	2	0
k__Bacteria;p__Proteobacteria;c__Alphaproteobacteria;o__Caulobacterales;f__Caulobacteraceae;g__Asticcacaulis;s__biprosthecium	0	0	1	1	0	3	0	0	0	0	0	1	0	0	0	0	3	2	0	1
k__Bacteria;p__Proteobacteria;c__Alphaproteobacteria;o__Caulobacterales;f__Caulobacteraceae;g__Brevundimonas;s__diminuta	0	0	0	2	0	0	1	4	0	0	0	1	0	0	4	0	0	0	6	7
k__Bacteria;p__Proteobacteria;c__Alphaproteobacteria;o__Caulobacterales;f__Caulobacteraceae;g__Caulobacter;Other	6	15	6	5	6	7	9	12	13	4	9	10	72	10	3	4	8	3	30	23
k__Bacteria;p__Proteobacteria;c__Alphaproteobacteria;o__Caulobacterales;f__Caulobacteraceae;g__Mycoplana;s__	3	17	0	0	6	8	7	5	4	6	4	4	8	9	4	5	0	3	8	7
k__Bacteria;p__Proteobacteria;c__Alphaproteobacteria;o__Caulobacterales;f__Caulobacteraceae;g__Phenylobacterium;s__	34	84	179	192	54	49	94	96	114	93	128	154	254	194	157	220	1167	1157	322	331
k__Bacteria;p__Proteobacteria;c__Alphaproteobacteria;o__Ellin329;f__;g__;s__	399	374	2456	2465	466	238	637	644	355	326	1155	1623	907	704	1292	1342	3187	3083	2017	2060
k__Bacteria;p__Proteobacteria;c__Alphaproteobacteria;o__Kiloniellales;f__;g__;s__	9	9	0	0	7	5	1	3	5	10	10	10	1	2	0	0	0	0	4	3
k__Bacteria;p__Proteobacteria;c__Alphaproteobacteria;o__Rhizobiales;Other;Other;Other	24	18	32	39	14	8	5	16	5	11	12	8	13	11	28	20	11	14	19	26
k__Bacteria;p__Proteobacteria;c__Alphaproteobacteria;o__Rhizobiales;f__;g__;s__	611	804	364	317	455	264	299	351	540	532	701	794	550	350	171	143	135	169	515	485
k__Bacteria;p__Proteobacteria;c__Alphaproteobacteria;o__Rhizobiales;f__Beijerinckiaceae;g__;s__	19	7	26	18	9	6	8	13	41	60	17	16	12	7	21	15	32	21	8	15
k__Bacteria;p__Proteobacteria;c__Alphaproteobacteria;o__Rhizobiales;f__Bradyrhizobiaceae;Other;Other	11	22	37	50	4	2	14	13	1	2	42	44	409	337	25	18	20	80	85	101
k__Bacteria;p__Proteobacteria;c__Alphaproteobacteria;o__Rhizobiales;f__Bradyrhizobiaceae;g__;s__	234	444	2077	2089	338	159	424	408	168	248	1013	1260	1177	863	2949	2352	512	1632	1748	1715
k__Bacteria;p__Proteobacteria;c__Alphaproteobacteria;o__Rhizobiales;f__Bradyrhizobiaceae;g__Balneimonas;s__	94	68	23	16	77	47	19	22	69	110	88	101	18	11	9	6	25	17	49	78
k__Bacteria;p__Proteobacteria;c__Alphaproteobacteria;o__Rhizobiales;f__Bradyrhizobiaceae;g__Bradyrhizobium;s__	0	0	0	2	0	0	0	1	1	0	1	1	7	1	1	3	1	0	2	2
k__Bacteria;p__Proteobacteria;c__Alphaproteobacteria;o__Rhizobiales;f__Hyphomicrobiaceae;Other;Other	5	8	4	2	1	2	0	2	2	4	7	9	3	1	1	1	0	0	2	2
k__Bacteria;p__Proteobacteria;c__Alphaproteobacteria;o__Rhizobiales;f__Hyphomicrobiaceae;g__;s__	410	308	279	244	450	251	317	342	238	339	383	450	427	228	180	116	157	179	291	326
k__Bacteria;p__Proteobacteria;c__Alphaproteobacteria;o__Rhizobiales;f__Hyphomicrobiaceae;g__Devosia;s__	150	302	266	236	125	79	166	144	83	99	254	333	450	262	66	56	101	350	313	321
k__Bacteria;p__Proteobacteria;c__Alphaproteobacteria;o__Rhizobiales;f__Hyphomicrobiaceae;g__Hyphomicrobium;s__	129	100	98	81	47	22	22	11	19	32	78	89	53	19	30	18	32	65	75	77
k__Bacteria;p__Proteobacteria;c__Alphaproteobacteria;o__Rhizobiales;f__Hyphomicrobiaceae;g__Parvibaculum;s__	4	5	4	1	1	3	2	0	0	0	2	8	5	3	2	1	7	8	7	6
k__Bacteria;p__Proteobacteria;c__Alphaproteobacteria;o__Rhizobiales;f__Hyphomicrobiaceae;g__Pedomicrobium;s__	153	106	55	41	148	78	127	147	73	67	274	293	147	94	54	19	3	10	45	45
k__Bacteria;p__Proteobacteria;c__Alphaproteobacteria;o__Rhizobiales;f__Hyphomicrobiaceae;g__Rhodoplanes;Other	0	6	0	0	19	6	0	0	0	0	0	2	0	0	0	0	0	0	0	0
k__Bacteria;p__Proteobacteria;c__Alphaproteobacteria;o__Rhizobiales;f__Hyphomicrobiaceae;g__Rhodoplanes;s__	1119	1593	4290	3338	2413	1210	2189	2174	1042	1118	3190	3591	3510	2630	2629	1988	1414	2738	3155	2829
k__Bacteria;p__Proteobacteria;c__Alphaproteobacteria;o__Rhizobiales;f__Hyphomicrobiaceae;g__Rhodoplanes;s__elegans	13	6	0	0	14	18	1	2	5	6	13	18	0	0	0	0	1	1	4	2
k__Bacteria;p__Proteobacteria;c__Alphaproteobacteria;o__Rhizobiales;f__Methylobacteriaceae;g__;s__	16	11	8	10	12	7	3	2	23	36	29	36	3	2	3	4	81	12	43	25
k__Bacteria;p__Proteobacteria;c__Alphaproteobacteria;o__Rhizobiales;f__Methylobacteriaceae;g__Methylobacterium;Other	1	0	0	0	0	1	0	0	1	2	1	3	1	0	0	0	1	0	3	0
k__Bacteria;p__Proteobacteria;c__Alphaproteobacteria;o__Rhizobiales;f__Methylobacteriaceae;g__Methylobacterium;s__	0	0	11	3	0	0	0	0	0	0	5	1	2	0	0	0	37	20	14	21
k__Bacteria;p__Proteobacteria;c__Alphaproteobacteria;o__Rhizobiales;f__Methylobacteriaceae;g__Methylobacterium;s__adhaesivum	0	0	2	0	0	0	0	0	2	0	1	1	3	0	0	0	51	2	12	5
k__Bacteria;p__Proteobacteria;c__Alphaproteobacteria;o__Rhizobiales;f__Methylocystaceae;g__;s__	14	22	262	212	9	3	21	28	3	5	4	2	38	29	379	361	95	407	178	187
k__Bacteria;p__Proteobacteria;c__Alphaproteobacteria;o__Rhizobiales;f__Methylocystaceae;g__Methylosinus;s__	11	4	1	3	0	1	1	1	0	1	0	1	7	3	11	11	10	10	8	5
k__Bacteria;p__Proteobacteria;c__Alphaproteobacteria;o__Rhizobiales;f__Methylocystaceae;g__Pleomorphomonas;s__	7	9	0	0	0	0	0	0	0	0	0	0	0	0	0	0	0	0	0	0
k__Bacteria;p__Proteobacteria;c__Alphaproteobacteria;o__Rhizobiales;f__Phyllobacteriaceae;Other;Other	7	21	3	0	3	2	1	1	2	4	12	13	4	2	2	1	0	2	2	4
k__Bacteria;p__Proteobacteria;c__Alphaproteobacteria;o__Rhizobiales;f__Phyllobacteriaceae;g__;s__	26	30	10	5	4	4	1	5	6	11	4	10	3	5	5	2	1	6	15	12
k__Bacteria;p__Proteobacteria;c__Alphaproteobacteria;o__Rhizobiales;f__Phyllobacteriaceae;g__Aminobacter;s__	12	16	19	34	5	3	6	4	4	3	8	10	25	12	16	13	3	26	46	43
k__Bacteria;p__Proteobacteria;c__Alphaproteobacteria;o__Rhizobiales;f__Phyllobacteriaceae;g__Mesorhizobium;Other	16	22	0	2	0	0	0	1	0	0	5	4	1	0	1	1	0	1	0	5
k__Bacteria;p__Proteobacteria;c__Alphaproteobacteria;o__Rhizobiales;f__Phyllobacteriaceae;g__Mesorhizobium;s__	96	130	72	97	40	23	50	41	37	30	105	179	122	70	70	62	25	67	171	152
k__Bacteria;p__Proteobacteria;c__Alphaproteobacteria;o__Rhizobiales;f__Phyllobacteriaceae;g__Phyllobacterium;s__	1	0	1	0	0	0	0	0	0	0	3	2	5	0	0	0	0	0	0	0
k__Bacteria;p__Proteobacteria;c__Alphaproteobacteria;o__Rhizobiales;f__Rhizobiaceae;Other;Other	26	29	14	14	17	9	11	3	11	22	19	25	38	17	46	29	1	10	59	58
k__Bacteria;p__Proteobacteria;c__Alphaproteobacteria;o__Rhizobiales;f__Rhizobiaceae;g__;s__	53	59	25	3	16	12	16	16	15	13	46	42	39	26	6	6	5	11	37	26
k__Bacteria;p__Proteobacteria;c__Alphaproteobacteria;o__Rhizobiales;f__Rhizobiaceae;g__Agrobacterium;s__	21	28	5	5	9	11	6	5	12	10	21	25	89	43	17	14	4	5	54	40
k__Bacteria;p__Proteobacteria;c__Alphaproteobacteria;o__Rhizobiales;f__Rhizobiaceae;g__Kaistia;s__	6	21	18	4	3	2	2	3	8	6	64	95	4	3	1	3	1	3	24	20
k__Bacteria;p__Proteobacteria;c__Alphaproteobacteria;o__Rhizobiales;f__Rhizobiaceae;g__Rhizobium;s__	3	2	1	4	0	0	0	0	0	0	12	25	0	1	0	0	8	3	8	16
k__Bacteria;p__Proteobacteria;c__Alphaproteobacteria;o__Rhizobiales;f__Rhizobiaceae;g__Rhizobium;s__leguminosarum	8	8	6	12	5	2	3	5	4	3	40	37	12	12	4	2	12	48	88	92
k__Bacteria;p__Proteobacteria;c__Alphaproteobacteria;o__Rhizobiales;f__Rhodobiaceae;Other;Other	4	3	0	0	0	0	1	0	1	0	2	2	0	0	0	0	0	0	0	0
k__Bacteria;p__Proteobacteria;c__Alphaproteobacteria;o__Rhizobiales;f__Rhodobiaceae;g__Afifella;s__	99	190	42	36	221	96	78	69	332	351	230	262	106	49	14	6	36	35	68	76
k__Bacteria;p__Proteobacteria;c__Alphaproteobacteria;o__Rhizobiales;f__Xanthobacteraceae;g__Labrys;s__	6	21	19	15	6	2	11	14	4	7	49	38	21	13	12	15	3	4	26	31
k__Bacteria;p__Proteobacteria;c__Alphaproteobacteria;o__Rhodobacterales;f__Hyphomonadaceae;g__;s__	140	221	164	184	234	113	172	182	112	84	590	699	262	161	29	40	1	2	74	67
k__Bacteria;p__Proteobacteria;c__Alphaproteobacteria;o__Rhodobacterales;f__Rhodobacteraceae;Other;Other	31	33	4	1	38	31	17	19	39	32	33	21	21	8	0	0	1	2	19	28
k__Bacteria;p__Proteobacteria;c__Alphaproteobacteria;o__Rhodobacterales;f__Rhodobacteraceae;g__;s__	0	5	0	0	7	3	1	2	15	11	1	3	1	1	0	0	0	0	0	0
k__Bacteria;p__Proteobacteria;c__Alphaproteobacteria;o__Rhodobacterales;f__Rhodobacteraceae;g__Amaricoccus;s__	2	8	0	0	24	11	8	2	5	7	7	9	11	2	1	0	0	1	9	14
k__Bacteria;p__Proteobacteria;c__Alphaproteobacteria;o__Rhodobacterales;f__Rhodobacteraceae;g__Paracoccus;s__	1	7	0	0	2	1	1	0	2	3	0	0	0	0	0	0	0	0	0	1
k__Bacteria;p__Proteobacteria;c__Alphaproteobacteria;o__Rhodobacterales;f__Rhodobacteraceae;g__Rhodobacter;s__	5	34	14	14	14	11	3	5	13	12	9	18	7	5	1	1	2	4	25	16
k__Bacteria;p__Proteobacteria;c__Alphaproteobacteria;o__Rhodobacterales;f__Rhodobacteraceae;g__Rubellimicrobium;s__	24	44	1	0	8	6	1	2	23	48	4	7	2	0	0	0	8	19	2	5
k__Bacteria;p__Proteobacteria;c__Alphaproteobacteria;o__Rhodospirillales;f__;g__;s__	40	31	25	17	82	32	33	41	82	106	48	54	68	17	21	8	20	30	42	41
k__Bacteria;p__Proteobacteria;c__Alphaproteobacteria;o__Rhodospirillales;f__Acetobacteraceae;Other;Other	4	8	0	1	1	0	0	2	0	0	9	8	1	0	0	0	3	13	1	1
k__Bacteria;p__Proteobacteria;c__Alphaproteobacteria;o__Rhodospirillales;f__Acetobacteraceae;g__;s__	70	129	778	680	114	61	73	95	80	87	211	243	192	140	637	632	295	658	727	774
k__Bacteria;p__Proteobacteria;c__Alphaproteobacteria;o__Rhodospirillales;f__Acetobacteraceae;g__Acidisphaera;s__	1	0	14	8	0	0	0	1	0	0	0	0	4	6	17	17	10	17	7	19
k__Bacteria;p__Proteobacteria;c__Alphaproteobacteria;o__Rhodospirillales;f__Acetobacteraceae;g__Roseococcus;s__	1	1	1	0	8	5	2	1	4	4	0	1	0	0	0	2	0	3	0	0
k__Bacteria;p__Proteobacteria;c__Alphaproteobacteria;o__Rhodospirillales;f__Acetobacteraceae;g__Roseomonas;s__mucosa	0	0	0	0	0	0	0	0	0	0	29	0	0	0	0	0	0	0	0	0
k__Bacteria;p__Proteobacteria;c__Alphaproteobacteria;o__Rhodospirillales;f__Rhodospirillaceae;g__;s__	1346	2036	3587	3242	1944	1131	1591	1472	1461	1355	2456	2967	3089	2414	3474	3411	3755	4916	3042	2866
k__Bacteria;p__Proteobacteria;c__Alphaproteobacteria;o__Rhodospirillales;f__Rhodospirillaceae;g__Azospirillum;s__	0	0	0	1	0	0	0	0	2	1	0	0	0	1	0	0	1	1	1	3
k__Bacteria;p__Proteobacteria;c__Alphaproteobacteria;o__Rhodospirillales;f__Rhodospirillaceae;g__Inquilinus;s__	10	9	5	34	11	5	2	2	8	13	7	9	6	8	1	1	0	3	13	10
k__Bacteria;p__Proteobacteria;c__Alphaproteobacteria;o__Rhodospirillales;f__Rhodospirillaceae;g__Phaeospirillum;s__	0	0	2	1	0	0	1	0	0	0	4	2	0	0	0	0	0	0	0	2
k__Bacteria;p__Proteobacteria;c__Alphaproteobacteria;o__Rhodospirillales;f__Rhodospirillaceae;g__Phaeospirillum;s__fulvum	1	0	0	0	0	0	6	0	1	1	0	1	0	0	0	0	0	0	0	0
k__Bacteria;p__Proteobacteria;c__Alphaproteobacteria;o__Rhodospirillales;f__Rhodospirillaceae;g__Skermanella;s__	25	25	4	3	37	23	13	11	40	60	61	59	12	2	8	0	1	3	17	17
k__Bacteria;p__Proteobacteria;c__Alphaproteobacteria;o__Rickettsiales;f__;g__;s__	22	17	73	41	95	77	40	38	34	39	94	85	52	44	18	18	370	196	40	39
k__Bacteria;p__Proteobacteria;c__Alphaproteobacteria;o__Rickettsiales;f__Rickettsiaceae;g__;s__	5	4	13	3	16	10	12	9	4	3	3	11	1	0	7	0	38	9	5	6
k__Bacteria;p__Proteobacteria;c__Alphaproteobacteria;o__Rickettsiales;f__Rickettsiaceae;g__Rickettsia;s__	0	0	0	3	2	0	1	0	2	4	0	1	0	0	0	0	1	7	3	0
k__Bacteria;p__Proteobacteria;c__Alphaproteobacteria;o__Rickettsiales;f__mitochondria;Other;Other	0	0	0	0	0	0	0	0	0	1	1	4	0	0	1	0	4	0	1	0
k__Bacteria;p__Proteobacteria;c__Alphaproteobacteria;o__Sphingomonadales;f__;g__;s__	1	3	0	0	2	0	0	3	2	1	0	1	0	2	0	0	0	0	0	0
k__Bacteria;p__Proteobacteria;c__Alphaproteobacteria;o__Sphingomonadales;f__Erythrobacteraceae;Other;Other	6	0	0	3	1	1	0	0	0	0	1	1	2	0	0	0	1	0	0	0
k__Bacteria;p__Proteobacteria;c__Alphaproteobacteria;o__Sphingomonadales;f__Erythrobacteraceae;g__;s__	56	266	169	157	175	110	147	134	103	104	289	375	517	439	61	44	125	187	258	257
k__Bacteria;p__Proteobacteria;c__Alphaproteobacteria;o__Sphingomonadales;f__Sphingomonadaceae;Other;Other	3	16	7	5	12	11	36	23	8	5	13	13	59	30	2	2	38	45	41	44
k__Bacteria;p__Proteobacteria;c__Alphaproteobacteria;o__Sphingomonadales;f__Sphingomonadaceae;g__;s__	262	938	391	380	1464	1017	994	993	2089	2033	1583	1755	1496	903	174	231	430	636	898	900
k__Bacteria;p__Proteobacteria;c__Alphaproteobacteria;o__Sphingomonadales;f__Sphingomonadaceae;g__Kaistobacter;s__	488	2791	1511	1394	1794	1328	1949	1690	2455	2812	2348	3410	5220	4091	2232	2539	3425	7087	2436	2329
k__Bacteria;p__Proteobacteria;c__Alphaproteobacteria;o__Sphingomonadales;f__Sphingomonadaceae;g__Novosphingobium;s__	16	45	12	6	17	14	19	27	88	75	19	12	29	21	20	10	3	9	28	36
k__Bacteria;p__Proteobacteria;c__Alphaproteobacteria;o__Sphingomonadales;f__Sphingomonadaceae;g__Sphingobium;Other	0	0	1	0	0	0	10	11	0	0	1	1	2	5	3	0	0	0	2	5
k__Bacteria;p__Proteobacteria;c__Alphaproteobacteria;o__Sphingomonadales;f__Sphingomonadaceae;g__Sphingobium;s__	11	24	4	6	5	4	6	7	7	12	4	17	75	58	4	5	0	1	19	17
k__Bacteria;p__Proteobacteria;c__Alphaproteobacteria;o__Sphingomonadales;f__Sphingomonadaceae;g__Sphingomonas;Other	3	8	1	0	5	8	10	6	15	23	8	13	1	1	0	0	1	0	3	3
k__Bacteria;p__Proteobacteria;c__Alphaproteobacteria;o__Sphingomonadales;f__Sphingomonadaceae;g__Sphingomonas;s__	20	76	79	90	43	30	30	35	72	110	67	55	105	76	68	83	144	85	216	210
k__Bacteria;p__Proteobacteria;c__Alphaproteobacteria;o__Sphingomonadales;f__Sphingomonadaceae;g__Sphingomonas;s__echinoides	1	0	0	0	1	0	1	0	0	0	4	5	4	0	0	1	0	0	0	1
k__Bacteria;p__Proteobacteria;c__Alphaproteobacteria;o__Sphingomonadales;f__Sphingomonadaceae;g__Sphingomonas;s__wittichii	14	46	60	54	36	28	82	64	51	30	65	84	257	179	114	134	113	166	135	125
k__Bacteria;p__Proteobacteria;c__Alphaproteobacteria;o__Sphingomonadales;f__Sphingomonadaceae;g__Sphingopyxis;s__	0	2	0	0	0	2	1	1	3	3	7	5	43	33	30	10	0	0	0	0
k__Bacteria;p__Proteobacteria;c__Alphaproteobacteria;o__Sphingomonadales;f__Sphingomonadaceae;g__Sphingopyxis;s__alaskensis	0	5	0	1	1	1	5	3	5	6	2	7	22	49	17	3	1	0	11	23
k__Bacteria;p__Proteobacteria;c__Betaproteobacteria;Other;Other;Other;Other	16	29	1	0	11	3	1	2	8	3	7	4	15	8	3	3	0	0	1	5
k__Bacteria;p__Proteobacteria;c__Betaproteobacteria;o__;f__;g__;s__	1243	1560	798	615	1321	784	1237	1168	1211	1054	1133	1499	1043	718	340	345	150	158	578	659
k__Bacteria;p__Proteobacteria;c__Betaproteobacteria;o__A21b;f__EB1003;g__;s__	22	91	602	536	34	20	66	96	11	4	245	393	1244	1004	685	803	111	111	484	518
k__Bacteria;p__Proteobacteria;c__Betaproteobacteria;o__A21b;f__UD5;g__;s__	19	36	46	45	77	91	53	49	85	55	66	101	59	46	67	52	14	20	147	154
k__Bacteria;p__Proteobacteria;c__Betaproteobacteria;o__Burkholderiales;Other;Other;Other	0	0	1	1	0	0	0	0	0	0	1	0	3	1	16	9	0	0	1	2
k__Bacteria;p__Proteobacteria;c__Betaproteobacteria;o__Burkholderiales;f__;g__;s__	2	2	1	0	1	1	0	0	3	3	19	18	0	1	3	4	2	2	7	5
k__Bacteria;p__Proteobacteria;c__Betaproteobacteria;o__Burkholderiales;f__Alcaligenaceae;g__;s__	26	96	1	10	280	188	48	66	278	213	33	50	32	30	7	8	46	56	6	0
k__Bacteria;p__Proteobacteria;c__Betaproteobacteria;o__Burkholderiales;f__Alcaligenaceae;g__Achromobacter;s__	3	21	26	4	2	1	0	0	6	12	2	2	15	94	0	0	0	3	20	23
k__Bacteria;p__Proteobacteria;c__Betaproteobacteria;o__Burkholderiales;f__Burkholderiaceae;g__;s__	9	17	0	0	7	2	1	0	1	11	3	5	1	1	0	0	0	0	0	0
k__Bacteria;p__Proteobacteria;c__Betaproteobacteria;o__Burkholderiales;f__Burkholderiaceae;g__Burkholderia;Other	0	2	39	34	2	0	3	5	0	0	12	24	7	7	36	25	25	42	5	12
k__Bacteria;p__Proteobacteria;c__Betaproteobacteria;o__Burkholderiales;f__Burkholderiaceae;g__Burkholderia;s__	3	4	211	166	5	3	13	12	0	0	90	83	21	10	297	302	1140	1996	662	701
k__Bacteria;p__Proteobacteria;c__Betaproteobacteria;o__Burkholderiales;f__Burkholderiaceae;g__Salinispora;s__	0	0	0	0	0	1	0	0	0	4	0	0	0	0	0	0	3	10	0	0
k__Bacteria;p__Proteobacteria;c__Betaproteobacteria;o__Burkholderiales;f__Comamonadaceae;Other;Other	46	68	101	92	113	49	99	87	71	77	115	136	277	149	86	102	121	109	176	143
k__Bacteria;p__Proteobacteria;c__Betaproteobacteria;o__Burkholderiales;f__Comamonadaceae;g__;s__	92	195	222	147	221	147	121	124	110	86	256	229	315	210	195	163	308	384	239	247
k__Bacteria;p__Proteobacteria;c__Betaproteobacteria;o__Burkholderiales;f__Comamonadaceae;g__Acidovorax;Other	2	0	1	0	1	1	0	2	3	4	2	1	4	2	0	0	0	0	1	2
k__Bacteria;p__Proteobacteria;c__Betaproteobacteria;o__Burkholderiales;f__Comamonadaceae;g__Delftia;s__	2	0	0	0	3	0	0	1	0	1	0	0	3	2	0	0	0	0	1	1
k__Bacteria;p__Proteobacteria;c__Betaproteobacteria;o__Burkholderiales;f__Comamonadaceae;g__Hydrogenophaga;s__	4	7	0	0	1	4	1	3	0	2	1	0	0	5	3	1	0	1	0	0
k__Bacteria;p__Proteobacteria;c__Betaproteobacteria;o__Burkholderiales;f__Comamonadaceae;g__Limnobacter;s__	0	4	0	0	0	0	2	3	7	9	0	0	50	11	8	5	12	18	0	0
k__Bacteria;p__Proteobacteria;c__Betaproteobacteria;o__Burkholderiales;f__Comamonadaceae;g__Methylibium;s__	84	179	163	85	173	118	138	103	142	135	205	227	265	170	153	187	140	395	313	305
k__Bacteria;p__Proteobacteria;c__Betaproteobacteria;o__Burkholderiales;f__Comamonadaceae;g__Polaromonas;s__	1	2	1	0	10	1	7	3	10	5	1	1	91	52	18	10	0	3	2	0
k__Bacteria;p__Proteobacteria;c__Betaproteobacteria;o__Burkholderiales;f__Comamonadaceae;g__Ramlibacter;s__	56	159	160	78	139	104	73	61	88	113	55	78	76	56	18	33	60	179	82	71
k__Bacteria;p__Proteobacteria;c__Betaproteobacteria;o__Burkholderiales;f__Comamonadaceae;g__Rubrivivax;s__	19	18	0	1	70	37	15	20	51	38	5	7	14	19	0	0	0	4	8	10
k__Bacteria;p__Proteobacteria;c__Betaproteobacteria;o__Burkholderiales;f__Comamonadaceae;g__Variovorax;s__paradoxus	6	6	21	17	10	4	8	3	7	7	17	17	30	14	20	17	4	2	44	36
k__Bacteria;p__Proteobacteria;c__Betaproteobacteria;o__Burkholderiales;f__Oxalobacteraceae;Other;Other	3	8	16	3	5	2	3	2	29	20	13	10	32	45	106	71	5	4	12	8
k__Bacteria;p__Proteobacteria;c__Betaproteobacteria;o__Burkholderiales;f__Oxalobacteraceae;g__;s__	131	213	439	174	475	227	243	233	435	337	238	185	2910	1773	687	641	301	431	557	568
k__Bacteria;p__Proteobacteria;c__Betaproteobacteria;o__Burkholderiales;f__Oxalobacteraceae;g__Herminiimonas;s__	0	0	2	2	0	0	0	0	2	0	2	4	1	3	1	1	3	0	5	1
k__Bacteria;p__Proteobacteria;c__Betaproteobacteria;o__Burkholderiales;f__Oxalobacteraceae;g__Janthinobacterium;s__	3	2	0	1	1	0	0	2	1	1	2	2	14	11	2	4	9	16	15	8
k__Bacteria;p__Proteobacteria;c__Betaproteobacteria;o__Ellin6067;f__;g__;s__	368	510	1045	906	742	382	736	696	639	608	567	675	618	519	673	627	949	1105	810	791
k__Bacteria;p__Proteobacteria;c__Betaproteobacteria;o__Hydrogenophilales;f__Hydrogenophilaceae;g__Thiobacillus;s__	15	3	0	0	0	0	0	0	0	0	0	0	0	0	0	0	0	0	0	0
k__Bacteria;p__Proteobacteria;c__Betaproteobacteria;o__IS-44;f__;g__;s__	334	172	67	36	314	136	94	101	79	55	185	153	104	72	31	30	2	0	57	54
k__Bacteria;p__Proteobacteria;c__Betaproteobacteria;o__MND1;f__;g__;s__	4999	2134	1747	1429	2392	1077	2294	2083	2308	2505	1912	2082	702	505	368	248	2110	1481	694	716
k__Bacteria;p__Proteobacteria;c__Betaproteobacteria;o__Methylophilales;f__;g__;s__	1	1	0	1	0	0	0	2	0	0	1	0	32	20	3	3	0	0	0	0
k__Bacteria;p__Proteobacteria;c__Betaproteobacteria;o__Methylophilales;f__Methylophilaceae;g__;s__	167	170	35	31	89	23	35	25	89	78	46	62	119	164	15	37	424	198	119	131
k__Bacteria;p__Proteobacteria;c__Betaproteobacteria;o__Methylophilales;f__Methylophilaceae;g__Methylotenera;s__mobilis	80	87	0	0	10	6	12	7	28	17	19	17	15	3	0	0	1	3	3	6
k__Bacteria;p__Proteobacteria;c__Betaproteobacteria;o__Neisseriales;f__Neisseriaceae;g__Chitinimonas;Other	0	0	0	0	4	6	0	0	0	0	0	0	0	0	0	0	0	0	0	0
k__Bacteria;p__Proteobacteria;c__Betaproteobacteria;o__Nitrosomonadales;f__;g__;s__	4	3	0	0	0	0	0	1	1	2	0	0	0	0	0	0	0	0	0	0
k__Bacteria;p__Proteobacteria;c__Betaproteobacteria;o__Nitrosomonadales;f__Nitrosomonadaceae;g__;s__	14	43	35	51	43	20	24	30	53	48	69	83	137	167	35	26	59	228	111	107
k__Bacteria;p__Proteobacteria;c__Betaproteobacteria;o__Nitrosomonadales;f__Nitrosomonadaceae;g__Nitrosovibrio;s__tenuis	6	24	39	40	10	5	20	17	20	28	28	48	55	34	51	37	122	382	126	146
k__Bacteria;p__Proteobacteria;c__Betaproteobacteria;o__Procabacteriales;f__Procabacteriaceae;g__;s__	0	0	1	0	0	0	0	2	0	0	4	4	0	0	0	0	0	0	0	0
k__Bacteria;p__Proteobacteria;c__Betaproteobacteria;o__Rhodocyclales;f__Rhodocyclaceae;Other;Other	0	0	1	0	0	0	0	1	0	0	1	0	2	1	2	2	0	0	0	0
k__Bacteria;p__Proteobacteria;c__Betaproteobacteria;o__Rhodocyclales;f__Rhodocyclaceae;g__;s__	7	4	0	0	7	2	13	11	1	0	3	2	25	41	5	3	3	1	10	8
k__Bacteria;p__Proteobacteria;c__Betaproteobacteria;o__Rhodocyclales;f__Rhodocyclaceae;g__Dechloromonas;s__	0	2	0	3	0	1	0	0	5	5	0	0	0	0	0	0	0	0	25	23
k__Bacteria;p__Proteobacteria;c__Betaproteobacteria;o__Rhodocyclales;f__Rhodocyclaceae;g__Uliginosibacterium;s__	0	0	4	2	0	0	0	0	0	0	2	4	3	0	3	3	19	28	4	10
k__Bacteria;p__Proteobacteria;c__Betaproteobacteria;o__SBla14;f__;g__;s__	0	0	1	1	0	0	0	0	0	0	0	0	0	0	0	0	6	2	0	0
k__Bacteria;p__Proteobacteria;c__Betaproteobacteria;o__SC-I-84;f__;g__;s__	315	864	1339	1225	1207	807	804	838	1021	850	1026	1434	1521	1280	1565	1989	1256	1803	1700	1820
k__Bacteria;p__Proteobacteria;c__Deltaproteobacteria;o__;f__;g__;s__	438	100	72	73	191	140	101	107	163	151	60	67	280	196	34	25	528	241	66	69
k__Bacteria;p__Proteobacteria;c__Deltaproteobacteria;o__Bdellovibrionales;f__Bacteriovoracaceae;g__;s__	22	21	4	5	22	13	33	45	15	18	8	25	143	83	23	11	12	12	16	13
k__Bacteria;p__Proteobacteria;c__Deltaproteobacteria;o__Bdellovibrionales;f__Bacteriovoracaceae;g__Bacteriovorax;s__	0	0	0	0	0	0	7	10	0	0	0	0	0	0	0	0	0	0	0	0
k__Bacteria;p__Proteobacteria;c__Deltaproteobacteria;o__Bdellovibrionales;f__Bdellovibrionaceae;g__;s__	7	2	6	3	14	8	4	7	2	3	1	2	8	5	1	1	15	6	2	5
k__Bacteria;p__Proteobacteria;c__Deltaproteobacteria;o__Bdellovibrionales;f__Bdellovibrionaceae;g__Bdellovibrio;s__	47	55	141	141	225	161	145	125	41	79	119	122	82	54	69	50	320	191	221	210
k__Bacteria;p__Proteobacteria;c__Deltaproteobacteria;o__Bdellovibrionales;f__Bdellovibrionaceae;g__Bdellovibrio;s__bacteriovorus	0	1	0	0	1	1	1	0	0	1	4	7	0	2	1	1	0	0	4	2
k__Bacteria;p__Proteobacteria;c__Deltaproteobacteria;o__Desulfuromonadales;Other;Other;Other	1	0	0	0	4	0	0	0	0	1	0	0	3	2	0	0	0	0	8	15
k__Bacteria;p__Proteobacteria;c__Deltaproteobacteria;o__Desulfuromonadales;f__Geobacteraceae;g__Geobacter;s__	0	5	5	5	6	1	1	3	5	5	0	0	34	17	23	10	0	0	87	83
k__Bacteria;p__Proteobacteria;c__Deltaproteobacteria;o__Desulfuromonadales;f__Pelobacteraceae;g__;s__	1	0	0	0	0	0	0	0	4	3	0	0	0	0	1	0	0	0	20	14
k__Bacteria;p__Proteobacteria;c__Deltaproteobacteria;o__FAC87;f__;g__;s__	48	13	13	14	97	84	32	42	33	34	60	38	6	2	6	4	100	82	29	19
k__Bacteria;p__Proteobacteria;c__Deltaproteobacteria;o__MIZ46;f__;g__;s__	178	60	93	95	330	247	51	60	44	82	127	131	49	24	19	16	190	150	68	78
k__Bacteria;p__Proteobacteria;c__Deltaproteobacteria;o__Myxococcales;f__;g__;s__	2926	1930	1888	1642	2443	1359	1968	1775	2634	2513	2273	2055	1337	1130	1057	970	1721	1427	1869	1920
k__Bacteria;p__Proteobacteria;c__Deltaproteobacteria;o__Myxococcales;f__0319-6G20;g__;s__	2	3	10	9	14	10	7	6	3	2	17	52	3	0	0	0	16	15	5	10
k__Bacteria;p__Proteobacteria;c__Deltaproteobacteria;o__Myxococcales;f__Cystobacterineae;g__;s__	249	94	76	102	198	110	70	98	106	99	12	14	6	1	33	25	338	221	19	18
k__Bacteria;p__Proteobacteria;c__Deltaproteobacteria;o__Myxococcales;f__Haliangiaceae;g__;s__	4061	1486	586	503	740	395	649	557	941	956	717	605	784	403	817	717	754	678	775	807
k__Bacteria;p__Proteobacteria;c__Deltaproteobacteria;o__Myxococcales;f__Haliangiaceae;g__Haliangium;s__	0	0	0	0	0	0	277	86	29	0	0	0	0	0	0	0	0	0	0	0
k__Bacteria;p__Proteobacteria;c__Deltaproteobacteria;o__Myxococcales;f__Myxococcaceae;Other;Other	0	0	0	0	0	3	1	2	4	7	0	0	0	0	0	0	0	0	0	0
k__Bacteria;p__Proteobacteria;c__Deltaproteobacteria;o__Myxococcales;f__Myxococcaceae;g__;s__	6	7	239	216	29	22	57	22	17	8	38	63	60	31	90	66	333	229	71	81
k__Bacteria;p__Proteobacteria;c__Deltaproteobacteria;o__Myxococcales;f__Myxococcaceae;g__Anaeromyxobacter;s__	2	2	6	2	23	19	12	14	18	20	5	1	6	6	1	0	2	10	15	21
k__Bacteria;p__Proteobacteria;c__Deltaproteobacteria;o__Myxococcales;f__Myxococcaceae;g__Myxococcus;s__	0	2	3	1	3	1	0	4	2	1	1	2	0	1	0	0	4	22	1	4
k__Bacteria;p__Proteobacteria;c__Deltaproteobacteria;o__Myxococcales;f__Nannocystaceae;g__Nannocystis;Other	4	15	0	5	15	5	1	3	6	3	10	6	0	1	2	1	0	10	2	1
k__Bacteria;p__Proteobacteria;c__Deltaproteobacteria;o__Myxococcales;f__Nannocystaceae;g__Nannocystis;s__	218	58	0	0	12	20	12	13	15	25	3	9	2	1	0	7	0	0	1	5
k__Bacteria;p__Proteobacteria;c__Deltaproteobacteria;o__Myxococcales;f__Nannocystaceae;g__Plesiocystis;s__	238	110	3	0	331	206	319	276	114	132	109	66	15	7	0	0	0	0	5	9
k__Bacteria;p__Proteobacteria;c__Deltaproteobacteria;o__Myxococcales;f__OM27;g__;s__	229	227	44	42	230	150	163	127	290	245	108	164	90	51	16	4	6	14	49	47
k__Bacteria;p__Proteobacteria;c__Deltaproteobacteria;o__Myxococcales;f__Polyangiaceae;Other;Other	2	7	2	0	6	9	7	7	9	7	12	3	2	0	1	1	2	6	3	5
k__Bacteria;p__Proteobacteria;c__Deltaproteobacteria;o__Myxococcales;f__Polyangiaceae;g__;s__	143	70	66	58	615	259	330	218	252	219	142	140	81	37	47	45	63	49	132	102
k__Bacteria;p__Proteobacteria;c__Deltaproteobacteria;o__Myxococcales;f__Polyangiaceae;g__Chondromyces;s__	64	42	0	0	3	1	23	5	6	7	0	0	0	0	1	4	1	1	9	9
k__Bacteria;p__Proteobacteria;c__Deltaproteobacteria;o__Myxococcales;f__Polyangiaceae;g__Sorangium;s__cellulosum	0	0	0	0	0	1	0	1	0	1	1	5	0	0	0	0	0	0	4	2
k__Bacteria;p__Proteobacteria;c__Deltaproteobacteria;o__NB1-j;f__;g__;s__	0	4	1	0	26	18	11	9	73	61	9	25	24	8	0	1	0	1	1	1
k__Bacteria;p__Proteobacteria;c__Deltaproteobacteria;o__NB1-j;f__MND4;g__;s__	52	33	1	1	62	27	46	47	90	67	17	14	19	16	3	3	0	0	0	2
k__Bacteria;p__Proteobacteria;c__Deltaproteobacteria;o__NB1-j;f__NB1-i;g__;s__	76	57	0	1	89	51	85	75	281	213	38	41	114	101	2	3	0	0	1	2
k__Bacteria;p__Proteobacteria;c__Deltaproteobacteria;o__PB19;f__;g__;s__	2	7	0	0	5	3	3	0	6	2	5	1	0	0	0	0	0	0	2	0
k__Bacteria;p__Proteobacteria;c__Deltaproteobacteria;o__Spirobacillales;f__;g__;s__	22	23	17	22	102	46	25	29	10	13	78	77	34	16	13	12	29	41	35	35
k__Bacteria;p__Proteobacteria;c__Deltaproteobacteria;o__Sva0853;f__JTB36;g__;s__	3	1	0	0	0	0	16	10	1	0	4	4	0	0	0	0	0	0	0	0
k__Bacteria;p__Proteobacteria;c__Deltaproteobacteria;o__Syntrophobacterales;f__Syntrophobacteraceae;g__;s__	542	1090	668	647	1836	1052	1306	1323	1985	1626	979	1194	2157	1938	884	840	140	250	701	719
k__Bacteria;p__Proteobacteria;c__Deltaproteobacteria;o__[Entotheonellales];f__[Entotheonellaceae];g__;s__	0	2	0	0	16	8	12	17	16	26	3	11	12	5	1	0	0	3	0	0
k__Bacteria;p__Proteobacteria;c__Deltaproteobacteria;o__[Entotheonellales];f__[Entotheonellaceae];g__Candidatus Entotheonella;s__	0	0	0	0	3	2	0	0	1	4	0	0	0	0	0	0	0	0	0	0
k__Bacteria;p__Proteobacteria;c__Gammaproteobacteria;Other;Other;Other;Other	31	11	22	2	12	3	0	4	10	9	3	3	1	0	0	0	2	0	0	0
k__Bacteria;p__Proteobacteria;c__Gammaproteobacteria;o__;f__;g__;s__	393	136	517	700	117	72	288	237	118	144	37	113	4	6	727	684	1743	1839	61	45
k__Bacteria;p__Proteobacteria;c__Gammaproteobacteria;o__Aeromonadales;f__Aeromonadaceae;g__;s__	0	0	0	0	10	10	24	1	0	1	1	0	1	0	0	0	0	0	2	0
k__Bacteria;p__Proteobacteria;c__Gammaproteobacteria;o__Alteromonadales;f__125ds10;g__;s__	1	1	0	0	0	0	2	1	0	0	0	0	9	9	0	0	0	0	0	0
k__Bacteria;p__Proteobacteria;c__Gammaproteobacteria;o__Alteromonadales;f__211ds20;g__;s__	130	88	1	0	23	19	74	46	26	40	26	16	2	3	8	2	0	0	3	5
k__Bacteria;p__Proteobacteria;c__Gammaproteobacteria;o__Alteromonadales;f__Alteromonadaceae;Other;Other	9	2	0	0	13	5	2	1	3	4	14	10	0	0	0	1	0	0	3	3
k__Bacteria;p__Proteobacteria;c__Gammaproteobacteria;o__Alteromonadales;f__Alteromonadaceae;g__Cellvibrio;s__	19	23	2	3	21	6	8	4	2	14	15	8	50	5	0	0	6	12	4	7
k__Bacteria;p__Proteobacteria;c__Gammaproteobacteria;o__Alteromonadales;f__OM60;g__;s__	10	27	0	0	52	35	25	12	11	22	7	4	23	17	1	0	0	0	3	9
k__Bacteria;p__Proteobacteria;c__Gammaproteobacteria;o__Chromatiales;Other;Other;Other	0	0	16	7	3	0	8	5	0	0	13	29	5	1	14	8	18	12	8	9
k__Bacteria;p__Proteobacteria;c__Gammaproteobacteria;o__Chromatiales;f__;g__;s__	130	58	0	0	25	16	21	14	18	17	7	9	2	4	0	3	0	0	4	1
k__Bacteria;p__Proteobacteria;c__Gammaproteobacteria;o__Enterobacteriales;f__Enterobacteriaceae;Other;Other	0	0	0	0	0	0	0	0	0	0	0	0	0	1	2	2	3	1	40	37
k__Bacteria;p__Proteobacteria;c__Gammaproteobacteria;o__Enterobacteriales;f__Enterobacteriaceae;g__;s__	0	0	0	0	2	1	0	0	0	0	1	0	118	203	0	0	0	0	7	6
k__Bacteria;p__Proteobacteria;c__Gammaproteobacteria;o__Enterobacteriales;f__Enterobacteriaceae;g__Erwinia;s__	0	0	0	0	0	0	0	0	0	0	0	0	13	7	2	0	0	0	2	8
k__Bacteria;p__Proteobacteria;c__Gammaproteobacteria;o__Enterobacteriales;f__Enterobacteriaceae;g__Serratia;s__marcescens	0	0	0	0	0	0	1	0	0	0	0	0	19	11	0	0	0	0	0	0
k__Bacteria;p__Proteobacteria;c__Gammaproteobacteria;o__HTCC2188;f__HTCC2089;g__;s__	5	23	3	9	45	29	62	54	30	27	27	26	56	42	5	10	0	2	7	9
k__Bacteria;p__Proteobacteria;c__Gammaproteobacteria;o__Legionellales;Other;Other;Other	0	0	11	4	0	0	0	0	0	0	5	1	0	0	0	0	0	0	0	2
k__Bacteria;p__Proteobacteria;c__Gammaproteobacteria;o__Legionellales;f__;g__;s__	22	38	93	68	10	15	36	20	33	32	154	126	31	22	27	19	56	141	50	43
k__Bacteria;p__Proteobacteria;c__Gammaproteobacteria;o__Legionellales;f__Coxiellaceae;g__;s__	10	51	458	266	101	57	118	98	107	90	130	174	134	73	180	115	184	440	306	243
k__Bacteria;p__Proteobacteria;c__Gammaproteobacteria;o__Legionellales;f__Coxiellaceae;g__Aquicella;s__	26	217	639	527	82	46	99	120	259	202	274	381	68	117	94	103	127	745	232	230
k__Bacteria;p__Proteobacteria;c__Gammaproteobacteria;o__Legionellales;f__Coxiellaceae;g__Coxiella;s__	0	0	7	0	0	0	0	0	0	0	0	0	1	0	0	1	0	0	1	0
k__Bacteria;p__Proteobacteria;c__Gammaproteobacteria;o__Legionellales;f__Legionellaceae;Other;Other	0	0	0	0	0	0	0	0	0	0	0	0	0	0	0	0	9	3	0	0
k__Bacteria;p__Proteobacteria;c__Gammaproteobacteria;o__Legionellales;f__Legionellaceae;g__;s__	1	3	3	1	17	2	6	1	0	1	1	5	7	8	0	1	75	45	5	3
k__Bacteria;p__Proteobacteria;c__Gammaproteobacteria;o__Legionellales;f__Legionellaceae;g__Legionella;Other	0	0	0	1	0	0	2	0	0	0	4	2	0	1	5	7	0	3	3	3
k__Bacteria;p__Proteobacteria;c__Gammaproteobacteria;o__Legionellales;f__Legionellaceae;g__Legionella;s__	3	7	17	19	17	8	2	4	0	3	28	36	3	0	1	5	8	22	22	23
k__Bacteria;p__Proteobacteria;c__Gammaproteobacteria;o__Oceanospirillales;f__Halomonadaceae;g__;s__	0	1	0	0	12	2	0	0	0	7	0	0	0	0	0	0	0	0	1	4
k__Bacteria;p__Proteobacteria;c__Gammaproteobacteria;o__PYR10d3;f__;g__;s__	0	1	0	0	11	2	0	0	0	0	0	0	0	0	0	0	0	0	0	0
k__Bacteria;p__Proteobacteria;c__Gammaproteobacteria;o__Pseudomonadales;f__Moraxellaceae;g__;s__	1	0	0	0	132	64	2	0	0	0	0	0	0	0	0	0	0	0	0	0
k__Bacteria;p__Proteobacteria;c__Gammaproteobacteria;o__Pseudomonadales;f__Moraxellaceae;g__Acinetobacter;s__rhizosphaerae	2	0	0	0	6	2	4	4	0	0	0	0	0	1	3	2	0	0	38	19
k__Bacteria;p__Proteobacteria;c__Gammaproteobacteria;o__Pseudomonadales;f__Moraxellaceae;g__Perlucidibaca;s__	0	1	2	2	55	25	0	0	1	0	0	0	5	0	2	1	5	2	0	0
k__Bacteria;p__Proteobacteria;c__Gammaproteobacteria;o__Pseudomonadales;f__Pseudomonadaceae;g__Pseudomonas;Other	4	7	0	0	6	4	23	11	3	9	1	0	0	0	0	0	0	0	0	0
k__Bacteria;p__Proteobacteria;c__Gammaproteobacteria;o__Pseudomonadales;f__Pseudomonadaceae;g__Pseudomonas;s__	194	301	136	47	193	96	120	125	166	87	263	353	530	400	260	262	48	54	244	227
k__Bacteria;p__Proteobacteria;c__Gammaproteobacteria;o__Thiotrichales;f__Piscirickettsiaceae;g__;s__	1150	591	112	96	399	215	526	447	434	453	676	766	220	182	33	34	1	12	35	39
k__Bacteria;p__Proteobacteria;c__Gammaproteobacteria;o__Xanthomonadales;f__Sinobacteraceae;Other;Other	0	0	68	54	0	0	0	0	0	0	0	0	0	0	0	0	5	6	2	1
k__Bacteria;p__Proteobacteria;c__Gammaproteobacteria;o__Xanthomonadales;f__Sinobacteraceae;g__;s__	3399	1959	2026	1907	1900	1105	1597	1530	2304	2273	1903	2525	1572	1301	2650	2527	630	746	1102	1184
k__Bacteria;p__Proteobacteria;c__Gammaproteobacteria;o__Xanthomonadales;f__Sinobacteraceae;g__Nevskia;Other	0	0	20	11	0	0	0	0	0	0	0	0	0	0	3	6	4	6	0	0
k__Bacteria;p__Proteobacteria;c__Gammaproteobacteria;o__Xanthomonadales;f__Sinobacteraceae;g__Nevskia;s__	0	0	19	27	0	0	0	0	0	0	0	0	0	0	101	113	5	7	2	6
k__Bacteria;p__Proteobacteria;c__Gammaproteobacteria;o__Xanthomonadales;f__Sinobacteraceae;g__Nevskia;s__ramosa	0	0	0	0	61	24	0	0	0	0	0	0	0	0	0	0	0	0	3	2
k__Bacteria;p__Proteobacteria;c__Gammaproteobacteria;o__Xanthomonadales;f__Sinobacteraceae;g__Steroidobacter;s__	199	213	44	40	323	145	595	671	368	389	228	249	110	86	34	28	19	35	86	83
k__Bacteria;p__Proteobacteria;c__Gammaproteobacteria;o__Xanthomonadales;f__Xanthomonadaceae;Other;Other	45	169	15	18	102	56	27	22	70	68	7	8	51	38	11	16	19	63	31	13
k__Bacteria;p__Proteobacteria;c__Gammaproteobacteria;o__Xanthomonadales;f__Xanthomonadaceae;g__;s__	554	1750	2331	2216	1003	722	1085	1071	1220	1222	1634	2403	5708	4429	2372	2427	1298	2637	2286	2249
k__Bacteria;p__Proteobacteria;c__Gammaproteobacteria;o__Xanthomonadales;f__Xanthomonadaceae;g__Arenimonas;s__	75	193	1	0	24	35	32	29	64	53	36	12	2	15	3	10	1	1	1	5
k__Bacteria;p__Proteobacteria;c__Gammaproteobacteria;o__Xanthomonadales;f__Xanthomonadaceae;g__Dokdonella;s__	50	138	407	484	34	20	24	34	23	15	265	447	236	218	238	297	15	72	247	227
k__Bacteria;p__Proteobacteria;c__Gammaproteobacteria;o__Xanthomonadales;f__Xanthomonadaceae;g__Luteibacter;s__rhizovicinus	2	0	3	8	0	0	0	0	0	0	19	32	1	5	8	2	16	5	4	4
k__Bacteria;p__Proteobacteria;c__Gammaproteobacteria;o__Xanthomonadales;f__Xanthomonadaceae;g__Luteimonas;s__	8	30	0	3	3	4	2	4	32	27	16	27	1007	90	7	2	0	1	8	2
k__Bacteria;p__Proteobacteria;c__Gammaproteobacteria;o__Xanthomonadales;f__Xanthomonadaceae;g__Lysobacter;Other	3	14	0	0	3	0	4	9	8	18	1	0	5	6	0	0	0	0	1	0
k__Bacteria;p__Proteobacteria;c__Gammaproteobacteria;o__Xanthomonadales;f__Xanthomonadaceae;g__Lysobacter;s__	332	196	14	10	71	76	28	53	136	143	43	46	161	41	19	23	2	17	34	37
k__Bacteria;p__Proteobacteria;c__Gammaproteobacteria;o__Xanthomonadales;f__Xanthomonadaceae;g__Lysobacter;s__brunescens	3	13	3	8	1	1	11	14	1	0	8	14	42	34	6	10	5	3	27	26
k__Bacteria;p__Proteobacteria;c__Gammaproteobacteria;o__Xanthomonadales;f__Xanthomonadaceae;g__Pseudoxanthomonas;Other	1	2	0	0	0	0	0	0	2	1	2	2	0	10	1	0	0	0	2	2
k__Bacteria;p__Proteobacteria;c__Gammaproteobacteria;o__Xanthomonadales;f__Xanthomonadaceae;g__Pseudoxanthomonas;s__mexicana	0	0	0	0	0	0	0	0	0	0	0	0	1	12	0	0	1	0	1	2
k__Bacteria;p__Proteobacteria;c__Gammaproteobacteria;o__Xanthomonadales;f__Xanthomonadaceae;g__Rhodanobacter;s__	14	14	24	21	0	0	11	25	0	0	26	23	124	72	129	118	136	214	26	24
k__Bacteria;p__Proteobacteria;c__Gammaproteobacteria;o__Xanthomonadales;f__Xanthomonadaceae;g__Stenotrophomonas;s__	2	3	0	2	0	4	0	1	3	1	4	2	11	40	0	0	8	0	4	3
k__Bacteria;p__Proteobacteria;c__Gammaproteobacteria;o__Xanthomonadales;f__Xanthomonadaceae;g__Thermomonas;s__	3	12	0	0	6	1	0	4	0	0	1	1	182	208	12	39	4	19	4	2
k__Bacteria;p__Proteobacteria;c__Gammaproteobacteria;o__[Marinicellales];f__[Marinicellaceae];g__;s__	22	26	0	0	21	8	5	4	6	6	0	0	4	3	0	0	0	0	0	1
k__Bacteria;p__Proteobacteria;c__TA18;o__CV90;f__;g__;s__	0	2	0	0	3	1	0	1	8	11	4	3	3	0	2	0	5	3	2	1
k__Bacteria;p__Proteobacteria;c__TA18;o__PHOS-HD29;f__;g__;s__	3	8	6	7	37	13	13	18	15	11	8	11	3	4	4	0	9	10	14	11
k__Bacteria;p__SBR1093;c__;o__;f__;g__;s__	0	1	1	1	1	0	0	0	0	0	1	0	57	58	1	2	0	0	0	2
k__Bacteria;p__Spirochaetes;c__Spirochaetes;o__Spirochaetales;f__Spirochaetaceae;g__Spirochaeta;s__aurantia	0	0	7	11	0	0	6	20	1	3	34	42	0	0	5	9	1	2	4	3
k__Bacteria;p__Spirochaetes;c__[Leptospirae];o__[Leptospirales];f__Leptospiraceae;g__Leptonema;s__	1	1	0	0	0	0	12	9	0	2	0	1	0	0	0	0	0	0	0	0
k__Bacteria;p__Spirochaetes;c__[Leptospirae];o__[Leptospirales];f__Leptospiraceae;g__Leptospira;s__	0	0	0	0	26	8	19	22	0	0	2	0	0	0	0	0	0	0	1	1
k__Bacteria;p__Spirochaetes;c__[Leptospirae];o__[Leptospirales];f__Leptospiraceae;g__Turneriella;s__	11	16	10	6	8	8	45	45	18	21	7	4	0	0	2	2	1	2	1	0
k__Bacteria;p__TM6;c__SBRH58;o__;f__;g__;s__	0	0	9	7	0	0	2	4	0	0	1	1	1	2	5	5	0	0	0	0
k__Bacteria;p__TM6;c__SJA-4;o__;f__;g__;s__	10	22	97	92	39	17	26	21	30	13	57	82	53	32	50	39	11	50	15	20
k__Bacteria;p__TM7;c__;o__;f__;g__;s__	5	27	12	11	2	1	3	11	38	6	35	5	1	1	0	0	0	0	0	4
k__Bacteria;p__TM7;c__SC3;o__;f__;g__;s__	3	8	21	14	13	6	16	5	2	8	8	11	30	13	34	15	20	27	28	30
k__Bacteria;p__TM7;c__TM7-1;o__;f__;g__;s__	98	148	500	446	120	86	93	63	51	56	185	323	282	302	88	99	572	644	270	252
k__Bacteria;p__TM7;c__TM7-3;Other;Other;Other;Other	1	0	1	2	3	0	5	2	2	0	0	0	0	1	12	7	3	1	4	5
k__Bacteria;p__TM7;c__TM7-3;o__;f__;g__;s__	9	15	11	11	27	9	5	0	3	5	9	11	176	41	4	3	2	4	18	24
k__Bacteria;p__TM7;c__TM7-3;o__EW055;f__;g__;s__	5	19	0	0	1	1	0	1	0	0	2	8	2	0	0	0	0	0	1	0
k__Bacteria;p__TM7;c__TM7-3;o__I025;f__;g__;s__	1	7	0	0	16	4	0	0	3	0	0	1	44	18	0	0	0	2	2	1
k__Bacteria;p__Tenericutes;c__Mollicutes;o__Anaeroplasmatales;f__Anaeroplasmataceae;g__Asteroleplasma;s__	0	0	0	0	0	0	0	0	0	0	0	0	0	0	0	1	0	0	5	4
k__Bacteria;p__Verrucomicrobia;c__Opitutae;o__;f__;g__;s__	0	2	1	1	12	2	1	7	4	4	14	8	3	0	0	0	0	0	3	5
k__Bacteria;p__Verrucomicrobia;c__Opitutae;o__Opitutales;f__Opitutaceae;g__;s__	240	101	118	82	168	81	270	198	70	51	209	169	33	6	23	17	101	59	167	147
k__Bacteria;p__Verrucomicrobia;c__Opitutae;o__Opitutales;f__Opitutaceae;g__Opitutus;s__	352	299	304	207	323	165	422	326	400	472	441	411	151	87	197	121	762	266	580	540
k__Bacteria;p__Verrucomicrobia;c__Opitutae;o__[Cerasicoccales];f__[Cerasicoccaceae];g__;s__	25	4	0	0	18	2	2	1	1	0	3	1	1	1	0	0	6	0	1	3
k__Bacteria;p__Verrucomicrobia;c__Verrucomicrobiae;o__Verrucomicrobiales;f__Verrucomicrobiaceae;g__;s__	122	97	23	17	125	73	108	95	93	115	56	60	25	32	12	12	38	17	65	87
k__Bacteria;p__Verrucomicrobia;c__Verrucomicrobiae;o__Verrucomicrobiales;f__Verrucomicrobiaceae;g__Luteolibacter;s__	55	76	8	5	42	51	24	32	24	33	25	33	21	42	4	2	4	3	37	28
k__Bacteria;p__Verrucomicrobia;c__Verrucomicrobiae;o__Verrucomicrobiales;f__Verrucomicrobiaceae;g__Prosthecobacter;s__	15	6	2	2	5	9	9	3	2	8	4	1	2	0	0	1	7	6	13	16
k__Bacteria;p__Verrucomicrobia;c__Verrucomicrobiae;o__Verrucomicrobiales;f__Verrucomicrobiaceae;g__Prosthecobacter;s__debontii	1	1	0	1	1	0	2	1	4	1	0	1	0	0	0	0	6	3	12	17
k__Bacteria;p__Verrucomicrobia;c__Verrucomicrobiae;o__Verrucomicrobiales;f__Verrucomicrobiaceae;g__Verrucomicrobium;s__	3	5	0	0	1	0	0	0	1	0	0	0	0	0	0	0	0	0	0	0
k__Bacteria;p__Verrucomicrobia;c__[Methylacidiphilae];o__Methylacidiphilales;f__;g__;s__	0	0	4	5	0	0	0	0	0	0	0	0	0	0	7	10	0	0	7	5
k__Bacteria;p__Verrucomicrobia;c__[Methylacidiphilae];o__S-BQ2-57;f__;g__;s__	12	10	30	23	89	48	66	49	16	21	32	32	83	63	110	57	8	5	53	63
k__Bacteria;p__Verrucomicrobia;c__[Pedosphaerae];o__;f__;g__;s__	53	22	0	0	0	0	0	0	0	0	0	0	0	0	0	0	0	0	0	0
k__Bacteria;p__Verrucomicrobia;c__[Pedosphaerae];o__[Pedosphaerales];Other;Other;Other	73	33	21	11	26	14	154	102	31	33	17	18	44	41	41	29	0	0	46	44
k__Bacteria;p__Verrucomicrobia;c__[Pedosphaerae];o__[Pedosphaerales];f__;g__;s__	788	392	730	705	960	509	1761	1393	1489	1330	965	977	715	546	756	609	2238	1111	1481	1442
k__Bacteria;p__Verrucomicrobia;c__[Pedosphaerae];o__[Pedosphaerales];f__Ellin515;g__;s__	21	21	388	389	226	92	333	336	66	79	133	124	529	392	1148	889	563	288	399	377
k__Bacteria;p__Verrucomicrobia;c__[Pedosphaerae];o__[Pedosphaerales];f__Ellin517;g__;s__	1034	718	478	325	396	262	945	820	770	939	524	618	277	240	220	182	496	370	628	578
k__Bacteria;p__Verrucomicrobia;c__[Pedosphaerae];o__[Pedosphaerales];f__OPB35;g__;s__	697	218	0	0	76	40	284	226	205	270	11	9	69	64	1	1	0	0	1	1
k__Bacteria;p__Verrucomicrobia;c__[Pedosphaerae];o__[Pedosphaerales];f__R4-41B;g__;s__	5	2	11	5	17	4	8	15	16	10	12	7	5	5	1	3	0	0	11	8
k__Bacteria;p__Verrucomicrobia;c__[Pedosphaerae];o__[Pedosphaerales];f__[Pedosphaeraceae];Other;Other	76	29	10	6	45	29	62	57	65	52	13	11	7	13	0	1	0	2	27	25
k__Bacteria;p__Verrucomicrobia;c__[Pedosphaerae];o__[Pedosphaerales];f__[Pedosphaeraceae];g__;s__	0	0	13	5	0	0	0	0	0	0	0	0	0	0	1	0	0	0	11	9
k__Bacteria;p__Verrucomicrobia;c__[Pedosphaerae];o__[Pedosphaerales];f__[Pedosphaeraceae];g__Pedosphaera;s__	26	22	99	81	20	13	98	99	18	31	48	43	21	20	180	114	32	11	79	94
k__Bacteria;p__Verrucomicrobia;c__[Pedosphaerae];o__[Pedosphaerales];f__auto67_4W;g__;s__	554	171	181	161	290	86	480	435	250	231	167	195	176	119	319	261	1235	349	184	213
k__Bacteria;p__Verrucomicrobia;c__[Spartobacteria];o__[Chthoniobacterales];f__[Chthoniobacteraceae];g__;s__	76	106	73	39	217	143	217	199	200	230	175	216	139	113	77	54	62	38	189	200
k__Bacteria;p__Verrucomicrobia;c__[Spartobacteria];o__[Chthoniobacterales];f__[Chthoniobacteraceae];g__Candidatus Xiphinematobacter;s__	17	16	27	31	10	1	19	30	19	7	30	35	106	78	163	84	5	2	26	28
k__Bacteria;p__Verrucomicrobia;c__[Spartobacteria];o__[Chthoniobacterales];f__[Chthoniobacteraceae];g__Chthoniobacter;s__	25	23	43	23	57	63	62	52	57	61	43	99	48	51	84	78	108	156	119	138
k__Bacteria;p__Verrucomicrobia;c__[Spartobacteria];o__[Chthoniobacterales];f__[Chthoniobacteraceae];g__DA101;s__	209	349	1067	1060	1502	1142	1483	1499	756	802	1347	1535	4767	5111	2198	2246	310	553	1457	1426
k__Bacteria;p__Verrucomicrobia;c__[Spartobacteria];o__[Chthoniobacterales];f__[Chthoniobacteraceae];g__Ellin506;s__	9	7	67	40	19	23	19	24	14	6	23	37	5	6	44	29	82	73	91	103
k__Bacteria;p__Verrucomicrobia;c__[Spartobacteria];o__[Chthoniobacterales];f__[Chthoniobacteraceae];g__OR-59;s__	18	33	12	9	19	24	65	58	20	30	40	61	39	36	22	12	1	2	62	61
k__Bacteria;p__Verrucomicrobia;c__[Spartobacteria];o__[Chthoniobacterales];f__[Chthoniobacteraceae];g__heteroC45_4W;s__	3	6	1	1	1	5	4	0	4	5	1	3	0	1	2	0	1	0	4	7
k__Bacteria;p__WPS-2;c__;o__;f__;g__;s__	8	14	658	610	33	9	5	5	4	8	53	50	17	13	937	991	288	711	366	416
k__Bacteria;p__WS2;c__Kazan-3B-09;o__;f__;g__;s__	0	0	0	0	6	1	0	0	0	0	0	0	0	0	0	0	0	0	2	3
k__Bacteria;p__WS2;c__SHA-109;o__;f__;g__;s__	44	81	36	26	77	48	35	39	39	31	42	77	13	4	9	3	0	0	48	66
k__Bacteria;p__WS3;c__PRR-12;o__;f__;g__;s__	4	2	0	0	29	19	33	25	35	32	4	5	17	42	0	0	0	0	0	0
k__Bacteria;p__WS3;c__PRR-12;o__LD1-PA13;f__;g__;s__	130	61	30	27	42	17	63	66	36	38	24	37	33	37	5	1	0	1	5	8
k__Bacteria;p__WS3;c__PRR-12;o__Sediment-1;f__;g__;s__	297	194	54	50	349	169	301	291	487	371	130	166	474	454	90	107	16	14	110	96
k__Bacteria;p__WS3;c__PRR-12;o__Sediment-1;f__CV106;g__;s__	0	0	0	0	21	14	11	17	15	15	1	3	7	8	0	1	0	0	0	0
k__Bacteria;p__WS3;c__PRR-12;o__Sediment-1;f__PRR-10;g__;s__	101	47	55	56	139	78	219	254	266	160	80	90	401	386	136	184	1	0	117	118
k__Bacteria;p__WS3;c__PRR-12;o__wb1_H11;f__;g__;s__	3	0	0	0	19	5	1	1	10	5	0	0	0	0	0	0	0	0	0	0
k__Bacteria;p__ZB3;c__BS119;o__;f__;g__;s__	0	1	0	0	0	0	5	7	13	0	10	2	0	0	0	0	0	0	0	0
k__Bacteria;p__[Thermi];c__Deinococci;o__Deinococcales;f__Deinococcaceae;g__Deinococcus;s__	0	0	2	1	0	0	0	0	0	0	0	0	14	6	1	0	0	0	2	7
